# Supplementary material for: Soil water solutes reduce the critical micelle concentration of quaternary ammonium compounds
Source: Environ Sci Pollut Res Int. 2020 Aug 12;27(36):45311–23. doi: 10.1007/s11356-020-10188-2 (PMC7686171; doi:10.1007/s11356-020-10188-2)
Supplement: Supplementary file 1 — (XLSX 1754 kb) [file 11356_2020_10188_MOESM1_ESM.xlsx]

## Sheet: DI water
	BAC-C8_medium alone_DI water	BAC-C8_medium + pyrene_DI water	BAC-C8_25 mM_DI water	BAC-C8_50 mM_DI water	BAC-C8_75 mM_DI water	BAC-C8_100 mM_DI water	BAC-C8_125 mM_DI water	BAC-C8_150 mM_DI water	BAC-C8_175 mM_DI water	BAC-C8_200 mM_DI water	BAC-C8_225 mM_DI water	BAC-C8_250 mM_DI water	BAC-C8_300 mM_DI water	BAC-C8_350 mM_DI water	BAC-C8_400 mM_DI water	BAC-C8_450 mM_DI water	BAC-C8_500 mM_DI water		BAC-C10_medium alone_DI water	BAC-C10_medium + pyrene_DI water	BAC-C10_5 mM_DI water	BAC-C10_10 mM_DI water	BAC-C10_15 mM_DI water	BAC-C10_20 mM_DI water	BAC-C10_25 mM_DI water	BAC-C10_30 mM_DI water	BAC-C10_32 mM_DI water	BAC-C10_35 mM_DI water	BAC-C10_40 mM_DI water	BAC-C10_45 mM_DI water	BAC-C10_50 mM_DI water	BAC-C10_55 mM_DI water	BAC-C10_60 mM_DI water	BAC-C10_70 mM_DI water	BAC-C10_80 mM_DI water	BAC-C10_90 mM_DI water		BAC-C12_medium alone_DI water	BAC-C12_medium + pyrene_DI water	BAC-C12_2 mM_DI water	BAC-C12_4 mM_DI water	BAC-C12_5 mM_DI water	BAC-C12_6 mM_DI water	BAC-C12_7 mM_DI water	BAC-C12_7,5 mM_DI water	BAC-C12_8 mM_DI water	BAC-C12_8,25 mM_DI water	BAC-C12_8,5 mM_DI water	BAC-C12_9 mM_DI water
wavelength (nm)	fluorescence-emission-intensity	fluorescence-emission-intensity	fluorescence-emission-intensity	fluorescence-emission-intensity	fluorescence-emission-intensity	fluorescence-emission-intensity	fluorescence-emission-intensity	fluorescence-emission-intensity	fluorescence-emission-intensity	fluorescence-emission-intensity	fluorescence-emission-intensity	fluorescence-emission-intensity	fluorescence-emission-intensity	fluorescence-emission-intensity	fluorescence-emission-intensity	fluorescence-emission-intensity	fluorescence-emission-intensity		fluorescence-emission-intensity	fluorescence-emission-intensity	fluorescence-emission-intensity	fluorescence-emission-intensity	fluorescence-emission-intensity	fluorescence-emission-intensity	fluorescence-emission-intensity	fluorescence-emission-intensity	fluorescence-emission-intensity	fluorescence-emission-intensity	fluorescence-emission-intensity	fluorescence-emission-intensity	fluorescence-emission-intensity	fluorescence-emission-intensity	fluorescence-emission-intensity	fluorescence-emission-intensity	fluorescence-emission-intensity	fluorescence-emission-intensity		fluorescence-emission-intensity	fluorescence-emission-intensity	fluorescence-emission-intensity	fluorescence-emission-intensity	fluorescence-emission-intensity	fluorescence-emission-intensity	fluorescence-emission-intensity	fluorescence-emission-intensity	fluorescence-emission-intensity	fluorescence-emission-intensity	fluorescence-emission-intensity	fluorescence-emission-intensity
350	-0.0371936	4.82767	6.59747	7.76454	9.16519	10.5373	11.3875	12.9568	14.4491	15.329	16.5664	17.3357	19.312	20.9811	22.3165	23.5613	25.349		-0.147433	4.78585	4.23418	4.62553	4.50695	4.35784	4.64279	4.48553	4.45526	5.26978	6.28958	6.12379	6.97034	6.76432	7.65523	7.43375	8.19556	8.36205		-0.115914	4.51894	4.30275	4.06239	4.30992	3.96316	4.52228	4.47804	4.0107	3.56549	4.11039	3.98528
350.2	-0.0826587	5.05767	6.66493	8.13243	9.23489	11.0265	11.553	13.378	14.8514	15.5153	16.9557	17.782	19.7836	21.6379	22.5569	24.0474	25.5115		-0.138706	4.93811	4.68979	4.78649	4.67274	4.71053	4.93899	4.59727	4.64996	5.53089	6.50023	6.35582	7.25079	7.06444	7.80307	7.78166	8.30945	8.87387		-0.163974	4.771	4.5865	4.29064	4.43387	4.20507	4.92317	4.69848	4.36238	3.79076	4.18053	4.11538
350.4	-0.0723279	5.31687	7.07438	8.44095	9.69146	11.314	11.9546	13.7714	15.2833	16.1597	17.2298	18.0574	20.2153	22.1147	23.0063	24.6678	26.2711		-0.117971	5.26904	4.93405	4.99497	4.88984	4.96716	5.10704	4.87569	4.97804	5.76813	6.75426	6.72623	7.52728	7.38127	8.17466	8.17084	8.67522	9.18987		-0.148271	4.97366	4.80039	4.48151	4.80516	4.47357	5.17504	5.03417	4.59369	3.9736	4.47608	4.44883
350.6	-0.051621	5.6979	7.34532	8.6768	10.0943	11.7381	12.1181	14.1531	15.6395	16.6735	17.6806	18.6095	20.6853	22.8264	23.3823	25.0981	26.5064		-0.104811	5.42968	5.2406	5.31296	5.21915	5.1825	5.37674	5.11159	5.23553	6.04033	7.15435	7.03642	7.83566	7.65673	8.36582	8.5416	9.13908	9.53704		-0.149937	5.32867	5.0962	4.83112	5.06601	4.68502	5.53655	5.3554	4.82535	4.13942	4.70702	4.68932
350.8	-0.0749784	5.94958	7.81622	9.26088	10.1133	12.1572	12.4914	14.3675	15.8328	17.0626	18.0721	19.0504	21.0441	23.0323	24.151	25.4693	27.0597		-0.115381	5.68411	5.48137	5.52977	5.51355	5.46038	5.65951	5.35666	5.34124	6.43641	7.46633	7.43818	8.22316	8.19752	8.74975	8.80126	9.35154	9.91139		-0.127797	5.64119	5.45752	5.11005	5.40917	4.86893	5.68289	5.49394	5.02193	4.49617	4.9546	4.92688
351	-0.0471424	6.30752	7.98732	9.5827	10.7498	12.688	12.9006	14.6703	16.2148	17.6643	18.5126	19.4603	21.5992	23.3893	24.293	26.1016	27.771		-0.110525	6.17469	5.71165	5.70164	5.61272	5.7875	5.95295	5.75779	5.5083	6.87123	7.88323	7.76158	8.62006	8.28332	9.0377	9.36089	9.82972	10.1739		-0.132488	5.97636	5.65155	5.47845	5.51788	5.19577	6.0217	5.6916	5.24913	4.77756	5.37216	5.26864
351.2	-0.056824	6.46924	8.48704	9.84327	11.0463	12.9508	13.5402	15.2733	16.7279	17.8418	18.8793	19.8327	21.9094	23.7979	25.0155	26.4062	27.9222		-0.082387	6.2159	5.97254	5.94174	5.84114	5.81938	6.31122	5.93262	5.84208	7.01396	8.38603	8.16247	8.98341	8.7672	9.44203	9.50486	10.1207	10.6077		-0.155287	6.26389	5.94637	5.59289	5.8601	5.47744	6.25452	6.1383	5.30125	4.96676	5.55645	5.47197
351.4	-0.0801735	6.82635	8.5376	10.0271	11.3478	13.4698	13.7777	15.4186	17.2032	18.2713	19.5283	20.2752	22.3976	24.1457	25.4419	27.1587	28.5698		-0.110603	6.61989	6.17001	6.28415	6.02095	6.12528	6.53192	6.09936	5.99851	7.31003	8.66722	8.31494	9.33864	9.05792	9.74802	10.0651	10.3726	11.0616		-0.101419	6.57118	6.22297	5.80461	5.86015	5.84371	6.31903	6.31632	5.6725	5.24413	5.71136	5.72226
351.6	-0.0454558	7.10536	8.74441	10.4884	11.7778	13.7479	14.0589	15.9797	17.6455	18.7513	19.7609	20.4242	23.1309	25.0175	25.9499	27.5251	28.8948		-0.120491	6.93677	6.49309	6.47701	6.5261	6.466	6.78926	6.28401	6.24018	7.5048	8.79901	8.77155	9.84279	9.40441	10.2282	10.2156	11.0329	11.7069		-0.123296	6.62569	6.43802	6.1287	6.30799	6.09203	6.83366	6.52705	5.89103	5.38982	6.0124	6.04808
351.8	-0.0600049	7.40599	9.36294	10.937	12.0569	14.1606	14.3579	16.3538	18.0105	19.0933	20.1338	20.9371	23.315	25.6207	26.4795	27.9718	29.293		-0.122131	7.10017	6.7547	6.78214	6.75232	6.78512	7.0752	6.64461	6.65185	7.9271	9.27339	9.10361	10.1387	9.68473	10.8811	10.5765	11.3206	12.0023		-0.142963	7.10101	6.76805	6.38143	6.43205	6.36629	7.01177	6.77852	6.24988	5.49639	6.20969	6.39739
352	-0.0485187	7.71903	9.58622	11.3092	12.3331	14.4846	14.7051	16.7894	18.3063	19.615	20.7597	21.6112	23.7257	25.9714	26.45	28.3564	29.8017		-0.0980187	7.48628	7.04003	7.08933	6.93955	7.01483	7.43224	6.95877	6.91178	8.39101	9.77934	9.43678	10.4279	9.99419	11.3256	11.0747	11.7371	12.3514		-0.114521	7.39329	7.08716	6.80216	6.91621	6.40566	7.25195	7.09896	6.57396	5.73004	6.41539	6.65562
352.2	-0.0741872	8.22498	9.98355	11.5622	12.8369	15.0014	15.2375	17.0899	18.7645	20.1014	21.3073	21.8138	24.2216	26.2646	26.9164	29.0514	30.4918		-0.119319	7.92792	7.26453	7.25792	7.0736	7.28541	7.56448	7.09342	7.05295	8.51531	9.92064	9.78865	10.7352	10.5488	11.407	11.5295	11.9652	12.691		-0.0994176	7.58544	7.28995	7.08274	7.28752	6.87123	7.75801	7.39505	6.91284	6.11225	6.6949	6.90523
352.4	-0.0584513	8.49912	10.2588	11.9099	13.4261	15.2675	15.3906	17.4722	19.3592	20.3819	21.619	22.3015	24.7142	26.9296	27.6471	29.2492	31.2097		-0.134445	8.14619	7.42914	7.70058	7.33909	7.37429	7.75598	7.35858	7.37418	9.01889	10.3054	9.8764	11.0835	10.7782	11.7857	11.7699	12.434	13.1081		-0.105626	7.95819	7.60944	7.29225	7.585	7.08133	8.32503	7.70015	7.32606	6.42939	7.09799	7.22167
352.6	-0.0999237	8.84011	10.7758	12.2861	13.6912	15.6297	15.8431	17.8056	19.5935	20.7478	21.9094	22.4858	25.3032	27.3107	28.4804	29.8416	31.3292		-0.140671	8.62307	7.78583	8.1772	7.65821	7.83727	8.30385	7.6651	7.82847	8.97881	10.796	10.1397	11.5417	11.2422	12.1471	12.0536	12.6391	13.4943		-0.0894973	8.49221	7.82181	7.52148	7.88649	7.3625	8.29737	8.07484	7.30094	6.71806	7.45913	7.51042
352.8	-0.0747067	9.30427	11.1895	12.3982	14.1913	16.1165	16.1424	18.2692	20.023	21.2592	22.3819	23.0206	25.3183	27.5194	28.8816	30.5665	31.861		-0.147947	8.85235	8.23059	8.54836	8.0262	8.12107	8.73679	8.21535	7.83343	9.51239	11.1711	10.6943	11.914	11.6428	12.5879	12.3581	12.966	13.7888		-0.10643	9.17299	8.38499	7.92795	8.22204	7.70034	8.75522	8.47488	7.67938	6.88529	7.76571	7.60165
353	-0.0311105	9.83904	11.5121	13.2358	14.4172	16.7434	16.6371	18.5764	20.4354	21.8668	22.7552	23.7983	26.0259	28.2456	29.3894	30.7412	32.4665		-0.094205	9.53162	8.52106	8.59762	8.54683	8.53491	8.90227	8.28599	8.33884	9.72686	11.2664	11.0935	12.3428	11.8401	12.8915	12.8563	13.5755	14.1625		-0.116268	9.23899	8.70092	8.36648	8.61857	8.05492	9.1288	8.81907	8.09027	7.23134	7.93647	7.92676
353.2	-0.0521619	10.3344	12.0262	13.6206	14.9385	17.1182	17.0187	19.1772	20.8418	22.0894	23.478	24.0922	26.5824	28.8264	29.7013	31.198	33.0052		-0.104901	9.81487	8.9422	9.09111	8.93686	8.78119	9.44238	8.64927	8.53967	10.2846	11.9189	11.6054	12.684	12.3722	13.3659	13.2855	13.8501	14.9177		-0.147469	9.55663	9.11153	8.70488	9.21461	8.45947	9.61752	9.32958	8.36968	7.442	8.29746	8.37563
353.4	-0.0669853	10.7118	12.6263	13.8588	15.4624	17.5991	17.4777	19.4766	21.2432	22.7121	24.0371	24.5511	26.6134	29.3121	30.008	32.0389	33.576		-0.140045	10.2835	9.41185	9.4762	9.33337	9.01528	9.77791	9.04678	8.85023	10.6054	12.1933	11.8457	13.1374	12.7094	13.8477	13.8186	14.3479	15.3183		-0.157453	10.1056	9.48956	9.17935	9.56709	8.92708	9.99965	9.77627	8.94064	7.78765	8.67431	8.70615
353.6	-0.0810984	11.4955	13.0927	14.597	15.9301	18.0864	18.0188	19.9646	21.8363	23.2056	23.9795	24.8919	27.1043	29.7717	30.7478	32.2779	33.963		-0.129075	11.1032	10.0399	9.96662	9.61789	9.79715	10.1096	9.24311	9.39443	10.9873	12.5902	12.0741	13.492	13.2263	14.262	14.1175	14.923	15.6807		-0.159025	10.835	10.3263	9.51216	9.83205	9.28226	10.504	10.1499	9.24604	8.19954	9.05875	9.08091
353.8	-0.0472718	12.4578	13.7763	15.3177	16.7067	18.9144	18.6357	20.2712	22.358	23.4804	24.8717	25.3145	27.7553	30.427	31.133	32.7302	34.7137		-0.136019	11.6008	10.4442	10.4794	10.1534	10.2837	10.4695	9.61847	9.90624	11.2154	13.0796	12.3941	13.8592	13.3677	14.7721	14.5906	15.1748	16.0161		-0.188649	11.3723	10.7459	10.0989	10.2397	9.69515	10.9095	10.6311	9.67672	8.6272	9.38933	9.54194
354	-0.116132	12.5965	14.345	15.8661	17.0813	19.6176	18.9206	20.8434	22.9997	24.074	25.3468	25.7235	28.4785	30.642	31.9108	33.5412	35.2229		-0.0992317	12.319	11.0349	11.0302	10.5603	10.7698	11.1936	10.1655	10.0833	11.6918	13.4326	13.1483	14.363	13.9823	15.4359	14.9371	15.7559	16.5655		-0.146242	11.8784	11.1156	10.5437	11.0326	10.4065	11.7039	11.2812	10.2334	8.9158	10.101	9.91128
354.2	-0.112145	13.4794	15.1029	16.5103	17.4614	20.0307	19.3531	21.3484	23.9332	25.0031	25.9781	26.4249	29.0124	31.5907	32.2818	34.15	35.4489		-0.13352	12.9792	11.6186	11.5339	11.0467	11.2431	11.7349	10.6866	10.5681	12.1766	13.8666	13.7672	14.9806	14.5382	15.571	15.4879	16.2727	17.2388		-0.189569	12.6338	11.7654	10.998	11.6543	10.8417	12.2001	11.918	10.7315	9.3553	10.4257	10.1465
354.4	-0.115849	14.2078	15.6379	17.3945	18.3055	20.6514	20.0739	22.2552	24.2326	25.4708	26.2131	26.9971	29.5972	32.107	32.8299	34.9986	36.5315		-0.126882	13.7104	12.1611	12.3147	11.7302	11.8033	12.2333	11.3213	11.0535	12.675	14.5453	14.1347	15.6635	14.8437	16.1844	16.2994	16.823	17.8725		-0.140606	13.4577	12.5323	11.736	12.0556	11.5	13.1651	12.5616	11.242	9.75502	10.8985	10.8222
354.6	-0.105184	14.8557	16.6788	18.1137	19.1448	21.4365	20.9575	22.8404	24.8352	25.7994	27.039	27.5759	30.2827	33.0489	33.6087	35.5132	37.2322		-0.133869	14.3757	12.7616	13.0484	12.348	12.3732	12.542	11.8981	11.6638	13.3646	14.9749	14.7168	16.1681	15.4931	16.8893	16.767	17.4323	18.7523		-0.174578	14.2506	13.051	12.3169	12.6264	12.2206	13.6415	13.1795	11.899	10.1035	11.4289	11.1371
354.8	-0.118409	15.9841	17.4549	18.757	19.8915	22.1684	21.4608	23.505	25.7843	26.3617	27.6419	28.6065	30.936	33.9357	34.5313	36.1942	38.1406		-0.114549	15.2187	13.4759	13.6216	12.9324	13.13	13.3415	12.463	12.2817	13.8454	15.6544	15.4101	16.7986	16.3997	17.7878	17.2787	18.0714	19.1426		-0.158667	14.8995	13.7609	13.1105	13.4417	12.8706	14.3399	13.9959	12.4848	10.7751	11.8449	11.6827
355	-0.097312	16.5939	17.8734	19.5514	20.3329	23.2251	22.2386	24.4865	26.4917	27.4842	28.2227	28.9794	31.636	34.3659	35.2629	37.0204	38.9389		-0.144924	16.0675	14.2386	14.4238	13.3677	13.7107	14.1641	12.9858	12.6045	14.7098	16.3584	15.7873	17.5648	16.971	18.5121	18.0942	18.9188	19.861		-0.166896	15.707	14.507	13.7899	14.3923	13.8007	15.1454	14.8264	13.259	11.4688	12.6727	12.4803
355.2	-0.0810332	17.3894	18.8782	20.2936	21.3253	24.235	22.9702	25.1451	27.1377	28.2286	29.1647	29.9604	32.6585	34.986	36.0552	37.9116	39.7355		-0.126845	16.8356	14.873	15.0416	14.3788	14.2451	14.8437	13.4168	13.2584	15.3395	16.9799	16.6827	18.4867	17.7558	19.3952	18.8612	19.6534	20.8391		-0.15497	16.6132	15.2434	14.6331	15.2449	14.4521	16.0345	15.5866	13.6787	11.8406	13.1757	13.2272
355.4	-0.0780094	18.3318	20.0142	21.3112	22.2868	25.0471	23.8705	25.8566	27.976	29.2179	30.2056	30.8823	33.4682	36.4156	37.3054	38.8895	40.7933		-0.126729	17.7724	15.5834	15.8648	14.8713	15.0594	15.7349	14.2724	13.9562	16.1826	18.279	17.453	19.3412	18.465	20.5053	19.8353	20.4755	21.8295		-0.165152	17.2785	16.1872	15.2279	15.9325	15.0177	16.7193	16.2975	14.8906	12.5477	14.2452	13.7501
355.6	-0.109206	19.0408	20.9709	22.1126	23.2871	26.0127	24.4674	26.6772	28.782	30.0793	31.3027	32.013	34.5292	37.4214	37.9957	39.9457	41.9268		-0.154938	18.4822	16.4642	16.7212	15.5735	15.9151	16.2224	14.9727	14.7301	16.9587	19.301	18.4059	20.6202	19.2718	21.1222	20.8202	21.6484	22.9363		-0.181464	18.1963	16.9195	16.3667	16.7304	15.7279	17.7045	17.1065	15.442	13.3105	14.8483	14.2781
355.8	-0.0837578	20.2717	21.4349	23.2137	24.1316	26.8047	25.4163	27.6306	29.765	31.1338	31.8902	32.6938	35.4816	38.2964	38.8077	40.6322	42.7177		-0.143916	19.3227	17.3759	17.2486	16.6501	16.4248	17.0361	15.705	15.3385	17.8114	20.0803	19.3469	21.2679	20.3437	22.0375	21.6715	22.563	23.9345		-0.161422	19.3404	17.7169	16.7446	17.4972	16.4258	18.4798	17.9262	16.1366	13.7533	15.6203	15.328
356	-0.101959	20.9993	22.2341	24.2112	24.9161	28.1202	26.334	28.5153	30.7826	32.1347	32.9037	33.8505	36.4986	39.487	40.0618	41.8795	43.7108		-0.153677	20.1887	17.8694	18.1519	17.392	17.2268	17.7578	16.5003	15.9287	18.8049	21.1226	20.1892	22.6204	21.3327	22.8833	22.6601	23.6272	24.7806		-0.192041	19.9712	18.5043	17.6215	18.2027	17.3874	19.1687	18.8158	16.8357	14.5448	16.4654	16.0396
356.2	-0.0939311	21.6141	23.1364	25.2574	25.8068	29.2653	27.2517	29.5374	32.1895	33.2083	34.1032	34.8734	37.2652	41.0214	41.3692	43.1811	44.8542		-0.158833	20.8597	18.8095	19.002	17.8611	18.0757	18.5404	17.2026	16.4557	19.5583	22.2246	21.0044	23.5883	22.3482	23.9645	23.991	24.5022	26.1707		-0.159702	20.9375	19.441	18.2453	18.8766	18.2253	20.0199	19.5528	17.4747	15.124	17.0862	16.8354
356.4	-0.0893096	22.6232	24.2484	25.6608	26.741	30.0365	28.381	30.7234	33.0533	34.071	34.9241	35.7085	38.3327	42.0254	42.3177	44.1809	45.8708		-0.163888	21.5324	19.4004	19.474	18.6144	18.5164	18.9627	17.7748	17.358	20.2353	23.0107	21.916	24.5826	23.2004	25.518	24.8047	25.5835	26.9315		-0.188444	21.8084	20.2997	19.0229	19.751	18.8644	21.2433	20.4385	18.4922	15.976	17.6888	17.7221
356.6	-0.119451	23.6813	24.9833	26.6434	27.8533	30.8126	29.0923	31.6482	33.9025	35.1335	35.9809	36.3659	39.6248	42.7939	43.1069	45.5073	46.9526		-0.167683	22.7667	20.1852	20.3983	19.4115	19.211	19.9751	18.4909	17.8532	21.1397	24.0485	22.6572	25.9602	24.3912	26.5136	25.9092	26.5641	27.8576		-0.205396	22.7837	21.1588	19.6682	20.5702	19.4572	21.9673	21.349	19.383	16.6053	18.5536	18.6994
356.8	-0.120971	24.7042	25.9719	27.5464	28.4932	32.2171	30.1159	32.0716	34.7806	36.3463	37.5578	37.534	40.466	43.8725	44.7436	46.5246	48.4533		-0.160837	23.6937	20.7745	20.9451	20.2096	20.4148	20.7485	19.1111	18.7787	22.2243	24.8621	24.1417	26.7221	25.6598	27.5396	26.8498	27.6653	29.0534		-0.197785	23.1723	21.7372	20.8893	21.2429	20.2763	22.868	22.143	20.0314	17.1622	19.4511	19.4631
357	-0.150243	25.24	26.8785	28.5483	29.403	33.0208	30.7875	33.4192	35.8807	37.3535	38.389	38.9674	41.8313	45.0057	45.6381	47.4592	49.2974		-0.15298	24.4574	21.5177	21.7269	21.1157	21.0708	21.4654	19.9547	19.7272	23.0663	26.1316	25.0081	27.2675	26.3612	28.3817	27.7665	28.5349	30.3531		-0.192809	24.3715	22.4228	21.4562	21.952	21.1589	23.613	22.8681	20.9899	18.0805	20.1376	20.3651
357.2	-0.130454	26.9763	27.9607	29.4725	30.3745	34.0707	31.8731	34.55	36.7605	38.2364	39.1733	39.2768	42.4333	45.9621	46.0883	47.9039	49.7947		-0.169586	25.2897	22.7209	22.9306	21.4477	21.6196	22.3618	20.5102	20.2105	23.9782	26.958	25.7658	28.7195	27.3158	29.7064	29.0427	29.6874	31.2782		-0.180641	25.3163	23.2157	22.4133	23.1803	21.8913	24.5467	23.6768	21.6363	18.8104	20.8466	20.9863
357.4	-0.0958872	28.0421	29.008	30.5074	31.2454	35.1902	32.576	35.407	37.7115	39.1466	40.1912	40.4276	43.5364	46.9963	47.2079	49.1831	51.3484		-0.156126	26.792	23.7153	23.6923	22.4294	22.4789	23.3534	21.4905	21.0319	24.6363	27.7363	26.6948	29.5164	28.1084	30.6369	29.8991	30.2239	32.3506		-0.156919	26.4893	24.3254	23.3827	24.1685	22.9802	25.5078	24.7054	22.6466	19.4862	21.6776	21.9876
357.6	-0.125186	29.6132	30.2223	31.6271	32.4038	36.0493	34.1311	36.4732	38.4685	40.2056	40.9853	41.4894	44.5912	47.909	48.079	50.2031	52.6279		-0.155794	28.0635	24.7209	25.014	23.6352	23.3885	24.467	22.3916	22.0866	25.7049	28.6883	27.2344	30.2963	29.1211	31.5475	30.8711	31.3104	33.2824		-0.154946	27.6208	25.5696	24.4117	25.1104	23.821	26.624	25.8067	23.4626	20.2901	22.8239	23.0468
357.8	-0.128001	31.2072	31.9666	32.917	33.5374	37.4746	34.4405	37.507	39.7575	41.2367	42.0203	42.1902	45.3792	48.8601	49.0964	51.3193	53.4255		-0.152973	29.6734	26.1863	26.3318	24.6901	24.778	25.4356	23.2576	22.7157	26.3772	29.5541	28.2853	31.3447	29.6524	32.7267	31.4227	32.0038	34.2127		-0.171661	29.2194	27.0809	25.7711	26.8001	25.1496	28.3016	27.1645	24.5736	21.1109	23.9926	23.4846
358	-0.147097	33.3418	33.3137	34.1145	34.8282	38.838	35.3053	38.1685	40.6375	42.2729	42.7823	42.8427	46.4603	49.4897	50.4349	52.2411	54.96		-0.203611	31.5134	27.8147	27.5821	25.8259	26.2129	26.4339	24.3351	23.4942	27.3322	30.5493	29.2968	32.5739	31.0115	33.2749	32.7787	33.1598	35.2331		-0.196509	30.8605	28.7714	27.2729	27.9544	26.5509	29.589	28.6106	25.9345	21.8787	24.8584	24.4902
358.2	-0.152724	35.6518	35.382	36.171	36.2913	40.3718	36.4259	39.5489	41.9767	43.1385	43.4441	43.947	47.559	51.616	51.2248	53.4835	55.388		-0.167236	34.1006	30.03	29.2707	27.7956	27.6318	27.9546	25.4753	24.6674	28.286	31.647	30.0039	33.2487	31.718	34.1379	33.4528	34.3915	36.3925		-0.217266	32.8578	30.3923	28.8206	29.6767	28.0396	31.5959	30.031	27.6956	23.2858	25.6445	25.4555
358.4	-0.127332	38.3155	37.9098	38.1514	38.0489	42.1629	38.1581	40.4256	43.1829	44.3506	44.4649	44.6784	48.6789	52.4494	51.9506	54.7523	56.2706		-0.15107	36.4718	31.9957	31.1708	29.4778	29.0328	29.6346	26.9516	25.6388	29.6826	32.693	30.9096	34.3304	32.9454	35.5063	34.7712	35.4416	36.9053		-0.216182	35.0979	32.4169	30.6688	31.7598	29.8704	33.4779	32.0533	29.1837	24.5055	27.0507	26.4279
358.6	-0.132165	41.0842	39.9431	40.3529	39.6204	43.8321	39.3607	41.7323	44.5668	45.6152	45.8972	46.2349	49.9481	53.3066	53.3303	55.7721	57.0557		-0.159765	39.2217	34.1405	33.4884	31.4853	30.8621	31.3645	28.3844	27.2268	31.0107	33.7579	31.9448	35.6608	33.6517	36.7428	35.5151	36.4623	38.0062		-0.219326	38.0707	34.7419	33.0346	34.0884	32.2207	35.7258	34.4608	30.7496	26.0513	28.9871	27.7188
358.8	-0.159453	44.9702	43.2824	42.9864	42.1786	46.0657	41.7595	43.7811	46.1669	46.9779	47.7045	47.5427	51.2543	54.7458	54.9861	57.322	59.0136		-0.164371	42.4484	36.567	36.2081	33.7792	33.3734	33.6038	30.3339	28.7131	32.2819	35.2119	33.2738	36.8546	34.9453	38.2875	36.9024	37.694	39.7391		-0.211718	40.8809	37.6199	35.4951	36.4834	34.3456	38.3396	36.7646	32.8073	27.505	30.6193	28.7817
359	-0.157404	48.9064	46.4347	45.7332	44.8275	48.5364	43.7675	45.7209	47.7377	49.0567	48.8493	49.1184	52.8309	56.8633	56.6685	59.0889	60.9602		-0.170045	46.2993	39.7811	39.1102	36.4675	35.9905	35.7281	32.4082	30.5643	34.0836	36.8848	34.7276	38.6615	36.4446	39.8796	38.2881	39.2277	41.5799		-0.152632	44.5305	40.5404	38.3037	39.3173	37.3969	41.4443	40.0161	35.6198	29.028	32.4959	30.3559
359.2	-0.159032	53.1223	49.9333	49.175	47.7088	51.2938	45.7322	47.6245	50.0382	50.7893	51.0054	51.1963	54.4296	58.6647	58.3113	60.9035	62.8395		-0.163946	50.4689	43.1741	42.4165	39.6631	38.7567	38.6818	34.6649	33.3357	36.0728	38.3849	36.5946	40.6506	38.2056	41.5264	40.1572	41.0677	43.439		-0.196673	48.7376	44.515	42.0926	42.9536	40.1218	44.9665	43.1239	38.594	31.3401	34.7588	32.5476
359.4	-0.13824	57.5757	53.8752	52.7862	50.8113	54.6309	48.172	50.1143	52.0297	52.6648	52.9364	53.1726	56.5373	60.5512	60.2486	62.8839	64.9725		-0.194527	54.5749	46.9362	45.3614	43.0171	41.5217	41.3277	36.9973	35.3515	37.9243	40.5994	38.4458	42.8108	39.9879	43.3894	42.0131	43.0247	45.5836		-0.202508	53.2223	48.3976	45.5888	46.8386	43.8381	48.3516	46.6844	41.8221	33.419	37.3032	34.4895
359.6	-0.182387	62.6877	58.2975	56.3342	54.5378	58.6798	51.6847	52.8138	54.6556	55.4796	55.2606	55.684	58.7032	63.2393	63.0879	65.4738	67.3101		-0.19543	59.4019	50.9416	49.559	46.0733	44.5743	45.0675	40.0223	37.7506	40.7502	43.2151	40.7317	45.2106	42.5981	46.0894	44.983	45.1938	48.0078		-0.157463	57.2153	52.61	48.829	50.5242	47.5226	52.786	50.7048	45.0381	36.1689	40.2276	36.6589
359.8	-0.118305	68.5654	62.6795	60.6982	58.2144	62.5986	54.186	55.5595	57.9001	58.5545	58.2664	58.5264	61.8332	66.1489	65.3223	68.3869	69.6187		-0.177353	64.4462	55.6077	54.141	49.5339	48.4196	48.2204	43.1784	40.6344	44.0732	46.0264	43.401	47.9798	45.439	49.1231	47.727	48.3006	51.1716		-0.173987	62.2269	56.8628	53.1248	54.8053	51.3318	57.1166	54.854	48.0443	38.4694	43.2596	39.3622
360	-0.181657	72.6425	66.217	64.5034	60.6926	66.016	56.9928	58.8907	60.8808	61.7864	60.389	60.828	64.1136	69.6619	68.7533	70.3579	72.8123		-0.166584	68.6477	59.0722	57.7209	52.9679	51.6834	51.763	46.1642	42.821	46.4227	49.1008	46.1893	50.624	47.662	51.4996	50.0171	50.7613	53.4142		-0.178138	66.895	60.9076	57.4993	59.0162	55.4784	61.3977	58.3885	52.0807	41.5585	45.9256	42.2815
360.2	-0.155935	78.8812	72.4102	69.802	66.4371	70.6386	61.3448	62.2562	64.4516	64.3289	63.6965	63.4767	67.7877	72.8503	71.6837	74.0728	76.0909		-0.172259	74.3553	64.2231	62.256	57.7548	56.1198	56.4034	49.7707	46.7792	49.8525	52.7349	49.2331	54.4497	51.1396	55.8514	53.9489	54.5445	57.6427		-0.190537	71.8777	65.922	61.8863	63.8932	59.8463	66.2374	63.9595	56.0032	44.466	49.7105	45.0452
360.4	-0.147908	85.2002	78.5222	74.9347	71.827	76.5692	65.4197	66.1425	68.5352	68.4546	67.9192	67.7546	72.3779	77.0637	75.7992	78.2207	80.417		-0.180604	80.9522	69.5799	66.8422	62.4213	60.7322	60.9061	53.5652	50.8696	54.0766	56.5632	53.1305	59.0463	55.2796	60.2534	58.2599	58.3227	61.3014		-0.201457	78.4181	71.5634	67.2367	69.0612	64.6129	72.0622	69.0789	60.5714	48.0074	53.5722	48.429
360.6	-0.139589	91.7529	84.322	80.5145	76.0792	81.9898	69.78	71.0916	73.0182	73.4765	72.7238	72.2242	76.3969	81.2463	80.0102	82.0593	84.3544		-0.182654	87.1183	74.0401	72.2459	67.5361	65.3703	65.1308	57.6084	54.4547	58.3909	60.9617	57.34	63.7029	59.7739	64.7406	62.1089	62.5929	66.2481		-0.207724	84.7685	77.3721	72.9222	75.1879	70.2661	78.0205	74.6532	66.2041	52.2856	58.3907	52.8309
360.8	-0.164956	99.1764	90.8859	87.0118	81.0871	87.0543	75.1027	75.776	77.8657	78.1748	77.5687	76.7017	81.6372	86.2468	84.8008	86.9499	89.0816		-0.192382	93.536	79.8359	77.941	72.4629	69.7846	70.4529	61.9658	58.6091	62.9918	65.1889	61.5245	68.5282	64.6045	69.966	66.7236	67.4207	71.4058		-0.211116	91.0899	83.5827	78.263	80.3543	75.7706	84.0017	80.8884	71.1278	56.9216	63.3169	56.9282
361	-0.158097	106.929	97.7358	93.7486	88.281	94.3858	80.6646	81.7378	83.8653	83.6135	82.7038	82.3625	86.7188	92.5028	90.9399	93.585	95.1199		-0.166492	101.242	86.3827	83.8042	78.2133	76.1352	75.9923	67.2239	63.2956	67.8263	71.4589	66.8963	73.9726	69.3065	75.1693	72.5036	72.5306	77.1143		-0.210152	98.2427	89.6957	84.0153	86.6316	81.0879	90.0299	86.7667	76.2909	61.032	68.3635	62.1539
361.2	-0.166443	114.51	104.889	100.978	94.4952	101.107	85.6865	87.1641	90.1376	89.748	87.9155	87.4955	91.9888	98.4127	96.4666	99.1357	100.724		-0.202415	108.435	92.6874	90.0927	84.0331	81.8371	81.4224	72.4678	67.815	72.8751	77.3373	71.6457	80.2433	75.2057	80.8051	78.5017	78.6903	82.8287		-0.19462	105.28	96.4493	90.7498	93.1304	87.699	96.9705	93.1326	82.2526	66.344	73.6356	67.3003
361.4	-0.176892	121.742	112.046	107.527	101.006	108.33	91.8027	92.6414	95.621	95.5863	94.3054	92.9691	97.9833	105.099	101.881	104.956	106.551		-0.191053	115.709	99.0213	96.4538	89.8177	86.9495	87.3441	77.2104	72.7961	78.6438	83.1446	77.6151	86.0759	80.4514	86.8372	82.7492	84.534	88.6514		-0.20205	113.283	103.077	97.3481	100.451	93.8389	103.741	100.375	88.0229	70.9715	79.2393	72.6894
361.6	-0.17231	129.927	119.937	114.999	108.288	115.943	98.8289	99.7014	102.411	102.125	100.851	99.2393	104.715	111.767	108.461	111.502	113.398		-0.21579	123.856	105.787	103.396	96.4229	93.5134	93.3364	83.0974	77.9345	84.8659	89.2262	83.4662	92.7919	86.8521	93.441	89.8869	90.6354	95.5267		-0.208743	121.053	109.208	104.219	106.682	100.638	111.081	107.163	94.5707	76.3351	85.2176	78.0955
361.8	-0.177987	138.818	127.565	122.485	116.095	123.981	104.915	106.519	109.244	108.916	107.808	105.532	111.5	119.289	115.754	118.453	119.843		-0.209642	131.243	112.948	110.249	102.464	100.162	99.9517	89.4256	83.4586	90.9995	95.6902	89.5412	99.0948	93.2992	100.146	96.3321	96.8611	102.049		-0.205304	129.331	116.497	111.209	113.9	107.368	118.804	114.382	100.981	82.1101	91.3332	84.1832
362	-0.184209	146.974	135.395	130.25	122.77	132.216	111.558	112.639	116.074	115.977	113.936	112.608	118.324	126.239	121.919	124.953	127.103		-0.202607	139.29	118.995	116.166	108.655	106.179	106.171	94.351	88.8428	97.1854	102.192	95.1893	105.538	99.0888	107.554	102.885	103.337	109.279		-0.205056	137.481	125.249	118.195	122.077	114.428	127.176	122.2	108.337	87.5086	97.5357	90.678
362.2	-0.159219	154.537	143.078	138.45	130.57	140.382	119.206	119.854	123.278	123.706	120.522	118.78	124.74	132.904	128.579	132.25	133.616		-0.19766	147.141	125.47	122.824	115.188	112.762	112.686	100.12	94.2709	103.99	108.944	101.723	112.938	105.296	114.439	109.407	110.615	116.069		-0.212515	145.894	132.554	124.918	128.785	121.05	134.514	129.467	114.507	93.5786	103.654	96.4067
362.4	-0.144077	163.034	150.771	146.677	138.278	147.81	126.522	127.424	130.16	130.493	127.674	125.432	131.472	140.738	135.851	138.515	139.802		-0.192683	153.339	133.012	129.665	121.877	118.272	119.324	105.844	100.298	109.922	116.05	108.742	119.662	112.116	121.832	116.587	117.115	123.627		-0.188369	152.414	138.926	131.632	135.93	127.694	142.098	137.026	121.055	99.4446	110.08	102.905
362.6	-0.169344	170.445	159.479	154.645	146.131	156.694	133.316	134.101	138.67	137.809	134.324	132.187	138.502	149.189	142.645	145.125	147.536		-0.218433	161.667	139.403	136.076	128.351	123.822	126.032	111.841	106.561	115.583	123.162	114.91	127.071	118.949	129.454	123.636	123.965	131.141		-0.203512	161.105	146.529	138.458	143.64	134.148	148.933	143.809	127.197	104.537	115.999	108.654
362.8	-0.192301	178.829	166.853	161.955	153.386	165.059	139.934	140.591	145.674	145.219	141.608	140.185	146.003	155.904	149.886	153.075	155.149		-0.215522	168.654	146.22	143.426	134.83	131.167	131.873	117.981	111.509	122.878	129.862	121.786	133.621	126.39	136.363	130.184	130.231	138.328		-0.224185	168.904	152.496	145.914	150.521	140.942	156.181	150.836	134.269	110.089	122.961	115.219
363	-0.177853	186.125	174.931	169.813	161.565	173.644	147.647	148.706	154.094	153.051	149.654	146.697	153.923	164.457	158.347	161.022	162.802		-0.18026	175.795	152.284	149.584	140.391	137.005	138.507	123.721	117.441	129.817	137.332	128.611	141.943	133.724	144.051	138.078	137.819	145.769		-0.220236	175.836	159.926	151.87	156.84	147.509	164.025	157.739	140.422	115.394	129.007	121.45
363.2	-0.178351	193.374	182.249	177.622	169.246	182.711	154.824	156.66	162.226	160.931	157.724	153.751	160.789	172.449	166.133	168.984	170.787		-0.191277	182.382	157.883	155.637	146.156	143.697	144.378	129.48	123.652	136.632	144.191	135.708	149.51	140.636	151.76	145.878	145.038	153.76		-0.213948	183.184	167.077	158.205	162.804	153.189	171.73	165.007	146.791	121.021	135.168	127.805
363.4	-0.229544	199.227	188.324	184.88	175.771	190.584	162.133	163.971	169.315	168.387	164.686	161.399	169.219	178.917	172.85	175.837	176.209		-0.194244	189.119	163.093	161.159	151.672	148.627	150.338	134.724	128.457	142.469	151.63	141.17	157.37	147.078	158.481	152.121	152.903	161.22		-0.173646	190.342	173.239	164.379	169.299	160.359	178.268	172.18	153.015	127.375	141.935	134.516
363.6	-0.217742	205.579	194.868	191.811	182.379	199.14	169.022	170.162	176.767	175.589	171.632	168.689	176.208	186.98	180.414	183.022	184.57		-0.193881	194.75	169.342	166.621	157.099	154.261	155.053	140.099	133.788	148.564	159.045	148.505	165.337	154.006	166.353	159.811	159.18	168.218		-0.178222	196.741	179.407	169.983	176.302	165.801	184.301	179.104	158.835	132.958	147.847	140.46
363.8	-0.168264	211.251	201.674	198.688	189.555	205.142	176.354	178.495	184.389	184.839	179.276	175.688	183.312	195.935	188.111	190.895	192.808		-0.224177	200.488	173.592	172.247	162.221	159.558	162.296	146.046	138.668	155.624	166.141	155.358	172.456	161.321	174.501	166.279	166.149	175.885		-0.227229	202.106	184.753	176.316	181.205	171.53	190.265	183.668	163.859	137.624	152.946	146.949
364	-0.178078	216.554	207.231	204.754	195.264	213.634	182.46	184.876	192.237	191.861	186.17	182.519	189.922	203.339	195.284	197.851	199.798		-0.208724	205.371	177.978	176.668	166.601	164.187	167.011	150.645	143.285	160.722	173.609	162.153	179.088	167.915	182.039	173.597	173.674	182.413		-0.18858	208.485	189.664	180.693	186.488	176.228	195.981	189.848	169.252	142.774	158.466	153.55
364.2	-0.171793	222.203	213.315	210.512	202.505	220.578	189.061	192.041	198.436	197.747	192.834	189.261	197.005	210.539	200.621	204.217	206.464		-0.203929	210.034	183.091	181.19	171.394	169.092	170.918	155.08	148.129	166.128	179.7	168.286	186.119	174.087	188.641	179.85	180.767	190.49		-0.193951	213.491	194.915	185.833	191.583	180.85	201.934	194.795	174.793	147.63	164.621	158.73
364.4	-0.171147	226.391	217.684	215.123	207.976	226.818	193.836	197.639	204.851	204.635	199.144	195.899	204.46	217.458	207.816	211.657	213.735		-0.195569	213.349	186.898	184.467	175.165	173.417	175.545	159.493	152.769	172.153	186.732	174.259	192.889	180.686	195.152	186.09	186.252	196.941		-0.195751	217.571	199.012	189.81	196.18	185.344	206.708	199.254	179.522	151.547	168.92	164.559
364.6	-0.171506	231.106	221.937	219.732	212.212	232.372	198.563	203.12	210.995	210.73	205.65	201.639	211.082	223.92	214.994	218.064	220.005		-0.192232	217.637	190.718	188.423	178.909	176.662	180.057	163.293	156.796	176.799	193.131	179.208	199.502	187.04	202.055	192.712	192.904	203.287		-0.204735	222.025	203.373	194.175	200.01	189.792	210.992	203.857	183.651	156.639	173.179	170.259
364.8	-0.181402	234.774	226.932	225.252	216.631	238.075	203.618	207.841	215.708	216.036	211.137	207.489	216.894	229.491	220.31	224.382	225.138		-0.195129	222.036	194.07	192.718	182.256	179.702	183.888	166.986	159.409	181.407	197.438	184.988	204.975	191.636	208.035	198.083	198.119	208.579		-0.182326	226.121	206.894	198.136	204.723	193.111	215.22	208.025	187.843	160.838	177.352	174.289
365	-0.17791	238.732	231.38	228.815	221.106	242.514	208.045	212.531	220.406	221.765	216.163	211.941	221.535	235.473	226.391	228.307	230.649		-0.215445	224.61	196.76	195.396	185.355	182.408	186.712	169.383	162.715	185.562	202.462	189.804	209.77	196.668	213.642	202.966	201.991	213.916		-0.219178	231.005	210.542	202.229	208.1	196.389	219.471	212.437	191.192	164.108	182.244	179.224
365.2	-0.155713	243.253	233.784	233.408	224.283	246.369	212.254	216.364	224.664	226.16	220.52	215.681	225.958	240.574	229.405	233.647	235.52		-0.171964	230.431	201.323	199.185	189.239	186.579	189.929	172.78	166.197	189.856	206.065	193.577	214.51	199.833	217.974	207.239	207.898	218.352		-0.189549	234.158	214.248	205.462	211.255	199.861	223.42	216.346	194.394	166.544	185.241	183.016
365.4	-0.155494	248.683	238.535	236.571	227.49	250.425	215.059	221.294	228.377	228.944	222.851	218.964	229.507	244.267	233.193	237.124	239.594		-0.176631	234.801	204.987	203.157	192.662	189.266	193.265	175.797	168.833	192.763	210.683	197.443	217.443	204.527	220.153	210.254	211.373	222.63		-0.213101	238.693	218.964	209.193	215.03	203.245	227.037	219.415	197.853	170.689	188.35	186.972
365.6	-0.17223	254.159	241.883	240.444	232.486	253.974	218.096	223.472	232.358	232.878	226.817	221.948	231.628	247.067	236.823	239.447	242.321		-0.183619	240.304	209.006	207.049	195.608	192.624	196.493	178.476	171.328	195.895	212.277	199.002	220.48	206.593	224.093	213.548	214.197	225.531		-0.170506	244.492	222.421	212.906	220.156	206.988	231.097	224.608	201.491	173.631	191.716	189.657
365.8	-0.133209	262.045	248	245.403	237.018	257.938	220.811	226.8	234.353	235.517	229.289	225.16	234.052	250.211	238.546	242.097	244.893		-0.154851	246.813	215.893	211.838	199.579	197.297	201.34	181.829	174.449	198.657	215.309	201.746	223.332	209.431	226.704	215.911	215.71	229.03		-0.198304	250.438	228.294	218.184	225.178	211.806	236.708	230.058	206.363	176.673	195.291	192.53
366	-0.103672	271.549	256.125	251.756	241.172	262.139	223.291	228.649	236.169	238.168	231.317	226.887	236.828	250.76	241.39	243.977	246.615		-0.158938	256.956	222.044	217.951	206.228	203.142	205.801	185.68	176.889	201.507	217.543	202.877	224.658	211.418	228.704	218.292	218.59	230.365		-0.197704	257.305	235.009	223.969	231.056	218.354	241.827	234.799	210.078	178.502	199.047	195.109
366.2	-0.0940951	283.484	264.998	258.315	245.058	267.949	226.825	231.965	239.349	240.125	232.712	227.697	238.739	252.874	242.632	245.44	248.466		-0.1538	267.749	231.535	225.978	213.354	209.548	211.772	190.147	180.692	204.074	219.557	203.955	226.205	212.635	229.663	219.869	219.629	231.189		-0.129111	267.953	244.212	233.003	239.617	225.551	251.167	243.152	217.072	184.17	203.88	197.84
366.4	-0.0954824	297.775	274.847	266.043	250.836	273.434	231.569	235.116	240.499	241.503	233.74	228.211	239.608	253.844	243.927	246.91	249.191		-0.160357	282.307	242.721	236.122	221.395	216.771	218.322	196.093	185.044	205.421	219.38	204.58	226.687	214.5	231.007	219.448	219.211	232.23		-0.0906253	280.366	255.042	242.867	249.688	234.157	261.395	251.742	224.925	188.889	209.992	200.721
366.6	-0.0850837	320.088	289.161	277.448	260.1	280.475	237.682	238.245	244.391	243.601	235.546	230.785	239.993	255.683	244.167	248.531	250.308		-0.120519	302.843	259.79	251.228	233.839	226.481	228.371	203.734	192.327	210.816	221.395	207.172	228.869	214.246	232.007	221.267	221.492	233.425		-0.122033	297.621	270.108	254.991	262.294	246.874	273.219	264.137	234.278	194.295	216.246	204.031
366.8	-0.0912758	345.903	307.842	291.179	271.173	288.937	243.825	241.803	249.1	245.874	238.354	232.175	241.669	256.276	245.232	249.71	251.027		-0.104399	326.898	277.66	268.283	248.787	240.254	240.22	212.651	198.976	214.404	222.969	207.452	229.437	214.711	232.719	221.52	222.224	233.988		-0.0993901	317.187	287.381	269.916	279.476	261.45	288.942	279.632	246.322	201.617	224.262	208.468
367	-0.0573715	378.018	329.682	308.472	284.778	301.499	251.84	249.736	252.202	250.245	239.39	233.574	243.145	258.175	247.086	250.681	253.269		-0.0866348	357.424	301.732	289.474	267.014	257.256	254.989	224.282	208.412	219.141	225.798	208.766	230.653	215.124	233.73	222.435	222.87	234.392		-0.0917246	344.814	313.415	293.851	302.319	282.123	311.867	300.712	263.849	211.731	236.946	214.033
367.2	-0.0171336	419.71	359.623	332.009	303.675	318.235	262.519	258.514	258.634	253.867	242.811	237.565	245.142	259.988	248.387	251.678	255.443		-0.0575819	396.726	333.432	316.982	291.623	278.387	274.252	240.617	221.536	227.458	229.385	210.596	233.118	217.952	236.661	223.952	224.19	236.285		-0.0287147	379.503	344.113	320.419	329.765	306.785	339.736	326.691	284.373	224.829	250.298	221.002
367.4	-0.0151905	473	400.053	364.057	326.909	340.016	278.705	270.246	269.136	260.795	248.797	240.839	249.716	264.465	252.885	256.495	258.501		-0.0140277	446.425	374.809	352.573	323.155	306.427	302.968	261.178	238.449	237.605	233.869	214.357	236.116	221.107	239.833	227.829	227.406	239.382		-0.0333751	420.803	381.491	353.785	364.809	337.668	372.595	358.114	312.169	239.214	267.062	230.571
367.6	0.0441052	536.86	446.576	400.263	357.04	367.039	297.344	284.828	280.634	270.569	255.199	247.344	255.704	269.661	258.207	262.202	263.832		0.0237358	506.115	420.887	395.918	360.694	341.078	333.243	285.627	258.634	251.493	241.051	219.788	241.576	224.881	244.359	231.821	232.369	244.586		0.0565994	478.962	432.233	400.279	411.801	380.889	418.264	403.816	346.921	261.753	292.011	244.488
367.8	0.112149	606.783	499.844	444.549	392.24	399.866	320.392	303.86	294.587	281.94	264.057	255.195	263.252	277.975	264.364	268.626	271.716		0.0958754	572.981	476.556	444.163	403.409	378.723	368.358	315.971	282.955	267.633	250.692	225.188	248.983	231.78	250.984	237.809	238.378	251.349		0.136528	541.484	489.164	449.663	462.19	428.048	468.636	451.085	386.133	285.343	317.978	258.702
368	0.152399	700.016	570.294	502.934	439.691	443.351	353.472	330.296	316.975	301.543	278.585	268.459	274.824	290.996	276.247	280.175	282.491		0.141456	660.513	546.254	508.403	461.524	431.323	419.198	353.464	315.31	289.317	264.054	237.151	260.787	243.257	261.007	249.271	248.563	261.747		0.179914	613.518	552.954	507.368	523.535	484.323	529.536	507.971	432.407	314.883	351.771	277.193
368.2	0.198025	799.094	647.542	566.356	491.77	492.674	389.051	360.779	342.394	322.405	295.452	284.173	290.857	306.725	291.277	294.409	295.687		0.185564	751.65	620.194	577.323	523.935	489.182	473.595	397.107	351.408	316.028	281.102	251.021	274.123	255.354	275.559	261.327	261.02	275.13		0.19778	695.66	626.722	576.209	594.214	548.493	598.26	573.983	486.362	348.577	390.357	300.189
368.4	0.263319	912.876	739.559	644.434	557.851	555.479	434.39	398.263	374.965	348.356	318.438	304.994	311.717	328.086	310.643	313.931	314.423		0.207753	862.268	713.268	660.087	596.39	557.09	536.131	449.334	395.68	349.591	302	268.548	294.435	274.337	294.722	279.397	278.628	293.305		0.256363	808.009	724.024	665.336	683.405	630.543	688.155	659.805	559.664	394.662	441.949	332.729
368.6	0.332304	1048.33	845.831	736.613	634.08	632.314	490.65	446.068	416.065	385.496	348.647	332.892	339.759	356.442	337.147	339.443	341.698		0.307525	990.308	816.064	756.774	681.941	637.85	613.183	512.513	448.831	390.946	330.93	294.01	321.488	299.516	320.331	304.563	302.436	318.723		0.328096	925.773	830.769	762.473	783.241	722.849	789.297	756.612	638.121	444.888	497.758	368.873
368.8	0.37643	1205.14	974.548	850.805	729.843	726.144	562.764	509.969	471.165	433.304	391.275	370.886	376.621	394.048	372.127	376.566	376.535		0.355473	1137.7	937.807	873.364	786.453	733.236	706.532	588.619	514.901	441.443	370.404	326.512	357.144	330.836	356.684	338.346	334.724	352.122		0.496566	1057.27	949.217	869.309	896.42	823.13	900.181	863.248	728.082	503.746	564.275	410.802
369	0.460512	1363.91	1107.85	971.087	835.1	828.713	641.117	577.731	533.669	489.591	439.458	417.612	422.035	442.4	416.152	420.1	419.143		0.491861	1288.5	1067.1	990.583	894.993	834.711	805.18	670.733	585.482	501.228	417.237	366.752	399.552	370.69	397.324	376.855	374.011	394.261		0.623	1216.12	1090.36	1001.96	1031.41	948.026	1037.17	993.241	836.345	579.312	645.582	469.031
369.2	0.619383	1536.46	1252.64	1101.95	949.93	942.731	727.317	656.221	603.709	554.332	494.301	469.57	473.453	495.36	467.824	470.3	469.04		0.572445	1449.35	1201.13	1117.74	1010.69	943.856	912.995	760.425	664.042	569.052	469.211	413.359	449.244	418.245	446.146	423.383	420.469	443.412		0.729878	1375.94	1231.98	1134.05	1166.83	1073.42	1173.01	1126.4	947.855	653.629	729.313	528.737
369.4	0.690189	1734.72	1426.42	1261.54	1089.36	1089.36	842.771	760.76	701.385	641.724	573.227	543.534	546.849	572.596	538.001	541.781	539.111		0.652822	1634.78	1357.97	1266.23	1145.87	1075.57	1041.73	870.688	763.707	654.845	541.9	477.407	520.279	482.879	515.707	489.88	484.235	511.504		0.846321	1543.93	1382.03	1276.8	1311.17	1210.93	1320.88	1266.9	1068.72	737.137	825.131	597.519
369.6	0.757697	1929.03	1604.51	1427.03	1237.34	1242.89	961.515	869.79	802.663	735.456	656.553	623.506	626.739	655.336	616.828	618.404	614.245		0.716882	1817.23	1514.78	1417.8	1288.61	1209.38	1175.53	985.501	863.739	745.379	621.548	547.763	597.4	553.803	591.596	560.843	554.761	587.117		1.0313	1730.66	1545.81	1430.1	1473.5	1358.43	1486.8	1424.86	1200.69	833.05	930.311	678.171
369.8	0.907367	2116.58	1777.02	1597.29	1390.52	1402.9	1087.75	991.311	915.586	843.18	753.453	713.693	716.079	752.566	705.644	707.519	704.187		0.87008	1998.93	1669.66	1570.34	1432.16	1348.12	1311.82	1101.18	973.48	849.895	710.886	629.224	684.315	635.93	680.792	645.044	636.522	673.77		1.19038	1930.44	1730.01	1601.1	1648.43	1520.55	1666.7	1597.68	1350.62	944.554	1051.88	775.382
370	1.0106	2322.22	1963.41	1776.7	1560.53	1580.37	1236.02	1129.88	1051.21	969.645	871.471	821.652	825.986	866.724	812.02	812.503	811.525		1.01904	2191.58	1833.41	1730.97	1584.12	1496.66	1458.53	1230.91	1091.93	965.029	817.036	727.393	791.453	732.144	783.344	744.275	736.04	777.103		1.35782	2120.74	1899.3	1766.62	1819.32	1681.55	1845.35	1767.71	1497.74	1051.92	1175.24	875.645
370.2	1.15606	2519.29	2164.92	1973.03	1746.71	1779.67	1398.03	1284.46	1208.51	1114.24	1002.28	947.028	956.702	1002.73	937.869	940.548	938.506		1.16891	2375.67	2002.2	1896.66	1738.61	1655.59	1619.04	1374.1	1216.44	1092.72	943.514	839.713	917.187	846.87	908.141	860.693	852.835	900.333		1.54329	2313.21	2075.47	1936.29	1989.87	1844.57	2023.21	1944.29	1647.74	1168.36	1304.76	984.906
370.4	1.36953	2692.19	2340.16	2158.91	1920.78	1975.2	1554.51	1439.18	1357.87	1263.05	1135.88	1077.76	1087.11	1139.29	1068.25	1068.93	1066.78		1.30957	2540.46	2146.68	2041.98	1882.18	1796.68	1763.44	1500.31	1339.32	1220.65	1070.37	956.933	1043.38	967.805	1035.35	982.219	970.374	1025.56		1.7095	2501.19	2243.69	2103.5	2163.41	2005.76	2203.53	2115.95	1802.81	1292.23	1441.2	1110.35
370.6	1.49508	2853.73	2505.12	2337.96	2098.17	2169.45	1716.01	1600.05	1517.39	1420.9	1280.64	1217.13	1227.51	1286.13	1207.07	1208.18	1202.24		1.4813	2697.88	2283.28	2179.92	2020.98	1935.76	1905.65	1628.05	1463.83	1353.99	1202.2	1082.48	1178.67	1096.78	1168.65	1111.78	1098.63	1162.02		1.93421	2672.38	2399.48	2254.88	2324.69	2154.93	2375.84	2277.79	1948.07	1413.49	1572.03	1231.31
370.8	1.59864	2992.6	2666.61	2506.84	2268.33	2359.35	1882.03	1766.9	1688.38	1587.36	1435.43	1364.04	1380.54	1447.06	1356.7	1356.88	1353.16		1.68371	2822.56	2402.71	2307.91	2144.31	2065.13	2038.98	1753.33	1584.2	1491.5	1345.95	1213.8	1325.13	1232.85	1317.8	1251.04	1236.9	1308.58		2.01194	2816.99	2530.72	2386.87	2458.22	2286.36	2522.16	2420.66	2075.42	1524.04	1692.78	1349.82
371	1.74684	3112.88	2817.25	2670.85	2430.14	2548.81	2043.04	1932.47	1855.31	1754.08	1589.86	1513.99	1532.39	1607.79	1509.77	1506.23	1504.3		1.76214	2934.64	2511.3	2425.72	2259.91	2180.53	2166.33	1874.05	1699.08	1625.08	1492.66	1344.24	1472.54	1372.22	1465.4	1388.64	1376.3	1456.86		2.17265	2952.92	2649.19	2511.31	2583.78	2408.13	2656.73	2558.66	2201.14	1631.95	1812.26	1474.58
371.2	1.9679	3199.33	2928.81	2815.23	2581.43	2723.97	2193.97	2094.76	2023.34	1916.94	1747.7	1666.31	1688.66	1769.81	1663.89	1662.38	1655.68		1.94523	3024.38	2595.71	2513.85	2357.45	2283.32	2279.81	1979.78	1805.51	1757.99	1638.22	1486.47	1623.04	1513.29	1617.01	1534.33	1514.58	1605.42		2.47515	3063.03	2754.71	2615.71	2693.96	2511.36	2779.39	2676.82	2309.81	1742	1930.43	1601.4
371.4	2.0798	3274.79	3034.65	2944.38	2719.12	2894.05	2343.82	2255.12	2192.89	2087.01	1910.43	1818.98	1847.58	1937.8	1817.05	1819.65	1810.87		2.04074	3092.68	2662.84	2591.76	2441.29	2375.4	2380.36	2081.5	1906.86	1887.49	1783.6	1625.61	1779.07	1658.45	1768.91	1683.11	1663.4	1759.21		2.77017	3145.36	2836.73	2697.2	2783.9	2604.33	2884.33	2781.58	2407.41	1839.36	2037.51	1724.37
371.6	2.37028	3304.02	3117.76	3054.8	2844.03	3047.34	2487.86	2406.79	2356.13	2256.5	2069.95	1974.76	2004.58	2105.38	1975.21	1971.68	1969.84		2.3983	3121.55	2706.67	2648.85	2501.83	2451.35	2460.69	2165.54	1999.84	2012.53	1934.03	1761.3	1933.09	1799.14	1926.16	1826.82	1811.86	1913.77		2.88441	3202.09	2890	2763.49	2849.75	2676.43	2966.41	2857.29	2487.76	1923.09	2132.88	1837.07
371.8	2.60202	3311.81	3167.42	3132.41	2944.77	3180.33	2601.75	2537.71	2504.82	2402.03	2209.97	2114.58	2148.08	2249.58	2120.17	2117.39	2111.04		2.6431	3129.12	2730.22	2676.79	2542.79	2497.6	2521.81	2229.31	2072.35	2118.09	2065.18	1886.69	2068.43	1929.71	2063.73	1962.76	1940.95	2050.09		3.12979	3232.48	2922.86	2801.78	2892.49	2718.43	3019.65	2911.91	2542.93	1998.26	2212.47	1945.67
372	2.84974	3302.24	3195.2	3188.45	3017.21	3281.59	2699.22	2654.3	2621.18	2532.97	2334.18	2231.48	2282	2386.58	2239.84	2242.8	2236.53		2.8353	3119.14	2723.93	2690.13	2567.45	2528.92	2564.6	2279	2128.75	2207.11	2173.02	1998.07	2192.65	2046.92	2184.68	2076.65	2052.08	2175.48		3.37796	3236.39	2928.25	2816.46	2913.14	2738.66	3046.41	2943.14	2581.13	2061.54	2277.47	2037.03
372.2	2.99429	3250.42	3189.08	3217.39	3065.6	3355.74	2778.45	2745.89	2731.78	2648.4	2448.07	2340.7	2393.32	2503.09	2354.09	2354.86	2346.71		3.08544	3070.11	2695.84	2675.67	2561.27	2535.95	2580.01	2305.95	2166.57	2284.21	2277.96	2091.11	2299.23	2145.47	2295.65	2181.11	2161.79	2287.21		3.63233	3210.75	2909.32	2810.88	2902.5	2736.68	3044	2945.42	2595.49	2101.19	2323.11	2110.9
372.4	3.24543	3186.25	3167.99	3229.37	3101.33	3410.66	2839.91	2818.48	2826.22	2744.99	2541.96	2434.31	2486.36	2598.55	2459.84	2455.92	2450.47		3.29988	3005.83	2657.27	2643.51	2539.41	2528.89	2582	2321.44	2195.14	2348.91	2369.66	2171.01	2387.41	2229.9	2397.2	2271.41	2249.63	2383.59		3.84502	3166.95	2873.41	2785.86	2874.37	2716.27	3030.83	2932.9	2595.35	2127.2	2353.36	2180.3
372.6	3.41528	3098.65	3115.89	3204.07	3096.96	3427.61	2867.05	2868.85	2885.21	2810.43	2608.1	2497.29	2555	2670.87	2528.02	2518.83	2517.53		3.60458	2928.1	2595.61	2594.3	2505.57	2496.71	2561.83	2313.17	2196.29	2376.05	2421.9	2233.47	2451.78	2297.62	2460.22	2333.51	2312.61	2444.21		3.92257	3091.46	2805.69	2726.16	2821.66	2666.68	2981	2891.73	2566.5	2136.31	2356.04	2218.15
372.8	3.68756	3000.55	3053.76	3157.02	3073.53	3426.25	2879.43	2905.09	2925.71	2860.11	2660.86	2546.93	2607.8	2728.27	2575.1	2570.48	2563.51		3.74406	2831.99	2519.02	2533.05	2456.57	2457.84	2529.49	2292.43	2182.8	2393.58	2461.12	2277.02	2504.92	2338.79	2502.33	2383.04	2364.88	2495.3		4.19572	2997.26	2728.5	2660.78	2754.05	2611.35	2920.38	2834.69	2528.14	2132.03	2349.67	2241.25
373	3.94719	2878.09	2961.06	3088.78	3026.1	3386.1	2865.1	2900.1	2931.08	2875.23	2674.11	2570.8	2623.17	2748.69	2593.99	2593.2	2584.23		4.07059	2718.06	2429.28	2440.66	2375.58	2387.67	2468.2	2249.01	2149.39	2389.64	2478.4	2291.53	2520.54	2348.84	2522.09	2398.92	2382.45	2515.76		4.52029	2897.14	2638.27	2579.54	2669.56	2533.6	2841.01	2756.48	2469	2107.06	2322.01	2245.85
373.2	4.32569	2755.12	2859.62	3013.87	2965.17	3329.28	2826.24	2867.45	2912.17	2864.03	2670.07	2565.45	2620.17	2744.64	2592.15	2590.62	2588.43		4.14884	2606.1	2330.86	2354.82	2300.12	2313.4	2399.3	2196.94	2112.1	2361.71	2473.03	2287.61	2512.2	2354.32	2524.35	2396.39	2381.48	2505.15		4.6894	2785.92	2539.69	2486.48	2573.26	2447	2747.93	2674.2	2397.27	2067.18	2281.16	2237.72
373.4	4.40885	2639.52	2762.95	2919.99	2887.98	3263.53	2773.53	2831.37	2881.57	2841.31	2649.77	2537.77	2603.63	2727.64	2570.71	2571.41	2568.18		4.442	2497.82	2240.31	2267.94	2219.67	2241.93	2327.09	2137.2	2063.23	2323.36	2439.64	2268.59	2490.63	2335.02	2506.26	2376.33	2360.7	2486.57		4.93564	2656.48	2431.61	2386.78	2474.99	2355.08	2641.36	2571.5	2313.13	2018.89	2227.21	2205
373.6	4.63316	2521.03	2652.82	2813.25	2794.92	3169.17	2703.43	2768.19	2820.52	2784.5	2597.89	2492.87	2552.43	2674.55	2522.75	2520.98	2514.78		4.63935	2384.47	2142.99	2175.99	2131.5	2158.77	2240.17	2067.51	1995.73	2267.51	2392.73	2222.03	2444.8	2286.75	2458.72	2331.03	2318.05	2444.02		5.1949	2545.58	2329.69	2293.07	2375.59	2263.11	2541.57	2473.02	2236.45	1964.25	2164.07	2158.11
373.8	4.73875	2402.38	2545.95	2708.02	2695.97	3065.46	2624.76	2695.17	2749.99	2715.56	2536.4	2436	2490.8	2608.78	2463.9	2460.55	2461.62		4.8548	2270.15	2045.4	2082.35	2039.78	2069.4	2153.05	1993.06	1927.08	2202.73	2341.97	2169.41	2385.42	2232.42	2402.86	2277.28	2265.31	2386.69		5.35834	2441.27	2227.29	2195.07	2272.32	2166.12	2443.27	2376.1	2152.04	1902.97	2091.75	2107.8
374	5.02753	2299.75	2433.36	2597.25	2596.77	2951.92	2536.26	2601.33	2657.29	2627.05	2456.94	2359.09	2418.71	2532.19	2388.89	2385.79	2384.95		5.14989	2170.91	1958.94	1991.82	1956.12	1984.12	2069.27	1913.96	1854.3	2124.61	2261.87	2103.53	2312.63	2161.78	2329.24	2204.07	2193.01	2309.68		5.54252	2321.39	2125.07	2091.88	2168.3	2071.51	2328.64	2272.6	2055.44	1830.74	2011.56	2037.46
374.2	5.19477	2196.4	2324.8	2482.7	2492.02	2840.2	2438.97	2508.48	2564.38	2536.3	2366.95	2268.63	2329.52	2443.38	2299.09	2300.2	2294.02		5.23504	2074.26	1872.33	1902.04	1869.55	1901.09	1979.44	1831.67	1779.06	2039.47	2178.52	2023.08	2225.59	2082.08	2244.9	2123.14	2112.73	2230.25		5.72696	2212.18	2027.81	2001.26	2071.7	1978.79	2222.6	2169.36	1970.45	1756.47	1935.04	1962.68
374.4	5.45029	2103.46	2223.85	2370.63	2379.29	2712.54	2328.48	2398.86	2457.39	2427.77	2263.72	2172.44	2228.79	2332.71	2199.89	2195.68	2192.56		5.53661	1989.69	1791.2	1818.38	1786.08	1815.44	1887.49	1747.76	1698.18	1950.85	2081.65	1930.8	2126.25	1985.03	2141.04	2030.92	2018.14	2128.43		6.02629	2121.58	1942.73	1912.23	1983.66	1892.26	2129.09	2077.54	1884.29	1682.61	1853.79	1883.55
374.6	5.58333	2027.79	2132.37	2269.49	2272.98	2585.31	2230.34	2298.37	2347.07	2308.57	2159.23	2076.15	2126.71	2227.98	2095.8	2097.03	2095.95		5.75052	1914.88	1723.65	1744.6	1712.61	1738.22	1808.66	1676.51	1625.86	1861.7	1985.23	1841.26	2026.36	1895.59	2042.88	1934.72	1924.36	2022.08		6.19202	2037.43	1862.1	1835.18	1899.25	1810.57	2037.55	1989.23	1804.23	1610.74	1774.22	1800.65
374.8	5.7623	1959.73	2046.3	2182.11	2178.55	2477.83	2134.07	2193.52	2239.53	2204.71	2057.18	1980.32	2028.25	2120.92	2000.29	2003.27	1997.72		5.89492	1856.88	1660.49	1686.67	1652.92	1672.54	1738.27	1607.63	1557.41	1775.47	1893.92	1753.91	1934.47	1805.84	1947.61	1843.71	1836.06	1935.49		6.2892	1960.86	1793.56	1762.6	1826.72	1741.82	1956.95	1911.87	1729.18	1543	1699.08	1717.63
375	5.86748	1907	1979.2	2092.94	2086.41	2369.87	2033.21	2089.73	2129.61	2098.47	1952.92	1878.32	1923.25	2013.17	1899.79	1897.95	1896.01		6.03502	1806	1612.78	1630.58	1591.85	1610.52	1671.65	1539.46	1489.5	1693.44	1798.45	1665.71	1833.77	1711.66	1847.74	1747.96	1742.93	1832.39		6.37038	1903.6	1739.47	1706.13	1771.13	1683.87	1891.28	1845.3	1668.91	1480.11	1628.3	1641.8
375.2	6.13937	1867.72	1922.35	2014.4	2002.19	2268.77	1944.14	1992.02	2028.01	1994.33	1856.89	1782.66	1825.59	1908.9	1801.35	1796.48	1797.21		6.16815	1765.73	1573.07	1583.2	1539.02	1554.06	1611.68	1479.47	1428.96	1616.56	1711.6	1581.01	1739.71	1622.75	1752.43	1658.55	1650.51	1733.57		6.61247	1851.05	1691.8	1655.03	1717.13	1631.86	1831.25	1781.57	1612.1	1417.72	1561.65	1567.56
375.4	6.15069	1838.44	1868.61	1955.64	1934.77	2181.55	1869.27	1907.66	1936.65	1904.27	1764.12	1698.74	1737.4	1819.28	1717.21	1715.72	1713.29		6.25772	1737.26	1540.52	1547.45	1504.07	1511.6	1562.33	1430.82	1378.76	1544.78	1630.07	1505.78	1658.14	1546.72	1666.54	1578.82	1571.43	1650.17		6.87564	1815.35	1656.7	1615.58	1676.29	1591.36	1785.41	1735.18	1564.21	1366.23	1506.31	1495.56
375.6	6.37597	1812.31	1824.13	1902.11	1870.88	2102.36	1794.24	1826.67	1847.49	1817.43	1678.33	1619.97	1651.68	1728.74	1635.55	1636.03	1633.63		6.37419	1709.3	1515.99	1520.11	1471.9	1477.22	1522.22	1389.06	1332.77	1481.53	1550.47	1432.64	1576.43	1472.79	1588.09	1501.67	1494.02	1578.21		7.02427	1783.84	1626.71	1582.28	1639.8	1557.02	1743.51	1697.05	1525.1	1322.37	1452.97	1434.76
375.8	6.34589	1797.51	1799.12	1857.25	1818.62	2039.97	1729.3	1758.5	1771.77	1741.57	1611.56	1548.45	1577.99	1657.68	1561.8	1562.04	1561.34		6.4274	1700.53	1502.45	1498.57	1443.94	1449.15	1489.37	1357.53	1295.01	1432.23	1491.84	1373.38	1512.66	1410.04	1522.41	1441.63	1432.03	1511.2		7.21812	1767.42	1609.43	1564.34	1616.34	1532.94	1715.35	1667.89	1494.52	1284.74	1417.73	1384.54
376	6.4536	1791.83	1778.1	1820.34	1776.26	1983.59	1679.89	1699.47	1708.12	1673.69	1553.84	1489.91	1522.08	1596.33	1502.33	1501.06	1505.6		6.49807	1694.09	1491.64	1482.57	1430.01	1424.36	1463.8	1330.39	1263.87	1385.45	1438.77	1322.29	1457.16	1360.68	1466.54	1393.18	1386.25	1455.42		7.21429	1755.62	1595.12	1548.89	1600.01	1518.6	1696.04	1648.17	1471.98	1252.47	1382.45	1336.02
376.2	6.44643	1789.03	1762.82	1800.7	1750.48	1941.76	1642.23	1652.87	1664.34	1629.15	1506.15	1448.05	1476.88	1552.58	1459.99	1463.71	1463.03		6.4764	1694.07	1486.88	1476.43	1422.26	1412.63	1447.67	1309.48	1245.02	1352.74	1400.42	1286.28	1415.92	1326.37	1425.99	1350.5	1346	1414.8		7.15849	1753.41	1592.06	1539.01	1593.05	1506.43	1682.69	1631.85	1455.19	1230.32	1358.95	1298.65
376.4	6.57596	1791.69	1755.69	1782.56	1725.23	1907.98	1611.75	1616.5	1624.18	1591.36	1470.95	1413.78	1444.14	1516.1	1427.25	1430.66	1427.81		6.46073	1694.76	1484.17	1471.54	1411.49	1402.56	1432.39	1294.57	1231.13	1331.93	1370.87	1261.1	1388.22	1296.59	1398.09	1322.18	1315.11	1386.55		7.17791	1750.78	1590.64	1537	1587.27	1501.39	1675.15	1622.73	1447.49	1213.97	1341.12	1278.03
376.6	6.64752	1795.05	1752.67	1766.08	1706.1	1885.35	1588.16	1591.93	1590.72	1557.16	1443.57	1389.87	1422.25	1489.36	1403.71	1402.91	1405.56		6.58116	1695.2	1484.42	1469.85	1408.29	1395.78	1425.55	1285.17	1217.98	1317.06	1350.88	1242.72	1366.14	1275.67	1373.98	1304.52	1297.76	1367.04		7.22666	1751.84	1586.82	1534.73	1586.9	1498.15	1671.56	1622.32	1441.93	1203.08	1330.82	1260.38
376.8	6.52687	1796.63	1745.79	1760.05	1695.96	1870.25	1570.54	1571.67	1573.29	1540.74	1426.23	1376.69	1404.92	1473.79	1389.31	1393.04	1391.5		6.4733	1699.14	1484.39	1468.62	1408.83	1395.7	1422.88	1279.59	1211.49	1306.4	1338.69	1233.89	1357.22	1266.94	1365.97	1294.62	1289.97	1354.76		7.19054	1753.84	1588.94	1534.09	1584.68	1499.17	1668.9	1617.6	1437.21	1199.51	1323.37	1250.43
377	6.55929	1798.15	1741.31	1758.44	1688.5	1854.27	1558.02	1553.74	1559.89	1532.34	1416.79	1364.44	1393.22	1464.81	1381.75	1391.14	1384.38		6.56395	1697.08	1484.56	1466.69	1406.53	1395.83	1418.22	1273.24	1205.31	1299.88	1336.1	1227.88	1350.79	1262.5	1364.18	1288.72	1283.43	1352.67		7.26755	1751.51	1595.46	1534.52	1585.33	1498.03	1670.58	1617.54	1436.95	1194.49	1319.91	1243.47
377.2	6.42465	1796.11	1746.82	1754.62	1681.9	1848.98	1554.77	1551.02	1556.72	1524.2	1418.28	1363.99	1397.74	1470	1388.13	1388.68	1387.95		6.43254	1701.11	1485.12	1469.09	1403.65	1392.26	1417.27	1275.12	1206.03	1301.19	1339.75	1233.65	1356.16	1270.24	1361.86	1297.47	1290.13	1361.1		7.19435	1754.74	1592.8	1537.71	1586.95	1498.12	1670.49	1617.95	1436.2	1195.65	1322.36	1246.54
377.4	6.25258	1791.83	1742.73	1747.32	1677.47	1844.53	1549.64	1550.54	1554.49	1523.81	1420.89	1368.57	1405.75	1477.59	1393.52	1393.61	1393.9		6.28489	1699.44	1483.25	1463.5	1404.08	1390.4	1420.25	1275.06	1209.29	1305.16	1347.02	1242.4	1363.42	1276.59	1376.14	1307.29	1298.44	1368.64		7.10509	1753.06	1590.6	1533	1587.26	1497.58	1671.14	1617.29	1435.46	1196.41	1321.56	1248.06
377.6	6.30051	1785.05	1735.69	1751.7	1677.85	1840.7	1546.91	1548.14	1554.99	1531.45	1424.45	1377.47	1411.83	1483.81	1400.25	1408.41	1406.53		6.12802	1689.86	1476.69	1464.44	1403.4	1390.61	1416.52	1272.34	1209.57	1312.38	1355.73	1250.53	1379.04	1287.27	1386.79	1315.47	1308.54	1378.33		7.14343	1750.04	1584	1533.82	1581.15	1497.19	1665.88	1617.46	1435.64	1199.95	1324.19	1253.99
377.8	6.05107	1775.74	1732.42	1746.94	1678.04	1843.46	1548.97	1551.31	1560.67	1537.33	1436.85	1388.24	1423.3	1496.5	1416.07	1420.72	1419.33		6.16857	1681.29	1472.72	1459.81	1395.62	1383.56	1411.88	1270.8	1210	1320.28	1366.66	1264.75	1392.38	1299.41	1402.55	1331.35	1323.35	1396.25		6.8421	1740.22	1580.85	1528.24	1576.75	1491.84	1662.76	1613.91	1432.62	1205.12	1325.61	1259.54
378	5.95831	1768.66	1724.7	1736.72	1671.73	1839.11	1550.33	1548.28	1567.43	1545.29	1448.18	1398.47	1437.49	1515.34	1429.12	1433.64	1432.62		6.00122	1668.43	1460.76	1450.52	1390.54	1376.42	1408.55	1269.71	1207.48	1327.66	1379.94	1278.38	1407.07	1313.55	1418.76	1346.43	1340.3	1415.92		6.67355	1733.31	1568.99	1521.85	1572.5	1487.1	1653.65	1607.23	1430.59	1204.02	1330.79	1267.7
378.2	5.75946	1750.98	1713.77	1733.07	1666.26	1833.75	1545.27	1553	1572.21	1551.34	1454.97	1406.33	1446.15	1526.18	1442.29	1444.22	1445.96		5.8404	1658.17	1451.47	1441.09	1383.21	1372.28	1403.06	1267.18	1205.64	1331.55	1390.98	1289.98	1418.56	1327.52	1430.12	1360.16	1353.88	1425.66		6.56169	1719.01	1558.03	1511.46	1564.06	1476.72	1646.56	1598.51	1422.54	1206.03	1329.41	1276.59
378.4	5.61174	1734.98	1699.07	1724.34	1659.79	1827.35	1538.67	1554.26	1575.85	1557.7	1463.87	1416.28	1455.69	1532.62	1450.09	1460.91	1459.64		5.57743	1640.72	1441.82	1431.3	1371.58	1364.93	1395	1263.5	1205.09	1334.44	1401.5	1301.55	1435.14	1338.35	1443.85	1372.76	1364.05	1438.68		6.32759	1706.83	1550.8	1503.02	1553.93	1464.31	1636.65	1588.99	1417.28	1205.68	1326.51	1287.03
378.6	5.54273	1721.75	1690.31	1712.05	1651.34	1821.34	1538.64	1552.26	1577.87	1561.18	1469.34	1423.53	1465.92	1542.52	1460.54	1466.39	1467		5.47472	1626.13	1430.1	1420.17	1362.94	1354.26	1385.84	1254.28	1202.51	1339.47	1408.2	1309.09	1444.29	1347.68	1454.43	1379.63	1374.98	1450.83		6.22453	1693.48	1537.2	1488.94	1538.95	1455.14	1623.35	1577.78	1406.79	1204.27	1327.36	1287.88
378.8	5.34952	1705.93	1675.29	1699.43	1639.78	1814.14	1531.97	1548.3	1576.16	1564.74	1472.78	1425.31	1467.11	1552.12	1470.48	1470.99	1469.41		5.3748	1611.38	1416.79	1407.41	1356.54	1344.78	1375.75	1250.4	1196.05	1335.69	1413.91	1312.13	1447.05	1357.94	1455.11	1388.26	1381.06	1461		5.97243	1677.78	1517.99	1476.34	1527.03	1444.07	1610.01	1565.59	1397.18	1203.05	1325.44	1288.07
379	5.08751	1696.22	1662.58	1690.17	1629.54	1800.13	1522.21	1544.72	1571.42	1562	1470.97	1425.91	1470.33	1550.53	1467.34	1475.04	1472.91		4.99953	1601.48	1410.15	1398.4	1343.79	1334.79	1368.14	1239.97	1188.53	1330.77	1413.77	1314.78	1450.85	1358.03	1459.51	1391.64	1381.87	1461.87		5.73367	1661.68	1508.89	1462.56	1514.73	1430.77	1597.94	1555.86	1392.15	1196.59	1320.28	1289.62
379.2	4.8436	1683.5	1654.63	1676.76	1619.47	1791.95	1515.14	1535.84	1562.99	1560.36	1472.93	1425.23	1471.8	1548.49	1465.34	1470.98	1471.75		4.86634	1592.27	1398.63	1390.71	1333.16	1325.44	1359.08	1233.7	1183.47	1335.43	1412.84	1312.71	1449.61	1353.72	1462.49	1390.74	1383.39	1457.63		5.4259	1652.9	1498.51	1452.83	1500.53	1421.04	1589.02	1541.93	1379.84	1191.7	1312.69	1287.67
379.4	4.56093	1677.28	1643.37	1662.55	1611.24	1781.3	1507.29	1526.8	1557.91	1551.34	1466.1	1416.88	1464.67	1546.71	1463.54	1466.93	1467.08		4.62519	1585.82	1391.48	1379.63	1326.1	1320.43	1350.97	1226.97	1177.96	1322.99	1407.86	1308.16	1442.03	1352.32	1458.84	1382.65	1382.66	1456.12		5.29916	1641.85	1490.78	1445.76	1494.29	1413.58	1577	1535.64	1371.58	1187.37	1309.48	1283.36
379.6	4.28541	1674.91	1636.62	1653.04	1601.61	1767.34	1494.6	1516.56	1551.12	1537.47	1458.27	1412.8	1454.86	1536.03	1457.36	1463.15	1463.84		4.36152	1580.89	1388	1376.62	1323.32	1312.62	1344.74	1219.72	1168.95	1312.55	1398	1304.15	1440.36	1344.48	1452.39	1380.36	1372.46	1450.45		5.07243	1631.8	1483.86	1437.85	1487.25	1407.95	1568.52	1531.33	1365.27	1183.38	1301.99	1279.73
379.8	4.02511	1677.54	1631.21	1649.35	1593.04	1758.34	1487.97	1509.22	1540.15	1533	1449.46	1402.54	1450.28	1527.82	1447.34	1456.59	1455.32		4.09335	1582.56	1388.27	1375.22	1315.71	1308.71	1337.54	1215.27	1162.83	1311.1	1393.83	1296.38	1433.31	1337.89	1442.98	1372.67	1364.77	1441.37		4.93111	1634.58	1483.7	1433.55	1484.55	1401.55	1568.6	1521.87	1363.53	1175.81	1294.69	1273.98
380	3.8631	1681.08	1633.88	1648.46	1586.09	1750.67	1482.47	1499.74	1532.3	1524.77	1441.88	1394.49	1444.14	1520.85	1441.17	1447.04	1447.84		3.83553	1590.64	1392.46	1376.67	1317.13	1306.54	1337.76	1212.22	1160.8	1303.68	1384.14	1288.93	1422	1330.17	1436.32	1363.74	1358.98	1434.65		4.62439	1635.73	1483.26	1436.12	1484.48	1401.96	1567.97	1520.91	1361.48	1171.4	1293.85	1267.5
380.2	3.66288	1689.87	1637.03	1645.77	1582.19	1746.38	1473.91	1490.1	1528.3	1516.92	1432.25	1391.62	1434.62	1512.38	1432.64	1441.14	1440.82		3.60162	1594.74	1396.79	1379.41	1321.81	1310.39	1342.51	1211.04	1159.87	1298.03	1379.23	1282.46	1414.69	1321.4	1427.24	1356.2	1351.93	1426.59		4.31541	1639.92	1487.59	1440.51	1485.38	1405.33	1567.01	1522.53	1361.68	1168.27	1291.08	1260.92
380.4	3.45869	1704.36	1642.7	1648.85	1583.67	1744.74	1469.7	1489.9	1519.32	1508.85	1429.05	1383.76	1429.39	1507.73	1429.23	1435.51	1437.87		3.25682	1608.44	1406.42	1388.51	1327.03	1315.87	1340.62	1210.41	1159.17	1294.14	1372.99	1279.66	1410.47	1319.57	1424.82	1355.57	1348.23	1420.66		4.03753	1650.59	1499.14	1447.95	1495.71	1412.56	1577.24	1532.71	1364.65	1170.97	1292.2	1262.72
380.6	3.1411	1722.96	1653.96	1656.08	1587.56	1744.21	1468.75	1486.25	1514.26	1512.52	1427.46	1380.95	1429.67	1506.04	1427.68	1433.29	1433.55		3.17059	1627.78	1416.45	1396.36	1332.33	1320.86	1347.07	1215.83	1160.32	1293.94	1372.21	1278.33	1408.06	1317.21	1422.61	1349.71	1347.53	1419.46		3.76906	1666.77	1509.83	1458.59	1508.61	1420.11	1585.74	1541.5	1370.91	1173.81	1295.45	1261.17
380.8	2.89147	1740.5	1667.86	1667.3	1596.24	1752.33	1474.87	1486.69	1518.77	1510.02	1427.43	1384.88	1430.21	1506.76	1431.27	1435.71	1438.14		3.00851	1643.66	1430.56	1410.75	1347.09	1332.31	1357.29	1224.15	1167.05	1301.14	1375.46	1279.59	1410.52	1319.51	1423.63	1354.8	1350.83	1425.22		3.63099	1683.95	1521.84	1470.42	1518.01	1430.39	1596.02	1552.7	1383.29	1179.69	1302.74	1262.26
381	2.79511	1758.12	1681.91	1684.23	1609.04	1762.18	1479.73	1495.69	1520.85	1512.3	1433.68	1389.49	1434.85	1515.77	1437.88	1441.84	1445.29		2.72256	1661.79	1449.8	1426.45	1360.84	1344.31	1369.42	1230.63	1175.09	1308.82	1380.71	1281.82	1420.21	1325.01	1431.67	1362.08	1356.25	1431.51		3.35511	1702.27	1543	1485.03	1535.64	1447.8	1611.3	1568.92	1396.54	1186.52	1310.1	1268.29
381.2	2.51462	1782.68	1702.82	1699	1619.38	1773	1491.19	1503.27	1532.62	1522.35	1443.85	1403.33	1449.24	1526.1	1449.35	1455.98	1457.81		2.45341	1685.37	1466.29	1439.72	1375.28	1358.51	1382.62	1242.63	1186.25	1319.19	1393.66	1295.79	1432.03	1338.44	1444.25	1371.25	1367.77	1443.23		3.18752	1721.16	1561.5	1503.47	1552.9	1464.24	1629.81	1584.34	1410.67	1200.18	1322.34	1277.94
381.4	2.2995	1800.74	1720.74	1716.55	1637.3	1792.45	1506.14	1517.03	1549.4	1537.29	1459.84	1418.12	1466.45	1546.22	1466.06	1473.32	1474.61		2.27169	1705.48	1483.96	1456.91	1391.5	1374.15	1400.57	1258.51	1202.94	1335.26	1410.96	1317.09	1448.63	1356.96	1462.78	1392.42	1385.31	1465.59		2.87784	1746.55	1576.4	1522.14	1572.86	1477.58	1650.71	1601.61	1426.23	1213.55	1340.35	1292
381.6	2.07429	1821.99	1738.86	1735.38	1656.04	1813.91	1522.27	1535.36	1570.41	1559.64	1479.47	1437.14	1487.72	1569.67	1486.85	1496.89	1500.37		2.14521	1717.6	1499.04	1472.52	1407.34	1389.42	1415.08	1275.85	1214.62	1355.39	1434.71	1335.52	1474.72	1380.28	1484.46	1419.12	1410.41	1490.83		2.64056	1761.24	1593.53	1539.81	1588.17	1498.1	1667.79	1621.22	1443.16	1228.59	1356.76	1312.94
381.8	1.82088	1833.82	1755	1753.44	1672.15	1831.01	1537.12	1554.51	1588	1582.7	1504.91	1461.38	1512.56	1596.31	1516.79	1525.75	1527.52		1.89814	1731.24	1508.63	1488.23	1418.99	1403.88	1427.86	1288.69	1228.97	1375.4	1460.59	1361.4	1501.08	1409.9	1515.59	1445.65	1436.43	1519.77		2.43019	1778.15	1608.29	1551.59	1604.88	1514.61	1686.84	1638.14	1458.43	1244.48	1371.4	1332.05
382	1.71849	1841.46	1771.5	1769.99	1689.72	1848.48	1559.3	1574.73	1609.93	1606.71	1535.47	1488.91	1539.58	1626.39	1546.81	1555.55	1560.72		1.71808	1742.92	1517.62	1497.89	1431.54	1414.25	1443.37	1302.99	1245.09	1397.93	1490.98	1389.7	1530.55	1439.57	1549.19	1474.31	1473.03	1550.67		2.11077	1792.61	1622.68	1566.76	1616.94	1526.67	1700.2	1652.57	1471.93	1261.86	1389.92	1351.2
382.2	1.50568	1850.01	1783.19	1784.02	1706.31	1870.12	1579.27	1596.86	1637.96	1636.15	1563.01	1520.59	1575.41	1664.4	1582.55	1592.83	1591.85		1.5792	1746.62	1525.53	1508.49	1439.2	1425.41	1457.3	1316.37	1260.28	1424.06	1522.84	1423.44	1572.22	1473.92	1587.53	1509.84	1506.06	1591.91		1.94969	1800.06	1630.81	1575.47	1627.22	1534.37	1713.27	1665.33	1482.28	1278.44	1406.3	1376.05
382.4	1.34582	1854.38	1790.9	1796.3	1725.58	1893.7	1594.48	1621.35	1665.76	1667.65	1597.45	1550.4	1611.84	1704.44	1619.58	1628.29	1628.31		1.33162	1748.23	1530.8	1514.52	1447.42	1435.34	1467.97	1329.64	1274.11	1449.78	1557.12	1454.78	1609.78	1506.89	1625.54	1548.7	1542.06	1630.35		1.751	1801.56	1634.82	1581.75	1635.71	1542.24	1724.07	1675.33	1496.74	1294.28	1422.61	1401.42
382.6	1.25887	1845.91	1793.15	1805.96	1737.55	1912.1	1614.33	1641.15	1689.28	1696.69	1629.77	1584.35	1646.09	1744.03	1654.11	1664.29	1668.63		1.22373	1743.13	1528.44	1510.2	1449.06	1440.28	1475.48	1335.78	1284.77	1470.83	1589.64	1491.57	1647.33	1543.8	1666.97	1582.14	1582.24	1666.91		1.66837	1804.76	1635.12	1582.59	1636.54	1544.81	1725.64	1684.86	1505.34	1308.72	1442.09	1430.06
382.8	1.12692	1832.18	1794.31	1814.12	1747.01	1924.15	1628.44	1659.65	1716.79	1726.89	1661.38	1618.58	1679.52	1779.13	1691.78	1701.27	1705.83		1.06168	1736.19	1521.49	1507.33	1449.27	1441.01	1476.9	1343.5	1296.14	1497.9	1624.4	1525.4	1685.95	1580.02	1703.12	1622.99	1616.61	1712.05		1.45711	1798.71	1629.03	1581.77	1635.24	1546.64	1723.17	1681.66	1507.16	1321.16	1454.06	1454.58
383	0.955057	1821.91	1788.98	1813.92	1752.04	1936.85	1638.09	1678.11	1747.55	1754.9	1687.34	1644.86	1712.3	1815.65	1725.29	1736.08	1737.24		0.910815	1720.6	1510.76	1502.52	1445.71	1440.1	1479.42	1348.61	1303.76	1515.48	1657.75	1554.44	1719.02	1615.22	1737.18	1657.09	1653.07	1745.85		1.3998	1786.14	1618.5	1574.84	1631.06	1541	1723.14	1677.34	1508.67	1333.6	1464.17	1476
383.2	0.831274	1802.46	1778.92	1810.45	1751.86	1942.33	1648.96	1692.39	1762.76	1779.09	1712.49	1671.49	1741.09	1842.39	1752.7	1763.69	1764.75		0.748374	1702.32	1497.76	1493.91	1436.43	1433.5	1474.19	1349.13	1308.06	1530.5	1681.88	1582.32	1748.37	1641.94	1769.16	1686.34	1681.92	1777.44		1.32575	1771.05	1605.34	1564.67	1618.37	1530.56	1712.09	1669.53	1505.2	1339.96	1472.76	1497.95
383.4	0.686958	1780.26	1766.71	1804.69	1750.25	1945.15	1658.42	1705.47	1777.7	1796.62	1736.41	1696.82	1766.82	1869.7	1776.76	1789.16	1793.54		0.664068	1683.04	1483.91	1481.35	1426.25	1422.34	1469.46	1344.67	1310.6	1548.63	1708.75	1609.97	1777.31	1668.4	1798.1	1713.32	1707.88	1805.32		1.14971	1754.74	1589.72	1553.8	1603.91	1517.2	1699.75	1659.62	1498.68	1341.52	1480.32	1514.49
383.6	0.646539	1754.22	1746.66	1789.97	1742.92	1937.77	1653.23	1704.71	1788.36	1808.24	1749.87	1706.53	1781.19	1888.68	1794.88	1808.66	1811.92		0.602818	1660.35	1466.97	1465.49	1414.05	1412.58	1457.73	1339.77	1307.3	1554.85	1721.14	1626.74	1797.83	1682.15	1815.44	1731.59	1724.77	1826.43		1.0175	1734.77	1570.69	1535.28	1583.91	1503.1	1685.59	1646.13	1489.46	1346.38	1480.19	1525.04
383.8	0.573183	1728.8	1731.29	1776.18	1732.35	1929.5	1652.5	1705.17	1791.92	1818.96	1759.93	1715.32	1795.36	1902.3	1809.58	1821.65	1823.42		0.588201	1635.22	1448.84	1447.45	1399.05	1399.46	1445.82	1331.05	1301.65	1553.5	1732.03	1635.32	1808.38	1699.17	1831.21	1746.84	1739.07	1841.51		0.91255	1710.23	1553.14	1515.25	1566.28	1486.87	1669.79	1627.57	1477.85	1346.84	1473.18	1536.04
384	0.480258	1711.27	1712.3	1757.14	1720.26	1921.1	1645.76	1705.35	1791.38	1820.63	1765.11	1722.94	1798.28	1902.99	1811.8	1825.52	1827.59		0.438963	1616.12	1428.09	1431.78	1384.14	1385.57	1433.49	1319.85	1293.19	1559.13	1734.37	1641.36	1813.63	1702.48	1835.64	1749.03	1746.56	1845.61		0.794702	1686.65	1531.89	1493.15	1548.95	1468.1	1643.57	1613.17	1459.39	1339.42	1470.6	1534.97
384.2	0.371405	1685.45	1687.53	1738.67	1700.62	1904.9	1634.23	1696.54	1787.59	1817.05	1760.45	1725.01	1796.92	1901.56	1810.37	1824.08	1827.62		0.335833	1590.98	1410.89	1411.66	1365.14	1370.24	1418.26	1304.29	1283.73	1550.15	1732.44	1640.45	1810.55	1703.59	1835.08	1748.41	1740.02	1846.57		0.678395	1661.21	1512.59	1474.68	1526.2	1449.55	1626.06	1591.9	1442.02	1330.16	1460.71	1533.35
384.4	0.333748	1667.72	1670.08	1719.23	1688.47	1883.64	1619.19	1683.48	1774	1802.85	1752.07	1708.6	1785.54	1893.13	1801.36	1814.43	1818.16		0.261196	1573.15	1396.13	1395.25	1351.9	1354.17	1401.7	1293.65	1270.45	1532.7	1725.39	1628.5	1800.95	1693.36	1823.76	1740.33	1733.9	1835.24		0.623224	1637.27	1495.54	1453.35	1508.08	1431.72	1607.93	1571.05	1429.06	1323.69	1446.15	1523.04
384.6	0.269975	1655.19	1652.63	1704.59	1667.4	1868.76	1606.53	1668.83	1760.38	1790.66	1736.74	1695.84	1773.93	1876.13	1785.95	1796.99	1802.31		0.229508	1561.87	1380.89	1382.68	1338.43	1340.99	1388.68	1280.41	1257.93	1521.16	1710.51	1614.85	1785.47	1677.95	1813.28	1727.44	1720.17	1817.38		0.586753	1624.25	1477.06	1439.39	1492.97	1415.33	1588.29	1556.49	1416.12	1311.66	1437.69	1510.78
384.8	0.23293	1644.08	1640.88	1687.68	1651.65	1854.05	1592.74	1652.19	1742.77	1776.46	1718.95	1684.57	1757.68	1860.17	1768.33	1781.78	1784.48		0.196986	1553.09	1370.44	1370.08	1326.15	1329.91	1373.69	1271.09	1248.26	1510.01	1694.5	1599.36	1768.62	1660.98	1792.46	1707.01	1700.18	1800.85		0.478836	1608.51	1465.28	1428.49	1477.32	1404.9	1575.85	1543.54	1403.1	1301.05	1427.5	1502.6
385	0.210488	1639.31	1632.9	1674.91	1639.01	1835.16	1574.76	1636.72	1721.67	1755.36	1699.91	1659.9	1735.48	1839.38	1745.09	1759.01	1760.91		0.156621	1548.66	1367.69	1363.49	1316.73	1321.53	1364.54	1258.5	1234.8	1491	1671.65	1577.29	1744.12	1639.31	1767.54	1683.72	1679.37	1776.06		0.491599	1603.49	1457.08	1420.63	1471.23	1394.82	1565.5	1533.34	1393.22	1290.04	1412.57	1487.03
385.2	0.173968	1637.11	1625.7	1662.29	1623.69	1817.17	1559.88	1620.71	1703.73	1731.07	1680.67	1636.07	1711.8	1817.68	1726.29	1729.63	1737.49		0.132514	1547.09	1364.97	1360.16	1310.62	1315.65	1358.56	1247.42	1222.79	1471.88	1649.7	1554.27	1724.62	1614.78	1743.12	1661.18	1656.91	1749.78		0.401303	1597.21	1452.58	1413.95	1463.69	1386.54	1556.92	1525.39	1385.35	1275.77	1399.93	1467.22
385.4	0.136808	1646.13	1623	1657.1	1616.26	1806.2	1550.05	1603.74	1683.15	1711.03	1655.19	1619.66	1685.35	1785.25	1697.92	1707.14	1717.34		0.085525	1554.38	1364.43	1360.68	1311.48	1309.17	1347.98	1243.67	1216.16	1456.54	1623.49	1530.65	1692.23	1588.43	1719.97	1636.06	1629.42	1725.74		0.409556	1601.84	1454.36	1414.4	1465.03	1384.68	1554.84	1521.37	1379.42	1264.5	1389.28	1451.21
385.6	0.122928	1656.54	1623.89	1656.95	1610.08	1792.2	1533.03	1589	1664.2	1689.1	1630.55	1595.7	1663.54	1760.35	1673.69	1684.7	1687.52		0.0718753	1562.17	1372.9	1366.01	1312.95	1311.82	1347.29	1237.93	1209.4	1440.87	1599.59	1506.86	1666.25	1565.72	1691.58	1609.72	1604.92	1698.46		0.357829	1610.15	1457.05	1417.07	1468.33	1391.71	1555.77	1521.55	1380.91	1256.64	1382.07	1435.3
385.8	0.111521	1672.1	1634.58	1659.81	1611.55	1787.35	1528.22	1577.77	1651.64	1672.51	1612	1573.9	1642.77	1736.61	1653.75	1659.3	1663.15		0.048015	1579.49	1383.23	1374.41	1320.06	1315.38	1352.6	1238.66	1206.19	1426.21	1578.37	1488.4	1646.08	1545.26	1667.13	1587.28	1582.1	1670.83		0.352454	1620.7	1468.98	1423.32	1476.36	1396.52	1562.5	1525.62	1381.31	1249.25	1374.54	1420.56
386	0.0720322	1689.93	1644.69	1667.78	1613.45	1789.77	1526.86	1573.84	1639.05	1658.05	1594.97	1557.69	1623.49	1717.81	1634.02	1644.27	1646.81		-0.0134154	1597.99	1396	1384.27	1328.91	1319.52	1353.32	1242.7	1203.92	1417.51	1565.68	1470.79	1626.79	1524.28	1647.82	1568.52	1562.4	1651.6		0.308839	1633.17	1482.57	1435.52	1487.35	1402.58	1572.22	1534.07	1387.76	1245.95	1372.32	1407.81
386.2	0.0550673	1714.81	1657.74	1674.77	1618.05	1791.12	1525.15	1567.98	1632.63	1647.93	1586.85	1546.09	1610.45	1702.32	1618.9	1629.64	1635		-0.0297496	1616.37	1414.81	1399.28	1340.53	1331.35	1366.12	1246.88	1208.54	1412.38	1551.81	1455.37	1610.84	1511.16	1629.07	1552.63	1547.88	1635.78		0.292922	1653.46	1500.41	1450.19	1499.24	1417.75	1586.63	1548.69	1395.4	1247.69	1372.55	1400.06
386.4	0.011249	1739.27	1679.48	1689.85	1627.34	1802.23	1530.35	1565.37	1630.51	1641.38	1578.88	1537.75	1599.46	1692.38	1609.98	1618.33	1621.69		0.014638	1639.05	1432.99	1417.43	1357.24	1346.93	1378.36	1254.56	1214.47	1408	1538.57	1447.53	1599.83	1500.41	1617.76	1540.2	1536.94	1623.97		0.32173	1677.26	1516.99	1468.55	1518.34	1435.36	1605.59	1562.82	1408.61	1250.36	1370.78	1394.01
386.6	0.0134271	1763.04	1703.16	1711.13	1643.72	1814.02	1538.67	1571.59	1630.68	1639.73	1573.92	1535.3	1597.45	1689.91	1600.67	1615.59	1615.13		-0.0291929	1663.25	1453.46	1435	1373.44	1359.42	1392.17	1266.75	1224.84	1413.22	1537.21	1441.52	1595.64	1494.22	1611.79	1535.4	1530.59	1616.34		0.294281	1703.75	1538.4	1487.61	1537.06	1454.08	1626.96	1584.1	1420.99	1254.35	1380.57	1389.37
386.8	0.00676143	1791.57	1725.66	1729.08	1662.05	1829.49	1548.49	1582.69	1637.27	1643.28	1577.45	1535.1	1600.28	1689.94	1604.7	1616.22	1618.17		-0.0348877	1690.8	1475.11	1455.01	1393.08	1377.87	1408.5	1279.14	1233.47	1420.28	1541.03	1442.03	1594.59	1496.46	1612.25	1537.11	1530.51	1617.67		0.276717	1728.6	1564.95	1511.97	1561.43	1473.33	1648.09	1606.96	1438.43	1264.39	1393.46	1393.83
387	0.0385339	1819.44	1747.59	1756.73	1679.22	1855.02	1564.17	1594.15	1649.61	1653.77	1585.79	1540.47	1605.72	1693.92	1610.84	1620.87	1623.75		-0.0311483	1716.12	1500.47	1476.2	1412.01	1398.9	1426.61	1293.57	1246.43	1430.76	1546.75	1447.62	1598.31	1500.96	1615.81	1539.84	1535.86	1624.3		0.244923	1754.86	1588.3	1533.53	1585.19	1499.86	1671.61	1628.12	1455.64	1275.73	1405.06	1399.46
387.2	-0.0103618	1849.55	1774.85	1781.08	1707.28	1873.85	1586.58	1612.17	1668.91	1668.32	1601.5	1553.89	1616.95	1707.82	1625.44	1631.59	1634.98		-0.0435997	1745.67	1519.88	1501.42	1434.21	1419.05	1449.36	1312.07	1263.25	1444.26	1555.88	1458.69	1611.74	1508.6	1630.58	1549	1548.07	1633.29		0.236858	1785.23	1611.4	1557.99	1611.56	1520.31	1693.57	1650.61	1475.29	1291.59	1417.89	1410.81
387.4	-0.055374	1880.3	1800.87	1803.37	1727.81	1898.55	1603.03	1626.62	1682.35	1687.04	1611.07	1570.38	1634.11	1722.61	1636.9	1646.17	1651.4		-0.0557525	1771.24	1542.22	1522.73	1455	1439.91	1470.21	1329.86	1278.23	1458.07	1570.78	1470.41	1624.96	1524.41	1646.24	1564.63	1560.16	1649.67		0.279784	1814.12	1637.37	1580.38	1635.92	1542.22	1718.08	1677.92	1497.67	1303.7	1438.6	1422.68
387.6	-0.0150729	1904.72	1823.98	1830.84	1752.12	1925.05	1622.2	1649.08	1699.01	1708.73	1631.06	1588.19	1648.87	1741.38	1655.09	1667.36	1671.25		-0.0979245	1796.32	1565.89	1543.49	1473.16	1459.52	1489.29	1348.38	1294.85	1475.28	1587.01	1486.08	1640.57	1540.73	1659.83	1580.8	1573.36	1665.65		0.197148	1837.51	1660.83	1603.58	1658	1565	1744.95	1700.41	1515.33	1321.01	1455.28	1440.48
387.8	-0.0506649	1927.92	1852.99	1856.54	1779.08	1953.36	1650.71	1676.23	1728.15	1727.27	1654.3	1606.82	1668.31	1763.91	1677.71	1687.03	1689.23		-0.086953	1821.78	1588.73	1565.55	1495.99	1481.51	1508.44	1369.42	1312.45	1495.06	1603.3	1505.17	1661.68	1557.83	1678.19	1593.37	1591.13	1686.15		0.216687	1864.24	1683.57	1625.02	1682.37	1586.49	1770.19	1724.52	1537.53	1336.28	1470.77	1458.86
388	0.024675	1956.23	1883.51	1885.76	1800.97	1980.06	1676.18	1699.54	1748.93	1750.09	1678.82	1630.28	1692.4	1786.91	1699.7	1709.05	1712.02		-0.0849131	1845.16	1610.13	1589.63	1516.22	1504.58	1532.28	1390.1	1331.76	1515.67	1629.75	1524.05	1684.2	1576.41	1701.87	1619.19	1613.64	1710		0.295238	1888.45	1707.81	1648.1	1707.81	1606.49	1795.97	1748.72	1560.5	1354.43	1489.37	1474.44
388.2	-0.000706795	1984.96	1906.04	1911.76	1830.54	2012.73	1695.18	1721.84	1773.37	1780.63	1697.68	1655.06	1718.29	1813.94	1722.69	1735.63	1735.41		-0.0822109	1874.09	1633.9	1609.49	1540.66	1524.72	1557.55	1405.95	1351.89	1539.69	1652.98	1548.33	1709.25	1599.4	1726.36	1642.48	1640.02	1732.11		0.331401	1914.12	1730.73	1670.22	1729.56	1630.7	1820.62	1770.81	1580.69	1373.28	1511.18	1493.2
388.4	-0.0296231	2013.53	1930.63	1940.84	1858.04	2045.33	1718.69	1746.87	1800.86	1802.93	1726.05	1674.82	1739.75	1840.5	1748.7	1756.53	1758.42		-0.0994393	1896.52	1658.17	1632.4	1560.17	1546.37	1577.57	1429.75	1368.64	1563.89	1671.01	1568.1	1725.45	1621.09	1746.64	1660.73	1657.34	1751.79		0.268473	1943.57	1753.6	1696.23	1752.06	1653.29	1845.95	1800.36	1605.04	1393.33	1532.88	1514.77
388.6	-0.0448001	2040.35	1962.26	1970.47	1885.02	2069.32	1746.75	1775.18	1829.06	1826.59	1748.95	1698.11	1762.5	1861.14	1768.94	1780.4	1785.19		-0.0824842	1924.92	1680.49	1655.92	1581.66	1565.78	1598.01	1448.21	1388.85	1578.13	1691	1587.27	1748.54	1641.88	1769.3	1684.55	1676.03	1773.35		0.244856	1969.51	1777.99	1717.89	1777.28	1674.7	1870.19	1824.34	1624.82	1410.9	1554.78	1534.77
388.8	-0.0723994	2070.97	1990.5	1994.78	1912.29	2096.78	1773.17	1797.77	1853.66	1851.98	1770.77	1717.59	1786.53	1881.1	1789.75	1804.46	1808.04		-0.116113	1952.92	1702.41	1677.89	1605.43	1584.86	1623.88	1469.53	1405.46	1597.31	1715.17	1606	1770.81	1658.81	1794.15	1707.44	1699.85	1796.14		0.21739	1992.83	1810.6	1740.61	1804.83	1697.42	1894.98	1845.2	1647.34	1427.94	1573.88	1551.52
389	-0.0840104	2100.81	2014.29	2022.73	1935.03	2128.49	1795.79	1822.8	1875.69	1874.58	1790	1740.61	1803.57	1903.91	1807.16	1822.61	1825.21		-0.134415	1982.88	1727.85	1702.19	1628.89	1610.19	1645.66	1486.7	1423.37	1618.21	1735.89	1621.61	1790.21	1677.7	1806.26	1725.49	1716.4	1815.92		0.219094	2025.87	1833.54	1769.99	1829	1725.79	1922.77	1874.64	1669.74	1449.74	1595.93	1571.7
389.2	-0.0943122	2134.61	2046.72	2052.38	1964.03	2156.86	1822.35	1846.48	1899.55	1894.2	1809.77	1759.48	1826.54	1926.44	1832.48	1839.01	1845.92		-0.136647	2015.01	1755.98	1730.23	1650.98	1637.6	1669	1509.8	1444.38	1639.25	1752.43	1635.66	1810.66	1697.48	1823.62	1740.09	1732.49	1833.83		0.227895	2057.58	1857.05	1795.23	1856.78	1752.27	1953.18	1901.92	1695.05	1470.49	1620.3	1594.81
389.4	-0.0541028	2172.09	2084.08	2087.52	1995.82	2189.65	1848.38	1871.72	1924.11	1917.68	1830.74	1776.06	1847.26	1944.39	1850.31	1857.49	1865.26		-0.107809	2045.54	1785.28	1757.93	1678.08	1661.41	1695.76	1532.59	1461.57	1656.18	1773.4	1653.68	1827.87	1713.45	1846.7	1758.34	1751.4	1849		0.281198	2090.74	1891.03	1820.86	1886.16	1779.37	1981.48	1931.69	1719.54	1488.97	1637.49	1609.73
389.6	-0.0852019	2214.48	2118.58	2117.7	2027.94	2225.16	1874.86	1891.96	1947.15	1944.13	1850.65	1796.4	1862.89	1968.63	1869.86	1880.58	1880.67		-0.116155	2085.46	1817.97	1788.41	1706.93	1686.07	1720.2	1554.34	1485.18	1680.36	1789.2	1673.99	1839.91	1726.65	1862.38	1773.12	1765.07	1868.02		0.213291	2127.36	1926.47	1855.27	1916.86	1806.17	2014.82	1965.34	1749.09	1510.02	1656.61	1624.21
389.8	-0.09034	2255.2	2154.3	2153.28	2060.75	2258.46	1897.29	1919.75	1968.62	1964.51	1870.87	1816.43	1880.49	1985.02	1886.38	1893.57	1901.68		-0.126677	2128.13	1848.26	1818.67	1735.29	1718.03	1749.41	1577.16	1512.09	1696.43	1803.76	1683.98	1860.08	1742.42	1874.58	1785.65	1779.65	1885.14		0.253548	2167.64	1959.16	1888.23	1952.22	1838.14	2051.84	1996.98	1777.16	1529.77	1685.13	1648.75
390	-0.0604852	2297.1	2194.25	2192.22	2092.43	2294.9	1929.23	1949.91	1994.38	1985.87	1890.23	1833.88	1900.19	2000.49	1903.77	1910.32	1917.36		-0.108807	2166.34	1885.89	1854.73	1769.13	1744.49	1778.93	1604.74	1532.37	1714.44	1820.34	1697.5	1879.1	1755.6	1890.47	1800.25	1797.08	1898.16		0.248549	2206.33	1995.3	1921.67	1986.06	1873.2	2090.18	2032.47	1803.69	1551.62	1708.18	1661.69
390.2	-0.0656	2337.34	2229.48	2223.5	2124.15	2330.67	1955.32	1973.31	2021.13	2010.59	1908.3	1849.3	1917.33	2020.43	1915.73	1931.08	1929.85		-0.115564	2205.84	1920	1888.43	1800.16	1773.37	1807.83	1630.91	1553.43	1733.98	1839.66	1712.19	1895.5	1768.79	1909.85	1816.4	1810.39	1915.87		0.254351	2248.48	2037.66	1957.02	2021.55	1903.85	2125.15	2067.86	1833.83	1572.46	1728.4	1675.13
390.4	-0.069651	2376.84	2269.38	2264.52	2161.1	2361.1	1984.46	1999.01	2045.46	2032.17	1928.48	1869.71	1938.39	2039.67	1935.4	1948.81	1948.67		-0.158269	2246.14	1951.62	1918.19	1829.47	1805.63	1838.11	1653.7	1576.18	1754.21	1857.85	1730.02	1907.57	1785.4	1923	1834.64	1824.84	1932.69		0.258933	2290.14	2068.5	1992.95	2061.02	1939.76	2162.46	2104.05	1866.6	1593.46	1754.64	1699.93
390.6	-0.0791461	2421.03	2312.77	2306.33	2199.01	2403.69	2015.25	2032.39	2074.22	2061.52	1955.04	1892.21	1955.05	2056.04	1961.59	1962.93	1969.68		-0.142271	2286.84	1984.79	1951.86	1862.29	1836.24	1871.02	1683.49	1602.45	1776.76	1875.48	1743.18	1927.92	1803.34	1943.49	1852.25	1843.37	1949.53		0.324679	2330.56	2106.18	2027.08	2098.77	1973.72	2201.2	2139.47	1898	1617.63	1781.58	1722.18
390.8	-0.0711095	2463.19	2350.76	2345.06	2234.15	2444.68	2049.78	2064.05	2102.81	2088.36	1980.25	1915.83	1977.4	2086.24	1981.32	1989.89	1994.1		-0.151821	2323.35	2021.7	1989.2	1898.09	1870.13	1900.76	1711.04	1629.03	1801.75	1895.96	1766.92	1949.06	1825.54	1967.72	1869.74	1863.87	1969.95		0.283544	2371.37	2144.53	2058.92	2136.11	2007.41	2238.77	2177.03	1925.52	1639.6	1804.7	1742.25
391	-0.0710837	2504.75	2389.48	2385.82	2272.41	2488.15	2081.21	2095.83	2139.09	2116.74	2005.72	1941.76	2010.62	2114.82	2006.72	2020.78	2015.69		-0.142863	2360.94	2052.79	2018.06	1926.71	1900.11	1933.96	1739.83	1657.02	1829.91	1925.95	1791.23	1971.32	1843.53	1989.91	1893.19	1885.14	1996.65		0.268407	2413.62	2181.11	2096.46	2168.64	2039.29	2275.49	2213.34	1961.79	1665.9	1830.12	1764.74
391.2	-0.0830436	2539.64	2427.17	2421.7	2313.17	2528.16	2117.55	2130.96	2175.01	2148.85	2030.23	1968.69	2037.85	2141.71	2034.32	2043.88	2046.24		-0.167676	2391.15	2083.75	2047.64	1955.89	1932.81	1964.86	1766.91	1675.35	1853.57	1948.92	1814.32	2000.15	1869.6	2009.91	1916.57	1908.93	2021.99		0.231116	2448.97	2216.64	2131.36	2202.18	2074.41	2314.15	2247.17	1991.88	1689.37	1861.79	1789.83
391.4	-0.0887028	2564.37	2460.77	2460.45	2347.36	2567.99	2155.56	2165.01	2203.13	2180.52	2064.79	1996.74	2059.33	2173.64	2062.54	2067.31	2072.71		-0.168596	2419.72	2111.42	2074.1	1981.59	1961.08	1990.26	1792.45	1701.22	1880.44	1974.02	1836.54	2026.91	1897.63	2043.12	1941.51	1938.17	2044.51		0.306462	2480.33	2244.78	2160.38	2235.6	2103.81	2345.43	2280.8	2013.81	1711.61	1886.16	1813.04
391.6	-0.107545	2587.26	2491.1	2492.87	2386.75	2607.07	2190.14	2197.94	2236.27	2220.36	2096.22	2025.84	2091.38	2208.1	2093.8	2105.07	2101.69		-0.155872	2440.94	2130.23	2097.87	2003.2	1981.65	2019.94	1819.99	1730.21	1912.15	2005.23	1866.1	2054.72	1925.07	2075.55	1973.01	1967.53	2076.99		0.294549	2512.59	2267.59	2184.94	2259.33	2125.94	2372.42	2309.43	2040.24	1736.79	1908.6	1838.42
391.8	-0.111501	2608.23	2514.15	2524.54	2413.21	2643.89	2222.71	2229.89	2271.38	2248.11	2124.01	2058.56	2123.31	2235.66	2124.45	2133.38	2134.1		-0.165387	2460.2	2146.99	2116.23	2026.17	2001.22	2042.55	1839.26	1753.26	1936.87	2035.79	1895.21	2082.06	1955.05	2102.71	2002.54	1992.49	2106.58		0.299536	2533.54	2286.14	2209.33	2279.88	2148.15	2399.6	2331.72	2066.18	1756.14	1933.71	1863.97
392	-0.086618	2622.19	2536.44	2553.73	2440.86	2680.03	2252.5	2265.9	2309.6	2279.72	2156.21	2085.69	2152.86	2269.03	2159.2	2163.44	2169.91		-0.169338	2470.59	2162.92	2132.52	2044.94	2018.81	2061.72	1859.46	1772.42	1959.54	2066.43	1922.8	2120.39	1984.55	2133.99	2031.64	2022.79	2136.64		0.274193	2547.11	2304.38	2224.98	2300.24	2168.09	2423.96	2348.14	2085.38	1774.7	1954.55	1884.77
392.2	-0.11068	2625.9	2547.52	2572.6	2470.84	2710.25	2278.48	2296.35	2340.14	2317.65	2188.05	2119.2	2188.54	2306.57	2189.34	2199.78	2199.21		-0.165028	2476.78	2165.31	2142.33	2051.92	2037.39	2079.97	1876.9	1790.47	1987.84	2097.11	1950.47	2150.75	2011.65	2171.4	2061.39	2055.66	2174.21		0.243025	2558.55	2310.38	2236.25	2310.34	2179.05	2434.59	2366.3	2098.6	1789.97	1971.85	1908.53
392.4	-0.106129	2621.16	2560.14	2590.27	2487.26	2740.5	2303.52	2321.55	2373.7	2353.17	2217.71	2150.16	2223.25	2338.49	2220.33	2229.24	2226.43		-0.196776	2471.41	2171.45	2145.73	2060.76	2044.04	2090.33	1889.39	1807.53	2016.09	2124.38	1979.56	2182.87	2040.64	2201.85	2094.91	2082.29	2200.46		0.261451	2564.22	2315.26	2243.56	2314.2	2188.48	2443.04	2380.07	2108.98	1809.25	1989.73	1935.79
392.6	-0.116803	2608.58	2559.5	2597.31	2499.94	2762.92	2324.17	2347.32	2399.12	2374.79	2247.04	2175.67	2252.11	2365.74	2251.71	2254.95	2258.37		-0.197818	2465.56	2165.75	2141.99	2061.08	2047.55	2095	1898.07	1815.72	2032.17	2150.31	2002.8	2208.41	2067.25	2223.52	2120.15	2109.53	2228.18		0.210921	2552.92	2310	2240.68	2315.72	2187.21	2444.79	2379.79	2114.53	1816.99	2001.12	1954.27
392.8	-0.109431	2593.57	2554.16	2600.87	2511.09	2773.07	2344.36	2369.16	2416.61	2402.46	2269.3	2196.05	2274.54	2391.1	2273.16	2283.79	2283.86		-0.213142	2453.25	2152.13	2138.42	2059.6	2049.2	2095.7	1903.07	1825.03	2044.25	2173.46	2023.72	2232.21	2089.83	2250.97	2143.53	2135.89	2259.56		0.168858	2540.43	2303.04	2233.63	2310.33	2180.53	2441.51	2375.46	2115.74	1822.01	2006.07	1965.82
393	-0.0926463	2573.41	2541.86	2597.35	2516.69	2778.74	2347.26	2379.42	2434.14	2424.3	2290.96	2217.64	2293.35	2412.55	2293.57	2303.27	2302.71		-0.166585	2425.45	2135.82	2124.07	2050.56	2040	2089.73	1903.39	1827.62	2057.18	2188.84	2044.61	2252.75	2106.42	2273.02	2164.58	2152.94	2279.03		0.261338	2526.07	2290.73	2219.45	2300.71	2169.52	2431.01	2365.16	2109.82	1828.36	2013.27	1982.25
393.2	-0.110293	2540.62	2523.11	2585.38	2506.14	2779.79	2349.6	2389.72	2452.19	2436.59	2304.44	2232.27	2310.69	2434.23	2311.24	2316.01	2323.03		-0.190488	2398.95	2113.23	2106	2035.79	2026.17	2081.52	1898.17	1822.79	2064.3	2203.73	2058.69	2270.51	2124.8	2288.32	2176.44	2167.94	2292.72		0.22355	2497.65	2269.44	2204.74	2282.57	2160.19	2415.49	2355.61	2100.73	1829.25	2017.81	1986.56
393.4	-0.159669	2507.13	2504.98	2568.09	2496.1	2775.76	2353.69	2395.22	2457.38	2441.41	2320.73	2239.33	2320.42	2446.28	2321.98	2327.65	2333.13		-0.210864	2367.86	2091.24	2085.44	2015.17	2015.4	2072.68	1888.38	1819.78	2073.11	2222.41	2066.16	2284.11	2137.77	2297.73	2188.43	2186.84	2305.09		0.220644	2471.33	2241.73	2179.89	2258.76	2138.92	2399.37	2337	2082.18	1822.86	2004.99	1995.91
393.6	-0.105022	2466.94	2473.25	2547.33	2479.89	2762.9	2347.8	2389.94	2453.5	2447.37	2322.61	2245.5	2324.07	2444.64	2323.6	2332.81	2335.97		-0.202207	2329.19	2062.13	2057.39	1991.45	1993.85	2050.38	1873.53	1809.21	2066.81	2219.51	2072.08	2285.29	2139.3	2305.39	2196.13	2187.12	2312.48		0.188455	2433.33	2209.97	2153.02	2230.06	2109.95	2365.09	2306.31	2065.76	1815.18	1993.73	1994.04
393.8	-0.117973	2423.13	2439.84	2523.2	2456.82	2744.41	2333.57	2378.32	2448.87	2443.31	2316.37	2251.47	2325.45	2445.44	2326.4	2333.97	2335.92		-0.199027	2287.84	2026.32	2027.35	1963.68	1970	2029.19	1860.44	1794.25	2059.81	2215.71	2073.67	2285.79	2142.13	2306.02	2200.43	2183.42	2309.53		0.164154	2394.68	2178.01	2121.82	2193.28	2081.67	2331.13	2280.9	2039.41	1803.24	1985.67	1987.27
394	-0.110682	2380.64	2400.06	2491.5	2434.61	2719.93	2316.6	2368.03	2441.98	2436.48	2311.17	2240.91	2319.91	2437.16	2323.16	2325.27	2330.27		-0.21517	2244.24	1993.7	1997.09	1933.19	1940.76	2003.51	1837.17	1776.63	2044.99	2209.14	2065.1	2278.98	2132.99	2301.2	2191.52	2181.43	2305.98		0.233552	2349.76	2139.98	2084.24	2159.99	2048.64	2295.92	2246.16	2010.66	1785.99	1962.41	1978.16
394.2	-0.101588	2329.72	2366.52	2453.74	2404.81	2695.81	2297.67	2345.37	2425.07	2427.32	2302.04	2227.64	2308.11	2425.39	2309.47	2317.97	2317.54		-0.217348	2202.59	1955.84	1965.1	1902.33	1910.36	1973.9	1811.75	1759.75	2026.73	2196.62	2053.3	2271.32	2123.7	2292.25	2179.01	2179.51	2297.49		0.213243	2303.23	2098.61	2050.05	2121.16	2015.17	2262.02	2209.1	1984.42	1767.26	1941.06	1966.85
394.4	-0.139208	2276.6	2318.65	2408.39	2372.55	2653.78	2264.73	2320.8	2401.89	2400.03	2276.51	2211.06	2289.05	2411.74	2288.78	2298.3	2299.91		-0.192601	2149.63	1912.89	1920.41	1866.61	1873.42	1937.86	1786.3	1732.64	2007.82	2179.04	2043.39	2253.31	2110.09	2276.34	2169.11	2160.17	2277.14		0.155431	2259.95	2059.95	2010.57	2079.55	1974.14	2215.81	2169.28	1947.57	1743.88	1918.18	1946.31
394.6	-0.125507	2225.5	2269.26	2366.4	2329.21	2616.1	2234.16	2294.83	2371.26	2373.48	2257.6	2191.4	2267.34	2390.69	2267.64	2278.73	2279.9		-0.148732	2101.85	1875.25	1878.71	1826.1	1837.62	1906.92	1750.33	1700.91	1984.63	2158.95	2023.28	2228.02	2089.69	2253.74	2146.07	2136.9	2257.11		0.138269	2210.96	2016.1	1963.41	2034.74	1932.64	2169.64	2125.24	1910.33	1719.32	1887.75	1926.09
394.8	-0.165505	2171.43	2224.73	2317.94	2289.31	2573.51	2202.16	2260.69	2343.37	2348.68	2230.09	2160.51	2242.76	2357.86	2245.24	2247.29	2253.53		-0.186747	2053.06	1831.37	1840.1	1792.57	1800.96	1868.43	1721.04	1671.62	1955.4	2134.52	1994.87	2207.45	2065.02	2229.16	2122.1	2112.47	2235.57		0.144962	2157.07	1966.15	1921.17	1992.02	1891.95	2127.95	2079.31	1870.56	1689.81	1852.53	1896.94
395	-0.141238	2115.32	2174.83	2272.6	2241.86	2521.62	2161.99	2218.03	2305.49	2307.78	2198.15	2131.17	2209.84	2328.14	2212.91	2219.16	2224.78		-0.211466	2001.92	1784.64	1795.32	1749.37	1762.57	1827.64	1686.43	1643.25	1919.06	2101.61	1967.83	2174.98	2036.27	2196.36	2093.39	2082.89	2201.49		0.166423	2105.37	1917.06	1880.12	1941.48	1848.68	2079.66	2030.89	1832.67	1659.37	1823.89	1867.59
395.2	-0.136885	2065.72	2118.14	2221.89	2188.76	2469.72	2111.84	2182.75	2260.38	2269.85	2158.01	2094.92	2174.26	2292.56	2176.4	2181.29	2189.93		-0.221333	1946.88	1736.47	1751.68	1703.38	1719.79	1781.67	1648.47	1607.43	1886.09	2066.05	1934.75	2137.87	2004.7	2158.04	2053.76	2049.92	2163.54		0.132902	2056.52	1874.71	1834.14	1897.42	1801.92	2025.07	1985.66	1793.03	1627.56	1787.12	1841.51
395.4	-0.154896	2009.97	2067.87	2165.98	2141.57	2415.83	2074.36	2139.93	2219.12	2229.66	2115.95	2055.15	2134.47	2249.84	2138.01	2144.64	2148.63		-0.200259	1897.76	1695.19	1707.49	1664.07	1678.64	1745.4	1611.73	1568.97	1849.79	2025.99	1897.94	2099.34	1965.99	2121.48	2019.53	2015.12	2129.25		0.128163	2001.71	1825.67	1785.35	1852.3	1760.69	1981.04	1935.19	1749.82	1592.19	1746.44	1806.16
395.6	-0.142327	1956.21	2019.39	2118.74	2094.56	2366.21	2029.36	2092.5	2181.11	2185.74	2078.06	2019.91	2093.41	2203.74	2094.94	2108.72	2114.31		-0.196593	1849.08	1656.97	1670.07	1625.37	1640.7	1703.38	1573.85	1540.03	1813.98	1992.76	1863.18	2061.95	1935.12	2086.81	1987.75	1979.9	2091.59		0.130679	1941.77	1773.85	1739.86	1801.04	1713.24	1932.63	1887.36	1706.25	1553.98	1705.9	1765.93
395.8	-0.164127	1907.71	1967.96	2067.77	2046.9	2310.93	1980.91	2049.19	2130.33	2138.89	2038.1	1979.95	2050.78	2163	2053.08	2064.04	2067.92		-0.208809	1805.03	1612.56	1627.15	1582.3	1602.12	1662.58	1538.86	1504.73	1773.04	1952.84	1827.41	2023.1	1892.89	2041.85	1945.25	1940.06	2049.26		0.116138	1899.52	1728.83	1696.7	1759.37	1672.37	1882.06	1846.64	1666.24	1520.36	1673.43	1734.1
396	-0.118859	1865.06	1920.52	2017.27	1996.72	2256.35	1935.96	2008.79	2084.11	2094.32	1994.95	1934.69	2008.16	2118.01	2014.9	2021.31	2020.56		-0.211594	1760.36	1573.4	1584.9	1544.13	1560.62	1625.1	1501.49	1467.2	1733.06	1908.54	1788.09	1979.02	1852.61	1996.74	1900.98	1903.46	2009.12		0.107147	1851.95	1691.75	1655.01	1719.86	1633.25	1838.85	1801.96	1627.38	1490.62	1635.38	1698.01
396.2	-0.162278	1817.17	1871.87	1970.52	1948.75	2202.43	1894.37	1958.03	2036.13	2051.93	1948.35	1888.96	1963.36	2071.68	1969.34	1976.3	1984.12		-0.223113	1715.31	1535.31	1548.26	1511.39	1521.98	1583.12	1464.55	1431.62	1693.56	1865.17	1747.35	1934.22	1812.65	1957.44	1865.35	1862.46	1966.84		0.109787	1806.33	1648.22	1614.52	1671.99	1589.89	1790.2	1754.69	1588.21	1453.58	1592.37	1653.86
396.4	-0.144554	1772.97	1825.32	1917.4	1899.74	2145.54	1844.94	1910.95	1988.2	1998.39	1905.03	1850.6	1920.95	2022.44	1922.75	1934.83	1939.06		-0.211511	1673.13	1497.62	1508.21	1472.55	1486.62	1542.88	1431.31	1399.55	1649.66	1820.11	1708.13	1890.99	1771.43	1911.87	1823.56	1818.79	1918.53		0.128343	1761.16	1604.33	1575.88	1630.71	1551.02	1745.93	1712.07	1546.66	1417.86	1556.26	1617.81
396.6	-0.176603	1732.22	1782.4	1868.58	1851.81	2090.4	1797.39	1863.29	1935.4	1947.3	1852.96	1805.01	1871.4	1969.43	1876.87	1882.11	1888.79		-0.235777	1636.92	1460.27	1468.69	1431.81	1447.59	1503.6	1393.92	1359.9	1611.61	1778.76	1667.55	1843.61	1727.9	1865.28	1774.1	1772.82	1872.26		0.072455	1717.53	1566.55	1535.76	1591.05	1514.22	1702.72	1671.37	1510.81	1384	1518.43	1583.28
396.8	-0.182511	1690.47	1738.6	1823.04	1803.19	2040.93	1754.01	1815.37	1888.91	1901.7	1804.97	1755.32	1825.79	1922.28	1828.89	1840.32	1843.14		-0.214341	1595.39	1425.33	1437.96	1401.06	1413.73	1465.94	1362.25	1327.6	1570.95	1735.67	1623.4	1796.45	1686.58	1819.43	1736.31	1732.88	1831.87		0.0959689	1678.42	1532.82	1499.18	1555.28	1476.08	1662.52	1633.37	1472.57	1352.57	1479.62	1540.63
397	-0.187319	1654.61	1698.35	1784.17	1762.79	1991.72	1710.14	1770.91	1842.2	1854.17	1764.4	1713.93	1785.66	1881.67	1788.35	1799.69	1799.61		-0.235521	1565.24	1395.36	1403.07	1371.44	1378.46	1433.24	1330.49	1300.06	1533.62	1693.46	1588.54	1752.44	1645.64	1780.09	1694.37	1690.9	1786.73		0.0730862	1641.73	1494.71	1467.66	1518.5	1443.33	1623.19	1592.47	1441.21	1315.98	1448.74	1500.73
397.2	-0.182724	1620.94	1660.64	1743.61	1721.01	1942.47	1667.26	1726.89	1794.28	1804.53	1720.34	1675.33	1737.49	1836.06	1744.05	1750.6	1757.36		-0.233809	1533.08	1366.21	1372.5	1339.83	1350.07	1400.91	1295.15	1266.54	1499.84	1652.23	1551.01	1715.27	1604.92	1734.75	1651.81	1649.76	1739.37		0.0383689	1606.74	1467.28	1432.38	1485.33	1412.24	1588.7	1556.36	1408.77	1285.96	1412.02	1467.96
397.4	-0.170417	1591.01	1625.84	1699.86	1680.92	1893.21	1629.81	1686.49	1749.46	1760.63	1677.03	1632.61	1691.96	1788.55	1702.35	1707.96	1711.38		-0.227258	1499.31	1338.71	1346.17	1310.22	1319.2	1370.44	1268.32	1234.97	1462.69	1613	1509.3	1671.1	1561.87	1690.74	1610.78	1608.93	1699		0.0460782	1571.07	1435.4	1403.7	1454.45	1383.9	1553.71	1523.83	1376.62	1257.57	1381.42	1433.68
397.6	-0.160001	1561.07	1594.86	1663.71	1641.76	1852.69	1590.37	1644.17	1707.7	1719.81	1636.9	1590.52	1654.05	1743.75	1660.43	1669.21	1673.65		-0.233158	1475.14	1312.1	1318.68	1283.03	1291.42	1340.37	1238.98	1210.24	1426.66	1575.38	1473.85	1627.37	1528.4	1652.41	1573.94	1572.79	1659.45		0.0195409	1543.63	1404.13	1375.44	1426.46	1353.14	1520.87	1490.49	1345.44	1228.99	1347.69	1397.17
397.8	-0.171319	1532.37	1558.8	1627.38	1606.08	1808.01	1550.07	1606.37	1660.27	1679.78	1596.87	1554.77	1611.34	1700.26	1619.98	1627.14	1635.67		-0.23824	1448.42	1288.66	1292.67	1257.52	1261.98	1312.96	1210	1183.37	1392.29	1535.46	1439.59	1586.22	1490.71	1612.93	1536.63	1534.39	1620.47		0.0191186	1513.55	1380.58	1348.61	1398.31	1325.26	1488.58	1463.04	1320.19	1202.7	1319.7	1362.81
398	-0.196394	1508.27	1528.99	1594.88	1571.55	1766.17	1514.93	1567.45	1626.69	1637.87	1559.57	1516.86	1573.89	1661.5	1582.81	1589.61	1596.74		-0.245506	1423.46	1265.37	1271.24	1233.25	1240.18	1287.5	1185.53	1155.17	1360.48	1499.83	1406.41	1554.97	1455.08	1573.92	1498.43	1497.77	1582.32		0.0221094	1488.11	1358.2	1324.69	1371.5	1302.08	1462.86	1435.57	1294.76	1176.2	1289.02	1333.4
398.2	-0.156506	1483.64	1502.42	1566.04	1540.04	1728.09	1482.65	1531.35	1588.99	1603.57	1524.44	1482.17	1543.77	1624.98	1547.65	1556.4	1558.64		-0.226192	1400.73	1245.94	1248.48	1212.55	1217.1	1260.88	1161.99	1132.25	1331.3	1466.69	1374.62	1518.88	1428.83	1538.56	1465.52	1468.02	1551.08		0.0161278	1464.33	1332.73	1302.11	1347.98	1278.27	1439.76	1407.26	1270.11	1152.5	1261.53	1304.6
398.4	-0.180857	1459.25	1478.12	1536.1	1510.01	1697.88	1453.93	1499.99	1554.71	1570.08	1491.91	1452.41	1509.64	1592.56	1518.28	1526.07	1527.75		-0.222863	1381.66	1225.19	1231	1191.67	1198.6	1239.13	1141.84	1115.82	1304.22	1437.82	1348.06	1485.1	1398.82	1507.68	1437.37	1438.34	1517.21		0.0293568	1439.96	1310.74	1281.59	1326.38	1259.34	1413.7	1386.52	1244.1	1128.07	1241.4	1277.58
398.6	-0.165649	1442.72	1457.68	1509.11	1483.09	1667.78	1427	1473.03	1526.34	1538.95	1466.6	1423.23	1479.45	1564.12	1488.53	1495.31	1504.09		-0.227577	1365.01	1207.63	1213.7	1173.06	1178.71	1222.76	1119.52	1093.13	1281.56	1410.1	1320.78	1462.74	1367.46	1480.93	1409.37	1411.52	1491.7		0.0478632	1420.19	1290.7	1263.28	1304.02	1242.85	1392.06	1363.19	1227.31	1109.37	1218.52	1254.8
398.8	-0.18757	1425.17	1437.58	1485.98	1460.81	1637.15	1399.21	1442.1	1497.04	1504.6	1437.68	1398.08	1451.34	1532.41	1459.58	1466.65	1471.89		-0.22608	1346.33	1193.04	1196.87	1158.95	1159.34	1202.19	1108.33	1077.35	1260.29	1382.07	1293.71	1434.12	1345.51	1452.97	1385.9	1384.94	1460.86		0.0535314	1404.34	1276.26	1246.98	1288.17	1222.53	1372.9	1341.05	1210.02	1093.43	1198.16	1231.93
399	-0.170587	1404.81	1415.28	1464.13	1436.87	1608.09	1377.34	1417.9	1470.21	1480	1409.31	1376.04	1424.94	1503.99	1435.36	1446.09	1447.49		-0.220141	1330.11	1178.61	1180.52	1139.1	1145.39	1184.99	1089.65	1059.66	1236.68	1359.95	1275.4	1407.97	1323.21	1429.39	1362.81	1363.67	1437.94		0.00749789	1386.81	1258.45	1228.6	1273.98	1206.73	1354.81	1324.02	1192.38	1077.35	1180.91	1209
399.2	-0.15445	1389.58	1397.26	1446.87	1413.86	1586	1353.11	1394.21	1443.87	1454.44	1384.09	1351.73	1401.2	1484.34	1411.92	1422.59	1424.44		-0.233021	1315.24	1164.6	1162.38	1124.68	1131.93	1167.34	1071.65	1044.52	1218.52	1338.83	1254.2	1389.31	1299.25	1403.13	1339.74	1342.51	1417.47		0.00527695	1365	1242.93	1215.47	1255.63	1189.53	1336.45	1304.69	1175.05	1059.49	1162.14	1192.18
399.4	-0.162802	1376.34	1380.19	1425.05	1394.41	1560.91	1331.98	1372.65	1422.06	1433.8	1364.83	1328.31	1382.91	1458.79	1390.4	1400.89	1405.87		-0.247661	1299.59	1149.41	1149.56	1113.5	1116	1151.38	1056.75	1026.92	1202.23	1320.39	1235.01	1367.36	1280.3	1384.54	1321.49	1320.63	1394.73		-0.00315037	1349.44	1229.9	1200.92	1242.08	1176.85	1320.26	1288.3	1162.32	1044.19	1149.75	1173.07
399.6	-0.170629	1361.12	1362.52	1405.57	1379.04	1539.02	1314.01	1350.53	1399.32	1409.72	1345.19	1310.04	1363.86	1436.01	1372.98	1384.32	1384.49		-0.229086	1283.9	1137.88	1139.01	1100.92	1100.54	1138.11	1043.67	1014.62	1186.31	1301	1219.08	1343.13	1265.2	1369.18	1306.93	1304.86	1379.27		0.0139347	1338.57	1217.62	1186.28	1225.51	1163.65	1305.8	1272.83	1144.15	1028.91	1133.74	1155.66
399.8	-0.178593	1345.45	1349.12	1388.1	1358.18	1518.88	1296.12	1334.25	1381.16	1394.48	1325.91	1293.38	1345.96	1421.44	1357.84	1365.01	1368.39		-0.226925	1271.16	1125.56	1126.71	1086.72	1088.67	1125.5	1033.22	1004.43	1169.18	1285.4	1203.72	1331.31	1249.4	1348.42	1288.88	1287.45	1364.56		-0.0398628	1321.19	1202.54	1171.14	1211.18	1148.8	1291.45	1257.78	1131.33	1017.39	1116.2	1142.24
400	-0.181202	1333.67	1336.02	1372.56	1339.29	1494.57	1276.64	1317.83	1364.28	1375.52	1310.79	1276.17	1327.37	1406.11	1336.86	1349.64	1355.35		-0.218429	1258.56	1113.88	1112.23	1075.73	1075.85	1112.34	1021.55	992.115	1157.52	1272.25	1189.87	1318.93	1235.43	1334	1271.76	1270.38	1348.13		-0.0495338	1306.24	1188.99	1158.05	1200.52	1137.6	1277.31	1245.65	1120.62	1005.62	1105.1	1127.21
400.2	-0.153589	1317.11	1318.75	1358.39	1326.08	1477.7	1260.26	1300.01	1346.12	1358.23	1297.44	1264.28	1318.91	1389.15	1323.99	1334.05	1341.67		-0.255395	1245.79	1102.94	1102.09	1060.91	1066.01	1098.67	1009.36	978.72	1144.72	1257.14	1176.87	1301.51	1221.6	1320.1	1260.27	1259.53	1334.03		-0.0185783	1295.11	1177	1146.7	1185.99	1123.15	1267.4	1231.48	1108.52	994.992	1094.48	1115.32
400.4	-0.159872	1304.79	1301.96	1341.05	1311.6	1464.19	1246.85	1285.4	1329.05	1340.29	1282.28	1251.18	1304.37	1379.07	1311.87	1322.11	1326		-0.208853	1233.64	1091.56	1089.64	1050.63	1053.54	1085.94	997.884	968.612	1130.67	1244.29	1166.98	1288.13	1209.01	1306.73	1249.84	1248.91	1319.85		-0.0625364	1282.78	1165.03	1133.33	1173.34	1112.75	1248.86	1218.56	1095.13	984.265	1081.23	1103.36
400.6	-0.185324	1292.38	1290.09	1326.5	1293.9	1442.76	1234.46	1267.89	1315.87	1325.79	1268.89	1238.09	1288.16	1363.9	1298.77	1307.69	1313.33		-0.252277	1219.66	1080.06	1079.41	1040.86	1041.51	1077.25	983.818	957.948	1119.14	1232.99	1153	1277.98	1197.18	1293.68	1235.43	1236.46	1306.5		-0.00136407	1267.02	1152.43	1122.72	1163.5	1100.59	1238.19	1206.03	1084.59	972.605	1070.46	1089.25
400.8	-0.157024	1278.03	1276.84	1314.36	1282.07	1432.9	1220.51	1256.67	1304.1	1315.21	1259.4	1224.86	1276.32	1350.94	1286.65	1293.2	1302.47		-0.249087	1207.46	1068.66	1067.56	1030.67	1030.64	1065.62	975.846	949.136	1111.4	1222.26	1143.59	1263.81	1187.36	1287.15	1223.59	1226.98	1296.99		-0.0112348	1255.53	1141.4	1109.33	1148.73	1090.5	1225.25	1194.72	1073.57	963.424	1059.47	1081.82
401	-0.163511	1264.24	1266.83	1298.53	1267.7	1416.75	1210.9	1244.88	1289.85	1304.68	1245.11	1211.98	1266.67	1340.04	1280.34	1283.87	1292.22		-0.232791	1195.58	1057.35	1056.62	1019.01	1019.07	1053.9	965.751	937.584	1097.7	1210.85	1136.72	1251.48	1179.1	1271.27	1217.76	1219.89	1287.47		-0.0420913	1243.4	1127.51	1099.38	1137.46	1077.23	1212.44	1181.41	1062.7	954.005	1045.85	1075.78
401.2	-0.155535	1251.32	1251.68	1285.5	1254.13	1403	1197.71	1230.14	1277.54	1291.83	1233.48	1205.83	1254.36	1328.82	1265.85	1276.45	1280.06		-0.238303	1183.69	1047.29	1047.65	1009.32	1013.46	1042.38	958.075	930.952	1090.38	1199.48	1125.54	1241.96	1168.58	1263.63	1207.81	1210.27	1277.29		-0.0132506	1230.51	1119.09	1088.78	1126.28	1067.84	1197.78	1170.08	1051.35	945.036	1037.68	1064.36
401.4	-0.202454	1240.76	1240.61	1274.42	1242.29	1388.59	1184.57	1220.27	1265.92	1278.23	1224.59	1195.51	1246.42	1318.11	1256.66	1264.08	1270.68		-0.223387	1172.64	1039.17	1036.8	999.625	1002.26	1032.68	949.6	922.315	1082.45	1191.57	1117.59	1230.45	1158.66	1255.87	1195.99	1199.23	1266.95		-0.0280376	1218.63	1108.45	1078.48	1115.86	1057.03	1190.74	1160.59	1040.76	936.25	1029.74	1052.84
401.6	-0.18074	1229.26	1227.52	1262.57	1231.24	1374.8	1172.52	1211.21	1256.26	1269.82	1215.54	1184.66	1236.46	1309.3	1247.42	1254.77	1262.02		-0.243545	1161.03	1026.92	1025.46	989.914	992.047	1025.19	938.357	914.051	1069.16	1183.77	1107.95	1224.64	1151.66	1244.84	1187.77	1190.72	1259.49		-0.0098195	1208.18	1097.35	1068.77	1106.7	1047.87	1181.38	1148.42	1031.91	929.461	1018.69	1046.43
401.8	-0.183028	1218.53	1218.51	1250.11	1220.23	1359.39	1160.52	1197.45	1245.6	1257.44	1205.15	1176.07	1223.46	1300.15	1236.7	1247.88	1253.79		-0.21913	1149.48	1018.61	1014.88	981.283	983.131	1014.9	928.282	906.676	1062.55	1170.04	1099.12	1216.09	1142.8	1233.95	1178.94	1182.56	1249.68		-0.0511462	1195.29	1088.65	1059.09	1094.22	1037.45	1167	1135.39	1022.25	921.323	1011.57	1036.45
402	-0.180594	1207.16	1203.6	1239.92	1206.44	1350.06	1151.39	1182.84	1233.55	1244.45	1195.7	1165.28	1216.49	1288.76	1229.2	1236.48	1242.92		-0.249113	1140.08	1007.73	1006.83	971.58	972.872	1002.9	922.961	898.203	1052	1160.52	1090.84	1207.45	1134.3	1227.76	1173.81	1174.17	1241.36		-0.0449914	1181.88	1074.6	1047.83	1084.27	1023.94	1154.37	1125.07	1015.04	914.214	1004.16	1027.64
402.2	-0.167914	1195.9	1193.84	1228.04	1196.71	1337.93	1141.54	1174.21	1223.02	1237.47	1186.75	1154.85	1207.78	1278.34	1222.86	1228.73	1234.9		-0.265846	1128.77	996.571	995.808	964.502	962.544	994.151	912.702	888.215	1043.75	1155.06	1083.75	1198.82	1125.32	1218.71	1163.78	1166.41	1232.17		-0.00363507	1172.75	1063.56	1038.34	1072.37	1015.7	1144.28	1115.11	1004.45	904.836	994.785	1019.05
402.4	-0.184796	1185.96	1183.81	1213.62	1184.98	1323.09	1129.01	1165.21	1212.15	1226.81	1175.24	1148.47	1197.83	1269.75	1211.81	1218.83	1227.31		-0.232559	1118.25	987.766	988.821	955.412	956.112	986.239	905.394	880.702	1036.99	1143.18	1078.04	1189.76	1118.3	1209.04	1157.28	1157.95	1223.3		-0.0473328	1161.92	1056.97	1028.62	1063.31	1007.96	1133.04	1105.52	994.989	898.1	986.797	1010.64
402.6	-0.222516	1175.07	1171.19	1200.68	1174.11	1309.63	1118.22	1156.49	1199.45	1215.74	1166.23	1140.09	1189.29	1259.71	1200.88	1208.83	1217.92		-0.231534	1110.31	981.815	979.264	946.601	946.259	979.612	898.307	874.165	1027.56	1137.55	1067.77	1179.74	1108.59	1201.76	1148.68	1147.91	1218.77		-0.0539112	1152.56	1046.9	1019.78	1053	1000.4	1120.91	1094.47	987.442	890.012	979.227	1001.79
402.8	-0.182168	1163.96	1160.12	1193.18	1167.64	1299.22	1110.15	1148.61	1191.76	1208.8	1158.73	1132.06	1181.72	1248.41	1192.94	1201.28	1208.88		-0.232277	1101.59	970.377	972.388	938.912	939.342	967.753	887.395	865.637	1019.67	1130.6	1058.1	1172.88	1102.07	1193.7	1140.55	1142.76	1208.55		-0.0348766	1142.42	1036.41	1011.76	1047.45	989.42	1110.2	1082.36	977.989	883.516	968.859	992.284
403	-0.185493	1153.77	1153.92	1184.43	1155.93	1288.39	1100.45	1137.4	1182.96	1199.07	1152.13	1123.27	1174.36	1240.85	1186.89	1193.21	1201.25		-0.245268	1090.52	964.526	963.056	928.91	932.88	960.561	882.486	859.183	1014.47	1120.23	1054.16	1166.21	1094.15	1185.81	1132.65	1135.35	1199.78		-0.0602849	1131.09	1029.67	1002.66	1034.77	981.396	1101.92	1076.16	970.108	876.82	961.654	986.49
403.2	-0.213094	1144.25	1143.92	1172.9	1144.42	1277.12	1092.27	1125.05	1171.92	1186.61	1143.11	1117.1	1162.59	1231.85	1175.07	1185.84	1191.91		-0.246478	1079.84	956.867	955.897	924.01	922.966	952.362	875.578	852.453	1006.08	1113.05	1046.36	1158.17	1090.24	1176.94	1127.01	1127.82	1192.57		-0.0654347	1123.09	1021.15	994.142	1026.39	972.839	1091.66	1066.69	961.419	869.162	954.339	980.232
403.4	-0.195316	1137.28	1130.8	1165.39	1137.12	1269.07	1082.13	1116.63	1162.5	1178.85	1132.14	1106.05	1154.93	1225.08	1168.96	1177.71	1183.65		-0.234797	1072.8	948.557	949.103	914.513	916.291	944.694	866.758	845.614	996.563	1103.53	1038.97	1147.68	1080.41	1167.92	1119.19	1119.49	1184.52		-0.0385875	1111.68	1011.89	986.088	1016.84	966.138	1083.28	1056.2	952.426	861.522	946.825	973.579
403.6	-0.204339	1125.15	1122.33	1154.51	1126.06	1258.79	1073.43	1106.96	1153.46	1170.86	1125.11	1098.72	1146.95	1216.5	1162.53	1167.99	1175.64		-0.210192	1062.58	936.449	941.195	904.246	907.278	937.432	860.078	838.084	990.202	1096.99	1031.19	1143.62	1071.27	1158.79	1109.25	1113.09	1178.43		-0.0187148	1101.77	1002.52	974.55	1009.22	956.323	1072.91	1047.24	944.694	853.639	938.65	966.682
403.8	-0.181481	1115.65	1114.13	1142.81	1116.1	1245.25	1063.41	1099.44	1145.6	1161.33	1115.83	1092.59	1140.52	1210.91	1154.26	1160.57	1170.14		-0.245459	1053.52	931.313	930.298	899.166	898.96	929.846	853.568	831.558	983.307	1089.59	1024.89	1136.71	1065.85	1152.53	1105.62	1108.38	1169.3		-0.031588	1093.62	997.167	968.243	1001.32	949.973	1064.37	1040.6	938.907	848.682	932.622	959.302
404	-0.20507	1106.14	1104.9	1133.93	1105.18	1235.9	1057.35	1090.46	1136.29	1148.4	1109.58	1083.45	1133.6	1202.72	1144.43	1156.46	1163.71		-0.24849	1043.29	923.141	925.412	892.256	893.939	919.547	846.159	825.033	976.37	1084.35	1021.7	1128.92	1061.12	1148.68	1098.62	1101.15	1164.68		-0.05582	1084.52	988.493	961.708	993.865	942.286	1056.06	1033.75	931.806	842.162	924.45	953.05
404.2	-0.197931	1097.34	1093.25	1124.91	1099.3	1226.79	1048.98	1083.34	1130.7	1147.28	1101.2	1076.95	1126.36	1196.6	1139.47	1149.56	1156.31		-0.241065	1035.91	916.479	917.022	885.773	886.602	915.806	839.583	819.547	969.71	1080.17	1015.73	1121.16	1056.57	1141.9	1092.57	1095.6	1159.73		-0.0512538	1076.7	976.151	955.431	985.422	930.556	1048.43	1025.95	922.428	836.416	919.122	949.03
404.4	-0.201497	1087.97	1086.56	1117.2	1091.12	1219.12	1041.34	1076.13	1123.65	1138.07	1093.61	1072.61	1118.28	1190.47	1137.43	1142.59	1149.78		-0.244634	1027.28	908.395	907.098	876.058	880.428	906.804	835.57	812.572	963.901	1074.37	1009.21	1114.57	1049.67	1136.31	1086.67	1090.48	1156.05		-0.0857208	1063.85	970.36	944.548	977.33	925.497	1037.27	1016.27	915.314	831.72	912.617	940.46
404.6	-0.199128	1078.14	1076.23	1104.99	1078.75	1210.76	1032.61	1065.29	1114.84	1132.2	1089.85	1065.77	1114.04	1181.27	1128.62	1138.33	1144.06		-0.219166	1019.25	899.51	899.834	870.936	870.198	899.38	826.694	809.046	956.563	1065.99	1004.68	1110.59	1043.85	1129.03	1079.63	1083.67	1144.83		-0.0470341	1058.15	962.285	937.677	966.126	918.45	1028.38	1003.91	908.426	825.873	904.883	934.597
404.8	-0.198142	1068.14	1065.67	1096.74	1070.84	1198.14	1023.66	1060.17	1108.34	1125.1	1083.11	1056.68	1106.72	1174.87	1122.84	1130.18	1140.25		-0.209107	1008.64	889.785	890.532	861.968	863.642	892.532	819.8	801.563	951.008	1059.99	998.633	1103.75	1036.7	1123.49	1074.61	1078.36	1141.58		-0.087109	1047.12	951.355	929.109	959.539	908.277	1023.04	997.542	901.365	818.432	898.169	930.074
405	-0.202172	1056.66	1057.47	1087.63	1064.41	1186.22	1017.91	1052.42	1101.35	1117.81	1074.6	1052.43	1102.05	1169.55	1116.01	1123.85	1134.52		-0.239891	997.579	884.012	884.121	854.821	855.82	884.994	814.361	795.156	943.866	1056.4	992.346	1098.39	1034.32	1117.57	1069.76	1073.52	1134.43		-0.0851747	1037.12	943.811	919.458	951.267	900.806	1010.32	990.291	894.307	811.205	892.887	923.738
405.2	-0.230924	1046.51	1049.68	1081.2	1055.62	1179.81	1009.82	1046.62	1090.39	1109.95	1069.07	1048.02	1096.42	1163.59	1108.62	1119.99	1125.87		-0.243428	987.329	875.417	876.776	846.791	848.992	876.556	807.202	788.756	941.164	1048.78	986.221	1094.35	1026.05	1111.46	1065.98	1065.72	1130.38		-0.0802566	1028.42	935.108	911.395	943.871	893.558	1003.01	980.153	886.507	806.09	885.147	917.456
405.4	-0.217074	1038.72	1040.1	1072.32	1044.92	1173.31	1001.77	1038.06	1083.86	1103.1	1062.89	1038.67	1088.81	1153.73	1099.43	1113.17	1118.13		-0.256922	980.151	868.284	870.237	839.113	840.812	869.418	802.203	781.132	933.127	1043.55	978.089	1087.11	1021.17	1104.82	1059.95	1061.06	1125.7		-0.0684709	1018.08	924.474	902.655	932.484	884.698	994.217	971.46	878.824	800.951	879.3	910.685
405.6	-0.204564	1028.44	1027.79	1060.22	1036.26	1161.44	994.625	1030.63	1077.96	1097.83	1057.75	1034.15	1083.35	1149.02	1097.98	1104.69	1113.87		-0.250193	970.44	857.941	861.096	830.103	832.626	861.447	793.371	777.893	926.881	1034.54	974.141	1078.79	1016.62	1100.08	1051.09	1058.53	1120.43		-0.0974958	1008.21	917.906	892.879	924.703	874.892	982.607	964.307	871.896	793.436	872.216	904.502
405.8	-0.189938	1018.02	1019.64	1052.96	1030.41	1148.61	986.388	1022.03	1069.52	1089.47	1050.44	1029.47	1074.89	1142.41	1092.42	1099.88	1109.34		-0.240083	960.136	849.717	852.646	822.958	824.79	853.661	787.641	772.215	920.993	1028.64	969.642	1075.84	1010.53	1092.96	1047.52	1048.92	1112.66		-0.106793	1000.86	909.676	884.25	917.944	866.279	972.723	954.466	861.485	789.227	864.301	899.048
406	-0.163917	1008.6	1011.26	1042.49	1020.92	1142.58	978.259	1013.8	1060.53	1080.05	1042.25	1018.8	1067.35	1131.08	1081.54	1093.63	1101.07		-0.23272	954.251	842.389	844.177	818.306	818.483	845.549	780.106	765.454	912.575	1021.9	965.294	1068.02	1004.07	1086.86	1039.76	1043.86	1103.41		-0.0718116	988.432	900.303	878.483	908.203	862.047	965.903	945.025	856.503	782.723	856.819	893.145
406.2	-0.162716	999.304	1002.1	1034.95	1009.22	1134.99	969.46	1003.91	1054.12	1073.25	1033.99	1011.55	1060.02	1121.86	1077.35	1085.94	1090.83		-0.239346	944.441	833.307	838.359	808.424	809.233	838.653	771.805	758.247	906.651	1011.65	957.536	1057.89	999.46	1080.4	1032.96	1038.79	1098.48		-0.06648	979.313	891.641	869.962	898.592	853.586	957.606	938.446	849.969	776.034	850.541	886.507
406.4	-0.175802	990.544	992.749	1024.26	1000.07	1122.64	962.936	997.43	1043.93	1065.62	1027.18	1004.38	1054.02	1115.81	1070.42	1077.75	1085.46		-0.244611	936.365	828.993	830.372	801.203	803.218	832.438	767.409	750.973	899.077	1006.08	949.763	1053.56	989.842	1071.22	1024.92	1029.76	1091.33		-0.049386	972.676	885.241	861.764	891.425	846.379	950.087	928.72	839.751	769.341	843.682	878.992
406.6	-0.192567	982.96	985.104	1016.96	992.77	1111.83	955.056	992.007	1036.45	1056.06	1019.01	998.327	1045.71	1108.87	1058	1067.93	1077.28		-0.251505	929.503	822.917	824.59	796.234	796.98	826.139	762.591	745.315	893.614	999.421	941.836	1043.73	982.174	1062.53	1016.75	1023.66	1083.05		-0.0717342	964.144	876.755	854.765	881.951	840.623	939.574	922.045	832.447	763.446	834.833	871.717
406.8	-0.20351	978.512	981.07	1007.28	984.569	1103.83	943.464	981.989	1028.41	1045.93	1010.7	991.635	1037.13	1098.79	1051.93	1060.74	1068.07		-0.225312	921.088	815.537	816.618	789.288	792.7	820.273	754.672	740.87	885.106	992.16	937.059	1036.58	973.727	1055.93	1011.96	1016.96	1075.24		-0.0774686	955.623	868.423	850.807	875.225	831.212	932.491	913.925	828.132	757.473	830.76	865.837
407	-0.211853	971.246	973.023	998.64	980.489	1094.19	938.352	973.704	1018.99	1041.03	1001.93	983.451	1029.94	1089.94	1044.19	1054.95	1059.96		-0.237318	916.51	810.476	812.494	785.026	787.279	814.674	750.635	734.039	878.744	983.775	928.149	1029.11	966.828	1046.76	1003.84	1006.04	1068.96		-0.0718355	950.113	865.363	842.464	871.758	826.046	927.398	907.661	821.925	752.737	824.537	858.917
407.2	-0.201495	966.065	967.41	994.079	974.285	1087.09	932.663	965.317	1011.34	1032.02	996.385	977.543	1021.76	1083.81	1036.24	1044.75	1051.17		-0.268998	912.765	808.748	807.76	778.189	781.525	807.797	743.813	727.599	869.538	974.534	920.094	1018.26	960.435	1039.22	992.736	998.373	1056.98		-0.0728117	943.579	859.369	838.131	868.116	821.482	921.394	902.162	815.857	746.419	818.358	851.893
407.4	-0.205474	961.54	959.393	988.884	964.394	1079.67	925.566	961.67	1006.4	1024.7	986.191	968.422	1012.77	1072.61	1027.71	1033.86	1044.37		-0.244003	907.197	802.841	802.659	775.046	776.554	804.394	739.906	724.682	864.952	968.225	912.25	1010.06	951.525	1028.09	987.224	990.567	1048		-0.114786	939.959	856.294	833.649	862.16	817.106	916.002	895.372	809.989	743.232	811.682	845.694
407.6	-0.188171	957.173	953.435	981.64	958.804	1074.76	918.341	955.267	997.228	1016.13	977.882	959.06	1005.11	1062.01	1022.32	1028.81	1036.22		-0.243326	902.419	797.871	797.746	773.283	771.885	800.268	736.408	719.896	859.258	960.292	907.376	1004.39	941.667	1022.78	978.15	983.286	1042.04		-0.0865797	938.199	851.998	830.495	856.325	813.203	913.048	891.48	804.548	739.353	806.918	838.506
407.8	-0.187594	955.306	950.989	978.085	955.493	1067.46	914.343	948.162	989.57	1007.99	970.615	952.79	999.023	1058.06	1011.78	1022.32	1026.71		-0.224361	902.618	798.209	794.94	769.228	769.017	793.98	733.027	715.181	851.937	952.605	898.753	994.886	936.378	1014.35	973.3	975.4	1033.05		-0.120838	932.47	849.292	825.549	853.098	808.314	908.316	888.688	800.787	733.548	802.672	832.035
408	-0.193633	952.659	950.486	976.768	949.677	1059.08	908.525	941.044	983.916	1002.73	966.544	947.275	989.719	1049.01	1002.79	1011.24	1018.61		-0.200664	900.367	796.213	793.402	767.256	765.441	792.077	728.727	712.063	846.555	948.137	890.569	988.104	929.795	1005.83	966.592	971.206	1024.82		-0.0596916	929.945	844.947	823.514	849.341	804.772	905.033	884.361	796.594	727.69	799.507	825.336
408.2	-0.193782	951.239	945.878	972.914	944.121	1060.02	904.596	935.928	979.852	996.048	956.946	939.281	982.703	1041.34	998.701	1004.77	1014		-0.262129	897.37	791.977	791.745	762.493	763.255	788.951	725.807	708.948	841.76	939.721	885.189	979.507	924.858	998.318	957.988	964.74	1020.17		-0.101069	928.494	842.407	819.958	847.765	803.06	901.269	881.978	794.579	724.341	793.311	821.48
408.4	-0.221669	949.769	942.972	964.752	940.35	1053.84	901.031	931.131	972.564	988.687	952.363	932.61	979.195	1035.24	989.646	1001.14	1006.74		-0.245132	898.18	790.974	789.688	762.027	761.79	785.475	724.023	705.489	838.443	933.176	879.261	972.798	914.597	991.166	953.063	957.011	1013.02		-0.132377	928.16	844.079	819.347	848.907	802.121	900.231	880.646	792.801	720.451	788.156	815.795
408.6	-0.217011	949.76	942.413	965.221	940.736	1050.34	896.093	926.06	967.391	984.276	948.402	927.351	971.865	1026.7	985.467	992.878	1000.08		-0.227543	894.576	790.868	788.316	761.714	760.563	784.143	720.52	702.781	832.327	927.52	873.826	966.771	913.193	986.337	945.702	950.075	1005.42		-0.126937	926.475	842.499	815.816	846.044	800.689	897.142	877.331	790.129	716.398	786.418	810.678
408.8	-0.207668	948.377	940.54	963.173	938.131	1047.48	894.732	923.195	963.047	977.73	942.301	922.703	966.197	1022.23	979.261	988.122	995.766		-0.233984	895.573	791.774	787.295	759.968	760.946	783.615	718.276	700.755	830.331	923.383	868.496	964.041	907.339	980.395	940.901	946.147	1002.44		-0.10461	926.11	841.846	817.367	843.495	798.458	896.221	876.386	790.121	713.515	784.74	807.505
409	-0.1578	948.486	939.192	962.465	934.238	1043.89	892.249	918.635	961.112	975.205	936.923	919.122	959.994	1015.69	972.273	983.627	991.22		-0.258881	896.431	786.626	785.815	757.925	759.337	781.497	715.486	698.821	826.689	919.256	866.241	957.055	901.869	974.7	937.591	941.354	998.433		-0.138539	926.033	841.312	816.19	843.792	799.172	894.377	874.739	788.209	711.949	783.491	803.513
409.2	-0.190645	950.306	937.121	961.609	935.094	1043.93	889.204	918.562	956.268	970.86	934.607	914.701	958.958	1014.5	971.596	979.363	988.304		-0.233426	897.334	789.455	784.926	758.975	758.307	779.39	715.42	699.086	824.109	916.078	861.35	954.567	898.919	971.211	933.792	936.879	992.537		-0.123835	924.507	842.738	816.592	844.852	799.83	895.659	875.791	787.263	710.497	781.649	801.478
409.4	-0.205126	949.807	940.253	962.76	933.476	1042.88	888.999	917.111	954.477	970.189	931.204	912.566	955.224	1009.89	967.454	974.786	982.684		-0.270194	896.549	789.628	783.817	757.772	758.251	781.075	714.08	699.495	821.274	911.48	858.305	951.838	894.676	969.876	931.288	935.016	987.576		-0.11253	925.37	840.159	816.944	842.794	795.969	896.276	873.846	787.704	710.093	778.203	797.583
409.6	-0.187132	951.801	939.79	962.376	932.954	1039.93	887.676	913.813	953.993	965.864	929.229	910.835	952.199	1006.82	964.354	976.122	981.724		-0.245752	895.807	790.266	786.167	758.189	757.914	781.129	716.312	696.795	820.16	908.88	856.662	948.024	893.299	965.162	927.965	932.1	987.675		-0.0861335	925.492	842.271	817.495	842.791	797.287	893.713	874.191	785.971	709.739	777.886	796.651
409.8	-0.195232	952.243	938.597	960.33	934.354	1038.17	885.584	914.21	952.245	962.449	930.625	907.82	950.569	1005.2	962.526	973.525	981.326		-0.22774	898.599	789.35	786.792	758.013	756.709	779.43	717.026	695.687	821.785	907.259	853.908	944.586	894.097	962.2	925.078	930.272	985.695		-0.092884	924.989	842.468	818.937	843.562	799.933	892.762	873.384	787.61	708.882	775.691	795.175
410	-0.160308	948.471	938.964	960.088	931.939	1037.73	884.091	915.205	951.651	963.315	925.464	906.048	949.522	1004.95	962.852	970.518	977.174		-0.23761	897.152	791.095	785.65	757.823	755.613	777.829	715.61	695.852	818.965	905.675	852.395	942.945	888.88	961.244	921.998	930.408	981.97		-0.0854593	926.289	843.036	816.289	846.443	800.234	895.701	876.426	788.209	708.145	777.216	792.275
410.2	-0.164256	948.685	942.691	960.907	929.763	1040.58	885.833	912.764	951.444	964.475	924.758	904.027	946.939	1003.73	961.109	968.65	977.274		-0.265858	896.995	788.599	787.11	757.141	756.895	778.608	714.099	697.018	815.849	904.427	852.666	943.68	887.316	959.076	920.155	926.02	980.442		-0.0799077	925.956	842.721	816.528	843.499	796.725	895.215	874.591	786.077	705.843	778.417	790.661
410.4	-0.194215	949.569	937.167	959.818	933.507	1036.49	885.373	912.951	949.47	963.949	924.909	904.038	946.191	1001.75	959.749	969.864	974.971		-0.263568	895.81	789.084	788.632	756.95	757.985	777.78	713.21	694.218	814.754	904.136	850.601	941.849	886.57	959.521	921.411	924.737	982.601		-0.0709469	925.187	841.288	817.095	844.788	798.091	893.591	874.722	785.836	706.87	774.657	792.467
410.6	-0.201325	951.164	937.733	958.653	933.241	1038.68	883.675	914.002	947.158	962.411	924.76	903.624	947.72	1001.32	957.6	967.376	972.611		-0.271373	897.888	789.568	786.174	758.758	756.147	780.151	714.358	694.423	818.584	904.704	845.995	941.092	887.474	956.56	921.467	925.944	979.224		-0.103028	925.048	840.982	819.543	845.961	799.569	896.562	876.58	786.485	706.312	773.617	792.064
410.8	-0.198932	951.099	939.243	961.716	931.414	1039.53	884.173	912.515	948.95	959.316	922.197	903.359	945.935	995.861	957.288	966.397	973.167		-0.233353	897.493	790.783	785.54	759.249	757.577	780.121	714.453	696.974	815.761	902.079	847.647	940.623	887.282	956.037	919.046	924.298	977.25		-0.131603	928.038	841.422	816.853	845.812	797.914	895.837	873.841	782.521	705.066	775.28	789.603
411	-0.204041	949.955	938.833	960.345	932.626	1037.8	885.179	911.08	949.472	961.819	921.853	902.172	942.49	997.163	955.742	965.11	972.259		-0.248544	897.982	790.205	785.527	756.402	757.174	779.789	713.845	694.513	816	898.802	848.809	937.89	882.541	955.193	917.513	923.008	978.007		-0.131237	926.763	840.977	815.997	845.436	797.483	893.624	874.594	784.363	705.4	774.82	787.14
411.2	-0.19956	950.675	938.445	958.431	932.927	1035.53	884.39	910.633	947.522	962.003	921.686	901.449	943.104	996.779	955.91	962.527	970.007		-0.23624	898.419	789.341	786.943	756.585	758.774	779.521	714.055	693.107	813.627	901.123	846.786	939.875	883.899	953.829	917.42	922.396	976.8		-0.109402	925.546	842.949	818.105	848.913	799.404	894.006	873.691	783.285	703.351	772.988	785.934
411.4	-0.194212	950.847	938.487	959.396	930.568	1040.86	884.985	911.349	947.687	959.076	920.962	899.39	941.06	994.031	954.158	963.052	968.559		-0.247209	897.529	792.306	784.378	757.709	757.19	779.766	713.137	692.409	814.901	899.233	844.427	936.67	883.494	954.694	917.023	920.825	975.885		-0.119747	924.888	840.74	816.933	845.47	796.752	893.526	874.644	783.112	704.561	772.164	787.814
411.6	-0.202408	949.868	937.079	960.453	931.632	1040.36	886.411	909.961	946.825	960.027	919.202	896.736	941.318	992.949	950.589	962.785	970.206		-0.214171	896.009	790.134	785.297	756.899	756.671	778.882	713.347	693.254	812.737	896.257	845.147	934.091	881.043	950.907	914.93	919.923	977.214		-0.119001	925.08	839.396	815.834	843.652	797.028	894.207	873.154	785.516	702.026	773.661	783.793
411.8	-0.180975	951.095	937.32	959.639	931.755	1036.53	884.927	910.41	946.28	960.578	917.441	897.563	939.846	993.859	950.543	959.415	967.146		-0.234196	896.5	788.406	785.512	755.961	754.968	776.155	713.48	692.441	811.997	897.636	844.569	935.388	879.02	949.795	914.856	917.691	973.57		-0.124174	926.473	840.184	814.793	844.209	798.697	894.792	873.823	784.197	703.156	772.289	782.746
412	-0.189358	949.788	939.368	957.171	930.65	1039.25	886.35	909.415	946.359	958.939	916.529	894.678	937.17	989.659	948.271	956.767	964.609		-0.248023	895.82	788.734	785.176	756.637	754.683	776.857	714.05	692.687	810.812	897.812	841.569	934.275	880.337	949.508	914.415	916.725	970.222		-0.136474	925.338	841.309	815.587	844.41	800.584	892.366	875.379	781.962	700.723	770.856	782.12
412.2	-0.209831	949.784	938.154	958.047	930.387	1038.23	883.257	911.6	944.998	956.531	915.802	895.576	934.1	989.524	945.331	958.149	964.143		-0.256125	895.288	789.212	785.286	755.7	756.127	777.839	712.326	691.95	808.164	894.748	838.997	929.631	875.129	947.722	911.27	916.27	970.698		-0.0737451	924.288	841.134	815.212	844.611	795.899	892.681	871.96	781.592	701.288	770.676	782.269
412.4	-0.21018	950.098	935.587	958.566	929.531	1035.24	882.052	909.071	944.758	955.39	914.311	894.43	932.633	985.793	945.826	953.398	962.632		-0.251316	897.144	790.44	786.709	755.941	756.807	777.743	713.06	690.083	809.827	891.146	838.015	924.649	874.513	945.813	907.668	914.565	969.299		-0.116471	924.177	838.808	814.534	845.921	796.578	893.333	871.141	782.673	701.745	771.844	779.524
412.6	-0.224679	948.326	937.663	959.086	932.007	1037.92	880.695	907.72	939.853	953.157	912.396	892.821	933.869	985.155	944.524	949.697	958.36		-0.235434	896.629	791.931	785.809	756.348	753.919	778.95	712.155	689.393	806.941	889.389	836.232	924.58	873.268	945.111	905.293	910.924	964.195		-0.131084	924.379	840.919	816.798	846.215	795.304	892.625	874.742	782.788	700.247	769.487	779.393
412.8	-0.228998	949.668	938.478	959.397	930.46	1036.33	881.34	906.313	940.979	951.445	911.523	891.261	932.848	981.898	941.693	947.762	954.752		-0.251843	896.123	791.021	783.87	754.947	755.525	777.29	712.69	688.682	805.592	887.58	835.34	924.836	871.18	943.314	904.587	909.705	963.268		-0.131011	926.223	840.883	815.94	842.822	796.943	892.78	874	779.426	700.079	768.795	777.822
413	-0.197243	953.106	936.694	957.62	931.055	1035.06	882.714	903.924	940.04	947.501	907.981	889.9	928.079	980.92	940.195	946.27	954.641		-0.260349	897.573	788.353	783.324	758.63	756.088	779.017	711.632	688.483	804.963	885.422	832.843	921.527	869.003	937.463	901.997	907.787	963.685		-0.0975182	925.582	840.587	816.151	843.746	797.441	890.847	873.247	780.359	700.438	768.288	775.824
413.2	-0.19841	952.033	936.263	956.861	929.136	1032.44	881.1	906.162	937.54	948.581	904.002	887.217	924.606	979.27	936.536	943.952	952.72		-0.248577	896.082	790.66	783.374	756.976	754.554	779.169	710.352	688.299	802.326	882.614	830.859	917.007	867.788	937.461	900.047	905.408	960.12		-0.105824	927.844	842.057	817.029	848.323	796.627	892.707	873.847	779.195	698.921	766.765	774.452
413.4	-0.189058	949.475	938.165	957.647	929.985	1033.9	880.264	904.462	938.885	946.089	903.963	885.761	922.336	979.428	936.108	941.881	950.183		-0.268722	897.91	788.169	783.136	754.42	753.246	776.2	708.987	688.8	801.207	883.898	827.382	919.12	864.217	937.371	898.24	904.196	958.886		-0.113497	926.28	843.082	816.484	844.885	797.502	893.987	871.984	783.478	695.122	765.429	774.084
413.6	-0.174727	951.074	936.097	956.764	929.718	1033.95	880.779	903.254	936.008	945.462	903.169	883.885	921.876	974.647	933.873	941.457	947.041		-0.25316	897.307	789.233	782.281	756.693	754.099	776.281	709.291	688.301	801.27	881.026	827.46	916.355	861.235	932.314	899.715	903.322	956.258		-0.0885946	926.982	843.163	814.379	844.459	795.937	892.57	871.419	781.839	695.746	766.021	769.612
413.8	-0.206542	951.011	934.102	957.145	927.692	1029.65	877.626	902.865	935.91	945.32	902.75	879.962	920.256	969.388	931.722	939.736	946.499		-0.236265	898.41	788.745	782.739	755.345	754.689	777.067	710.816	687.839	801.359	879.474	827.801	910.443	861.282	929.956	896.21	897.406	953.458		-0.129232	926.036	842.631	815.874	847.205	796.227	892.855	871.972	778.261	698.508	765.282	767.708
414	-0.226222	949.19	936.11	956.133	927.323	1031.4	876.916	902.566	933.683	942.821	902.514	879.752	920.785	971.298	927.704	936.535	944.684		-0.250193	894.697	785.866	782.715	754.051	753.709	776.46	709.978	686.74	800.86	877.345	824.236	910.737	859.633	929.555	893.582	898.301	952.256		-0.114485	925.303	841.465	814.28	843.657	796.318	891.418	872.326	779.917	694.762	762.667	769.413
414.2	-0.214822	946.765	935.837	955.658	928.315	1033.15	875.661	899.4	932.698	940.5	899.388	881.501	916.583	970.082	927.765	936.77	941.802		-0.246092	895.138	786.381	781.802	753.777	752.035	775.352	708.949	689.082	798.575	877.59	822.703	910.469	857.679	926.477	893.96	898.934	953.2		-0.126246	924.455	840.553	813.99	841.63	795.107	892.503	869.462	779.098	692.63	763.62	768.103
414.4	-0.221837	944.471	934.439	955.144	925.06	1032.21	876.643	901.128	932.511	941.451	898.131	878.625	916.534	966.943	928.368	934.981	941.194		-0.239579	891.407	785.59	779.77	753.485	752.102	773.135	706.989	684.103	797.886	876.646	823.354	907.726	855.172	926.023	891.627	896.871	951.422		-0.105362	922.809	839.456	811.082	841.661	793.085	891.139	867.668	775.318	692.607	763.37	765.433
414.6	-0.196338	942.484	930.751	951.691	925.652	1030.8	875.534	899.259	931.517	939.42	895.459	877.154	915.422	966.353	926.084	931.015	939.721		-0.238368	888.77	783.13	777.625	750.254	751.015	772.457	707.451	683.819	798.171	874.108	821.797	906.899	857.966	925.639	889.192	895.94	947.238		-0.100485	919.905	837.709	811.386	838.869	791.929	887.128	867.035	776.456	691.51	761.851	765.032
414.8	-0.216733	939.773	927.321	950.472	924.113	1029.35	876.508	897.684	930.548	936.673	895.516	876.332	913.763	965.59	922.38	930.762	939.466		-0.242847	883.888	781.042	775.345	749.215	748.723	769.952	705.317	683.056	796.05	873.52	821.249	908.76	853.669	923.933	889.63	895.754	948.299		-0.103965	919.255	836.143	807.636	837.566	789.877	887.479	865.679	774.189	690.342	760.282	763.776
415	-0.213853	933.786	925.362	950.16	921.544	1027.22	874.298	897.971	929.046	935.138	893.854	874.275	911.519	963.513	923.592	929.637	935.237		-0.247283	880.642	778.6	773.7	745.447	746.108	767.66	702.571	683.049	796.6	871.663	818.781	903.752	854.007	923.71	889.339	893.286	950.836		-0.102647	915.179	830.824	804.573	833.841	787.176	884.799	862.385	769.404	689.199	758.342	762.454
415.2	-0.192602	929.674	923.649	946.225	919.53	1025.85	872.343	897.62	928.53	933.283	893.945	873.889	909.929	962.07	923.322	928.437	937.722		-0.237335	877.055	774.55	770.235	742.938	744.587	766.172	700.751	679.402	793.06	872.114	817.707	905.211	852.613	923.533	887.122	892.553	946.284		-0.0828839	909.048	828.482	803.515	831.686	782.6	879.992	860.407	769.24	687.205	753.919	760.985
415.4	-0.201134	925.049	917.627	941.686	916.602	1023.49	869.32	894.873	926.418	932.366	890.72	871.156	909.844	961.097	919.518	929.19	937.098		-0.230994	872.277	772.476	766.588	739.828	741.844	763.527	698.735	678.354	790.892	867.887	817.483	905.77	853.017	921.313	887.876	892.621	945.591		-0.125246	904.631	825.278	799.893	826.467	779.601	875.324	855.263	766.195	686.993	754.665	760.293
415.6	-0.229626	918.388	912.575	938.418	914.948	1019.6	867.824	892.052	922.834	928.996	890.842	871.305	907.025	959.9	920.733	927.269	932.855		-0.22398	868.862	766.398	760.667	737.961	735.457	760.271	694.862	676.049	787.789	868.602	815.941	903.905	848.357	921.045	886.801	892.403	946.517		-0.103276	899.222	819.629	791.771	822.025	775.708	872.387	853.668	762.553	681.346	752.177	758.11
415.8	-0.236916	911.622	908.364	934.268	909.395	1013.99	864.618	888.556	919.982	929.474	890.801	868.511	905.095	957.489	917.374	924.021	932.761		-0.228273	861.858	761.422	758.179	732.081	733.766	755.946	691.288	672.313	786.24	868.27	813.815	900.169	850.846	920.199	883.534	891.405	946.448		-0.0849458	895.122	814.736	788.869	818.008	770.863	868.263	847.292	758.926	682.499	747.328	756.201
416	-0.224708	906.017	903.732	928.625	905.903	1009.6	862.494	886.478	918.917	926.36	887.513	865.023	903.451	957.613	914.025	921.259	930.534		-0.269399	853.985	753.666	753.66	726.132	731.049	750.149	690.428	668.954	785.818	866.234	813.144	900.48	850.924	916.794	883.156	891.66	944.779		-0.102256	886.638	806.954	784.22	812.144	766.177	859.694	841.016	753.558	677.818	744.127	753.333
416.2	-0.192379	896.567	895.534	923.721	900.682	1005.07	856.348	884.172	918.23	922.182	883.768	864.583	900.305	951.615	911.447	920.63	927.554		-0.251134	847.758	749.584	745.855	723.644	724.848	746.226	684.948	665.579	783.603	861.409	812.015	897.488	845.977	915.196	882.247	888.093	938.879		-0.0945439	878.978	802.93	776.911	804.196	762.92	853.68	836.951	749.027	675.57	740.174	752.471
416.4	-0.20111	888.34	889.806	916.906	894.936	1000.06	853.01	878.054	914.462	921.803	880.989	862.62	900.583	946.114	910.871	918.713	922.772		-0.252997	841.2	743.248	741.448	716.365	720.002	741.476	680.659	663.063	780.019	858.752	807.349	892.795	845.211	913.789	880.928	884.42	940.287		-0.119303	870.522	795.554	771.039	799.644	757.097	850.017	832.148	743.063	670.459	737.881	748.74
416.6	-0.174026	882.611	881.819	909.786	888.464	993.785	850.697	875.31	908.61	915.429	877.602	856.738	895.394	942.517	905.647	914.538	922.305		-0.256582	831.405	736.06	734.711	709.546	710.521	736.862	677.856	658.203	775.852	855.822	803.644	890.753	842.554	909.661	875.882	881.328	934.259		-0.0979	864.941	788.644	763.778	790.574	749.66	842.071	826.172	738.639	667.135	732.976	745.678
416.8	-0.19462	873.184	872.58	904.549	881.649	988.013	845.376	870.061	902.791	910.076	875.334	855.114	890.827	942.49	902.703	911.144	918.031		-0.217426	823.058	729.407	728.414	705.479	704.359	730.239	671.316	654.561	773.107	852.167	802.608	890.441	838.482	905.577	871.594	880.278	931.192		-0.114215	854.761	779.275	757.724	783.882	742.638	832.603	816.466	731.069	662.104	727.252	741.284
417	-0.219553	861.103	866.121	893.945	875.999	978.446	836.238	865.655	898.013	906.146	869.835	853.327	887.977	936.893	898.715	907.915	913.105		-0.248646	814.266	722.694	718.769	698.566	702.006	724.522	666.381	649.99	767.956	848.731	799.479	886.71	834.394	902.103	868.286	875.109	929.935		-0.132464	847.292	773.081	750.378	776.253	735.324	827.004	809.037	726.527	658.349	722.875	737.87
417.2	-0.211804	851.286	857.147	886.042	867.403	972.81	830.428	859.421	891.33	902.295	864.049	846.177	882.722	932.576	892.893	901.61	910.676		-0.24543	804.724	713.076	711.526	690.455	694.837	717.136	658.537	644.263	762.84	846.015	793.625	879.663	830.967	900.871	864.671	873.104	925.884		-0.146679	840.115	763.995	744	768.558	726.318	816.715	800.977	718.712	651.655	719.731	733.622
417.4	-0.222644	842.833	848.541	878.366	860.11	965.36	824.98	851.963	885.749	897.245	859.204	841.758	878.216	927.31	891.32	897.684	906.933		-0.233685	795.549	705.803	703.909	684.051	686.388	710.601	653.662	637.848	759.528	842.067	789.689	876.819	826.527	893.42	859.377	870.798	921.295		-0.14419	828.601	754.609	733.284	760.852	719.238	807.843	792.227	713.792	648.39	712.96	729.189
417.6	-0.21435	829.976	835.901	870.227	850.998	954.057	818.698	843.971	878.927	890.244	853.898	836.83	873.914	920.066	885.538	893.621	897.638		-0.253534	785.676	696.747	695.381	676.952	679.657	703.062	647.334	632.831	752.068	835.999	787.665	871.969	821.991	890.131	858.477	864.108	916.891		-0.109617	816.791	743.418	725.877	751.687	709.674	800.234	783.256	705.012	642.695	706.566	722.383
417.8	-0.20404	821.305	828.132	858.91	842.033	946.603	812.03	839.505	872.648	884.936	847.745	832.943	867.593	916.59	878.085	886.146	894.196		-0.234261	773.969	687.962	689.421	667.174	672.714	696.992	640.885	626.537	746.293	831.139	783.09	866.291	819.214	885.722	853.479	855.894	912.258		-0.162067	809.035	738.269	715.142	741.477	705.05	792.379	775.294	697.905	636.685	699.696	717.592
418	-0.207665	808.59	816.875	849.252	834.815	936.502	803.068	832.692	867.374	877.221	841.725	824.076	862.179	910.945	874.33	881.091	887.267		-0.244176	762.472	678.993	679.414	658.195	664.072	688.609	635.013	619.646	740.779	825.114	777.582	861.272	812.847	880.558	847.521	853.039	906.767		-0.169143	796.503	727.094	708.745	734.479	694.508	780.512	765.765	689.897	632.239	694.829	713.897
418.2	-0.23319	799.128	806.807	841.473	822.64	926.658	795.162	824.567	859.456	869.693	834.82	817.896	856.648	903.032	866.186	875.447	882.713		-0.258016	753.41	669.256	672.026	653.35	656.436	678.888	628.361	615.379	733.687	818.022	774.14	856.17	807.344	872.709	840.589	850.337	903.771		-0.136973	784.937	714.946	698.621	721.892	686.254	770.946	756.109	680.6	624.866	687.477	706.274
418.4	-0.196444	784.651	795.926	830.086	814.307	916.762	785.428	815.985	851.283	861.018	829.276	811.9	849.899	895.539	860.906	867.973	877.38		-0.256839	741.526	659.413	660.614	641.936	647.738	670.509	619.284	607.763	726.075	813.49	768.04	849.362	801.739	867.914	836.682	844.641	895.673		-0.135186	775.301	704.632	688.071	712.535	676.05	759.421	747.399	672.665	617.381	679.627	700.497
418.6	-0.193022	770.908	786.774	817.428	804.442	905.949	777.98	806.403	843.067	854.116	821.403	803.547	843.958	890.442	855.37	863.129	869.449		-0.277754	730.086	648.709	649.884	631.523	637.619	661.16	611.615	598.692	720.131	806.1	761.479	843.566	798.211	860.147	829.364	835.928	889.346		-0.147287	763.416	695.185	680.172	702.727	664.292	748.458	734.893	661.066	612.143	671.886	694.535
418.8	-0.22311	757.645	772.855	807.285	795.894	893.385	768.527	799.219	835.237	845.595	816.003	796.736	834.801	883.76	845.383	855.606	861.583		-0.245847	715.806	638.268	640.561	623.63	630.637	650.704	605.259	592.85	713.649	798.225	753.525	836.054	789.994	853.643	823.378	830.393	880.079		-0.159199	749.659	683.635	664.62	690.677	655.799	736.967	723.811	653.632	604.169	662.174	686.951
419	-0.225227	746.385	759.592	795.444	783.832	882.146	758.731	789.501	826.263	836.83	807.229	789.484	825.463	875.855	838.072	847.883	854.023		-0.241192	704.636	627.486	632.267	614.414	619.707	640.778	595.853	585.023	704.857	792.284	747.248	829.264	782.538	848.902	818.081	825.802	877.206		-0.136254	736.622	672.01	655.473	677.445	645.362	725.997	713.201	643.437	596.552	653.731	679.183
419.2	-0.198142	729.508	746.446	781.052	770.008	869.189	747.943	777.368	816.148	828.076	796.547	782.336	817.84	864.432	830.48	836.599	846.461		-0.239303	691.415	615.507	619.178	603.056	608.784	631.997	586.691	576.05	698.313	782.943	741.102	820.162	774.847	840.114	808.877	814.334	867.452		-0.150918	723.301	660.661	643.224	667.321	631.599	715.252	700.209	633.697	587.673	647.117	671.666
419.4	-0.213532	715.621	733.923	767.842	757.743	857.867	738.158	768.452	804.292	816.589	786.089	773.822	810.485	855.948	819.907	830.017	837.312		-0.242996	676.558	603.002	606.984	591.484	598.373	620.227	576.7	567.062	690.399	775.839	732.667	812.017	765.816	828.98	800.382	806.976	857.767		-0.142654	709.203	647.768	632.294	655.026	622.398	700.314	688.36	622.316	580.315	639.223	665.116
419.6	-0.206519	702.61	719.137	756.121	744.794	844.192	726.588	759.766	793.962	806.897	778.898	763.066	799.711	843.783	811.305	819.946	827.803		-0.240822	661.15	591.412	596.245	581.606	587.759	610.036	566.865	560.386	679.285	764.058	724.296	802.654	756.198	821.077	794.148	801.62	851.061		-0.163776	694.073	633.986	618.805	641.986	609.516	686.345	674.82	612.463	571.494	629.018	655.635
419.8	-0.204417	686.636	707.601	741.656	731.864	827.468	714.667	747.717	784.67	797.687	768.092	753.744	789.852	833.848	803.039	809.16	816.789		-0.235439	647.81	579.262	583.183	570.363	575.965	599.749	557.299	548.784	667.346	756.161	716.275	793.633	749.012	812.349	783.531	791.885	840.938		-0.186049	679.427	620.933	606.754	630.221	596.896	673.99	663.893	600.808	561.239	617.352	648.394
420	-0.211338	670.924	691.532	725.646	721.069	814.677	702.538	734.893	772.238	784.054	756.627	742.377	778.234	823.959	793.556	799.617	806.922		-0.269855	633.17	566.709	571.21	557.654	563.131	589.069	548.326	539.837	657.502	744.513	705.159	783.177	741.038	800.015	773.969	779.534	828.886		-0.199972	664.549	608.846	595.116	617.304	585.458	661.181	648.91	589.848	552.823	608.925	637.434
420.2	-0.214853	656.838	674.982	712.788	706.898	800.068	690.655	722.068	756.789	773.328	744.899	731.062	766.921	810.907	781.378	787.178	794.133		-0.267084	621.159	554.055	560.284	546.935	552.323	575.372	537.139	529.906	648.988	736.206	697.473	771.502	728.503	789.287	764.17	769.995	818.01		-0.142615	650.933	593.979	581.251	603.753	574.118	647.971	634.727	578.097	543.808	597.245	627.256
420.4	-0.210779	642.683	662.761	698.851	692.268	786.334	677.98	708.815	746.813	760.476	734.104	720.643	756.265	795.74	767.657	776.941	784.237		-0.237569	607.473	543.457	547.753	534.526	540.948	565.684	526.1	520.966	637.469	722.858	686.377	761.348	719.254	778.996	752.895	761.774	809.426		-0.150452	636.676	581.072	568.006	589.266	560.675	633.69	622.749	563.946	531.774	586.22	615.479
420.6	-0.196503	628.704	649.319	683.374	677.969	770.203	666.278	696.615	734.85	747.773	721.108	709.541	744.597	785.218	756.411	764.309	770.653		-0.265302	594.314	531.487	535.953	524.101	529.364	553.828	515.265	508.822	627.953	712.35	674.544	746.593	709.176	766.403	741.532	746.849	794.657		-0.155336	624.012	569.468	557.362	577.151	548.752	619.377	610.224	554.744	523.018	576.751	607.38
420.8	-0.242352	614.929	633.963	671.224	666.344	755.811	653.007	684.662	719.259	733.685	708.172	696.576	731.135	774.422	743.328	752.839	760.669		-0.236793	580.234	519.861	524.444	513.21	518.953	540.791	503.816	499.114	617.482	701.091	663.949	737.726	696.716	753.959	729.314	736.432	783.005		-0.182817	609.996	557.303	546.873	565.571	537.836	608.736	598.122	542.4	514.442	565.12	595.151
421	-0.207825	600.193	621.115	656.872	652.29	739.485	640.708	672.71	707.051	723.275	696.763	682.688	719.22	760.596	730.151	739.501	748.629		-0.262136	568.958	507.547	513.316	502.687	508.39	530.261	496.046	491.111	606.036	690.111	653.137	723.425	684.404	742.644	717.17	725.538	771.737		-0.157309	595.252	544.409	532.835	552.715	526.005	594.035	583.366	531.204	504.021	554.409	585.304
421.2	-0.215965	587.752	608.283	641.369	637.263	723.718	629.188	659.621	694.245	708.819	684.148	673.596	705.695	746.028	719.974	724.717	732.166		-0.298435	555.691	497.466	501.704	490.967	498.881	518.929	485.632	479.832	593.861	675.476	642.294	709.162	673.88	728.818	704.344	712.712	759.375		-0.199861	581.604	530.8	520.398	539.191	513.508	579.431	570.458	520.111	492.721	544.878	573.126
421.4	-0.19744	575.667	593.245	626.681	624.149	710.652	614.536	644.281	679.201	693.782	669.053	657.348	690.717	732.435	704.474	711.745	717.964		-0.256736	542.478	485.096	491.296	479.926	487.217	508.929	473.926	469.647	580.574	659.966	629.953	696.021	661.842	713.397	692.321	700.691	743.526		-0.19663	569.052	520.138	510.805	527.946	504.73	568.69	561.059	509.756	485.242	532.729	561.486
421.6	-0.219066	561.519	579.775	614.958	612.621	694.827	601.579	632.012	663.785	679.869	656.798	643.719	677.586	718.053	690.002	697.913	705.079		-0.248351	530.208	475.634	479.959	469.073	474.699	497.143	464.812	460.214	568.428	648.184	616.49	684.038	644.667	701.229	679.448	688.229	730.745		-0.181673	556.606	509.026	499.689	517.846	491.985	556.688	548.24	498.013	472.774	522.055	549.545
421.8	-0.216588	549.69	568.441	601.544	596.457	680.097	589.995	618.337	651.481	665.875	644.965	633.018	665.328	702.184	678.152	683.734	690.061		-0.284948	520.424	466.157	470.252	460.178	464.977	487.581	454.461	450.299	559.201	636.186	603.186	669.346	633.971	686.209	665.875	674.124	717.097		-0.180352	544.972	498.056	487.605	506.52	483.107	544.06	532.964	487.904	462.545	511.058	539.514
422	-0.218498	539.54	555.931	587.547	583.454	664.789	577.568	605.092	638.762	651.206	630.071	620.983	648.288	687.204	662.645	670.105	674.809		-0.289027	509.038	454.58	460.02	449.639	455.599	475.188	443.583	441.145	545.607	621.693	591.06	654.644	622.059	672.5	652.035	660.005	703.824		-0.193406	533.643	487.197	475.966	495.482	471.551	531.217	523.621	478.454	453.441	501.987	526.927
422.2	-0.206492	526.426	543.807	574.82	573.937	649.138	563.583	591.358	623.816	637.174	614.649	604.961	634.099	671.923	647.76	656.544	662.556		-0.271083	496.783	445.5	449.512	439.612	443.768	463.751	433.657	431.285	534.139	610.855	579.193	641.979	609.56	659.975	638.796	649.07	689.316		-0.17803	523.314	477.014	466.96	484.389	460.966	518.813	511.85	468.775	443.908	489.791	515.477
422.4	-0.227266	516.076	532.43	562.308	560.696	635.193	550.509	577.891	609.364	623.927	601.732	590.786	622.467	656.416	634.593	643.103	646.157		-0.255789	486.916	435.315	440.349	430.565	435.652	454.035	426.336	421.885	522.961	595.927	567.633	628.095	596.742	647.205	626.127	635.198	676.123		-0.187123	511.078	466.006	456.561	473.851	451.606	509.138	500.834	458.582	434.83	479.437	504.46
422.6	-0.205598	504.858	521.836	549.209	545.113	621.596	539.868	566.095	595.456	610.367	588.167	580.007	608.05	640.773	622.104	628.327	632.798		-0.269143	477.66	425.948	431.937	421.293	426.628	445.434	416.812	412.607	510.721	583.762	556.742	613.308	583.448	632.301	613.11	620.898	661.075		-0.194101	500.837	456.829	448.755	463.781	441.486	498.365	491.015	448.249	425.755	468.895	492.691
422.8	-0.214395	495.159	510.048	538.898	536.066	607.658	527.971	553.627	582.084	595.881	574.102	566.719	593.589	628.952	607.139	614.669	621.32		-0.257467	467.891	417.685	422.925	410.766	417.874	435.053	407.015	403.123	499.809	570.886	541.832	601.656	570.216	618.574	600.515	609.498	648.523		-0.195713	489.934	446.146	438.378	453.23	432.497	487.691	480.135	438.645	417.512	458.449	481.297
423	-0.242141	484.663	500.179	527.981	523.491	593.507	515.382	539.856	570.194	581.834	564.6	552.366	580.894	616.183	593.491	602.807	608.084		-0.251413	459.146	410.167	412.816	402.844	408.474	426.235	399.047	394.102	488.344	556.361	529.594	587.404	557.869	605.642	586.954	597.186	637.17		-0.206034	480.465	438.007	429.244	443.707	421.68	479.522	471.757	430.869	406.929	449.929	472.614
423.2	-0.216561	476.688	489.212	515.518	512.001	581.749	505.765	529.307	557.726	570.728	551.597	541.082	569.918	602.155	581	589.392	596.102		-0.273961	451.041	402.357	405.591	396.817	401.304	417.858	391.061	385.827	479.478	546.986	519.619	575.644	547.652	595.166	575.666	584.779	622.974		-0.155653	470.568	430.012	420.781	434.125	414.899	468.303	461.214	420.427	400.293	438.881	461.941
423.4	-0.226305	467.422	481.169	506.072	501.14	571.693	494.473	519.223	547.418	557.093	539.052	530.766	559.357	589.849	570.359	578.646	583.753		-0.244402	443.075	395.43	399.532	390.165	393.55	409.449	383.103	379.01	469.183	536.005	508.998	566.233	535.619	581.571	565.234	575.542	611.087		-0.182093	462.217	420.337	413.356	426.532	406.823	457.787	453.571	412.049	391.979	431.645	451.128
423.6	-0.208553	459.74	472.652	496.818	494.483	558.668	483.52	507.518	532.907	544.641	527.095	517.735	543.41	577.444	557.59	566.14	573.121		-0.230673	434.128	387.373	391.466	381.54	385.989	401.474	375.416	372.388	459.628	523.39	499.707	553.17	524.542	570.276	554.544	563.785	600.247		-0.219226	455.09	414.489	406.169	421.006	400.506	452.589	445.601	406.453	383.931	423.116	442.151
423.8	-0.233638	453.058	463.765	486.603	482.958	547.843	472.8	497.964	521.311	534.459	517.016	508.266	534.871	566.148	546.816	554.317	561.005		-0.254557	426.808	381.828	384.08	374.802	380.068	394.081	367.967	364.579	450.826	513.273	488.707	542.214	515.848	558.852	542.774	553.166	589.63		-0.242504	446.44	407.685	398.224	412.716	392.521	443.026	437.025	397.635	377.051	414.389	434.192
424	-0.219803	444.254	455.377	477.645	473.554	538.126	465.595	486.874	513.229	525.738	507.13	498.084	525.439	554.49	537.256	543.517	549.691		-0.256179	420.317	374.56	377.407	369.333	372.125	387.829	360.97	357.875	442.661	503.641	479.597	531.352	505.468	547.878	534.685	542.091	579.614		-0.218227	438.701	400.113	390.792	403.495	386.493	435.775	427.705	390.777	369.815	406.501	425.385
424.2	-0.23755	436.374	449.119	470.324	464.915	526.052	457.125	477.01	501.558	514.668	497.258	488.531	512.835	543.536	525.52	532.983	540.656		-0.262758	413.578	368.198	372.575	363.689	364.319	380.884	354.48	350.983	433.177	494.466	470.597	520.545	495.898	537.309	523.956	531.198	567.206		-0.257736	431.561	392.978	386.006	397.842	379.171	428.954	420.538	384.322	363.431	401.112	416.608
424.4	-0.203935	431.035	438.835	461.363	457.21	517.269	446.801	466.97	491.368	502.873	487.673	478.041	502.478	532.849	514.45	522.878	529.148		-0.268084	407.916	362.014	364.894	356.311	359.169	373.42	348.541	344.187	424.356	484.718	461.708	511.635	486.744	525.162	512.749	521.931	555.867		-0.201755	425.483	387.456	377.677	391.85	373.674	421.276	414.332	378.061	355.291	393.212	408.229
424.6	-0.210205	422.594	431.106	452.702	448.087	508.433	438.892	458.864	483.6	493.177	478.406	469.389	494.408	522.759	506.128	512.869	519.493		-0.250042	400.56	356.549	359.657	350.309	352.335	367.128	342.813	338.026	417.834	475.687	451.93	502.904	478.191	517.298	504.616	516.21	546.757		-0.204759	419.606	381.292	372.607	385.881	367.818	413.029	407.485	371.681	350.212	386.373	400.546
424.8	-0.216299	418.556	426.846	447.334	439.331	497.417	430.482	451.941	473.961	484.267	468.5	460.006	484.337	513.223	497.021	503.585	511.521		-0.275755	394.884	350.257	355.323	345.002	346.048	361.113	335.396	332.875	411.088	465.579	443.634	492.693	468.749	508.829	497.53	505.305	539.861		-0.229011	412.965	375.127	367.051	378.45	362.138	406.854	401.564	365.84	345.004	380.102	392.386
425	-0.220457	411.63	419.313	438.394	432.845	490.303	424.877	442.869	465.597	476.716	460.19	452.656	474.548	504.694	488.031	495.207	501.573		-0.275863	388.681	346.085	348.179	339.083	341.446	356.28	330.278	326.846	403.842	458.51	438.093	483.432	462.111	500.669	489.017	495.972	531.994		-0.22109	405.245	368.813	360.273	372.881	354.96	401.32	396.058	360.175	338.682	373.096	385.371
425.2	-0.226895	405.143	411.705	430.61	425.783	482.542	416.645	436.829	457.927	468.013	451.761	443.298	467.426	495.529	480.031	487.197	493.599		-0.254819	383.826	340.708	342.476	335.068	335.906	349.235	325.679	321.087	396.86	451.036	429.422	475.527	453.294	490.89	478.985	490.613	521.483		-0.226438	400.225	363.442	355.728	367.634	350.203	395.701	390.436	355.416	331.935	368.509	379.919
425.4	-0.237288	400.03	404.934	425.264	419.217	473.872	409.576	427.894	448.687	457.661	443.91	436.043	459.666	486.007	471.204	478.036	485.21		-0.248279	377.459	334.796	337.381	329.869	330.907	343.707	319.925	315.992	389.477	443.048	422.041	467.591	445.404	483.032	471.919	483.244	515.629		-0.238948	396.153	358.899	350.793	362.214	345.088	390.346	382.849	349.379	327.628	362.335	372.91
425.6	-0.222827	393.358	399.6	418.201	412.05	465.618	401.372	418.688	439.456	451.425	435.185	429.563	449.313	478.227	463.522	469.346	478.741		-0.256612	373.201	330.914	333.098	324.668	326.619	338.211	315.479	309.666	382.899	437.422	416.15	461.572	439.493	476.605	465.748	474.727	508.682		-0.23031	389.338	354.645	345.023	357.746	340.147	384.341	379.372	344.275	322.307	357.294	366.789
425.8	-0.218889	389.688	394.419	410.519	405.844	458.201	396.348	412.362	432.832	443.935	428.216	421.887	443.601	470.01	456.005	463.319	469.699		-0.276812	367.972	326.322	327.717	320.698	321.606	332.144	310.132	306.109	377.978	429.497	409.209	454.055	433.197	468.15	459.487	468.858	502.013		-0.235568	383.549	349.06	340.501	353.139	335.23	378.732	373.354	340.333	318.832	352.244	360.79
426	-0.191392	384.437	389.927	405.82	400.617	450.854	389.48	407.026	427.408	436.276	422.041	414.953	437.064	462.478	449.252	456.725	462.568		-0.27254	363.586	322.198	323.568	316.687	316.215	328.804	305.344	302.857	372.659	424.025	402.508	446.608	425.439	461.881	452.406	462.89	492.641		-0.225092	379.716	344.101	335.118	348.117	330.738	373.841	368.055	336.017	315.758	347.366	356.132
426.2	-0.21528	381.889	385.189	401.139	395.185	445.511	384.298	402.773	421.315	430.575	415.464	411.397	431.278	456.712	444.462	450.676	458.123		-0.25764	360.031	317.407	320.854	312.454	313.274	323.821	301.604	298.894	367.929	418.002	398.687	441.135	421.616	457.246	447.141	457.71	487.232		-0.211533	374.445	340.382	332.68	343.845	326.726	368.886	363.715	330.585	309.744	343.164	350.825
426.4	-0.219119	377.06	379.902	396.042	389.039	437.986	378.842	395.521	412.909	424.686	408.673	402.994	424.57	450.018	435.96	443.549	450.422		-0.29227	355.765	314.907	317.469	308.515	309.294	320.8	297.783	294.199	362.501	412.13	392.744	434.882	414.029	450.511	441.399	451.085	480.861		-0.253925	370.771	335.205	326.936	338.608	322.914	364.571	359.081	327.123	305.993	338.529	346.48
426.6	-0.224827	372.159	373.785	391.495	383.957	431.662	374.12	390.59	409.068	417.684	404.03	396.656	419.865	442.962	431.065	439.581	443.698		-0.260668	352.283	310.729	313.651	304.31	304.747	316.209	292.981	290.688	356.729	405.183	386.866	428.667	408.594	443.654	436.757	444.975	474.609		-0.254245	366.216	330.855	324.102	335.227	318.78	361.268	354.873	323.965	302.487	334.516	341.655
426.8	-0.230774	367.71	370.696	385.432	377.951	424.887	369.959	384.192	403.643	411.809	399.036	391.804	413.944	437.157	425.283	432.661	440.214		-0.263929	348.477	306.859	309.317	300.475	301.794	312.208	290.074	286.258	352.964	401.377	383.064	424.787	404.568	438.452	430.756	439.673	468.608		-0.221025	362.384	327.193	320.126	330.714	315.891	356.72	351.196	320.353	299.159	330.084	336.199
427	-0.223477	363.593	367	382.138	374.822	421.876	364.601	379.975	397.719	405.742	392.972	386.557	407.865	432.777	419.002	428.04	433.743		-0.259255	345.19	303.323	304.919	297.422	298.739	308.417	286.294	282.479	349.454	395.433	377.781	417.849	398.661	433.305	425.433	435.992	465.953		-0.231093	358.799	323.4	317.638	327.266	311.776	352.065	346.822	315.243	296.596	327.389	331.752
427.2	-0.216476	359.454	361.571	376.748	370.311	416.18	360.504	375.147	393.386	400.834	388.021	382.812	402.562	427.314	413.377	422.177	427.912		-0.258998	340.692	300.312	301.808	294.45	294.806	304.685	282.645	279.15	344.796	390.359	373.587	413.123	393.688	427.732	420.267	431.453	460.776		-0.24876	353.908	320.251	314.463	323.027	307.574	347.942	342.307	312.1	293.274	323.147	327.301
427.4	-0.206571	356.828	358.521	372.725	365.209	411.719	354.471	369.296	388.044	394.859	384.413	377.114	397.554	420.613	410.818	416.796	422.702		-0.245038	337.083	297.073	297.824	290.212	291.694	301.965	280.35	277.282	340.222	386.067	368.072	408.381	390.984	423.764	415.969	426.48	454.936		-0.25473	350.055	317.321	310.619	320.323	304.907	345.413	338.836	309.64	289.056	319.669	324.802
427.6	-0.214715	352.406	353.416	367.569	361.321	407.115	351.185	364.264	383.032	390.637	378.593	372.263	391.529	414.797	405.279	412.032	417.753		-0.238111	333.4	293.308	294.911	287.143	288.627	298.981	276.456	273.485	336.637	381.386	364.36	404.171	386.694	419.651	411.963	421.568	450.231		-0.235406	348.117	313.77	306.781	317.663	301.795	341.668	335.153	305.776	287.404	315.928	320.812
427.8	-0.200686	348.569	349.845	362.321	356.639	402.492	347.428	360.693	377.45	386.744	373.861	367.952	388.891	412.016	401.3	407.33	413.91		-0.253055	330.04	291.822	292.262	284.99	285.085	295.124	273.265	270.434	332.108	376.848	360.577	398.482	382.566	414.268	407.095	416.22	445.329		-0.245814	343.789	311.572	304.697	314.052	298.316	337.242	332.563	303.2	282.897	314.217	317.636
428	-0.21502	345.705	346.893	359.707	353.163	396.494	343.134	356.277	373.106	382.033	370.579	364.383	385.358	407.943	396.599	402.903	410.86		-0.234077	327.532	288.945	288.768	280.637	282.354	292.481	271.007	267.346	329.039	372.527	356.36	394.703	377.839	410.461	404.354	414.088	442.663		-0.241967	340.347	308.49	300.686	311.19	295.553	334.444	329.316	300.421	280.207	310.051	313.255
428.2	-0.213265	340.709	342.693	355.806	349.622	392.575	338.053	352.739	369.413	378.184	365.874	361.174	380.347	400.339	392.081	397.748	406.379		-0.268443	323.67	286.421	286.296	277.459	278.612	289.359	266.79	263.911	326.103	369.892	353.177	391.089	374.7	406.236	398.999	409.907	437.977		-0.233831	337.119	304.925	297.98	308.53	292.963	330.077	326.984	296.891	277.811	307.641	309.975
428.4	-0.201735	337.448	338.811	352.316	346.081	387.764	335.229	348.204	364.73	374.902	362.576	356.868	375.732	398.443	388.336	393.902	400.649		-0.262147	319.62	281.897	282.964	273.822	275.989	286.437	264.899	261.16	322.582	365.871	349.517	387.967	370.916	402.07	396.152	406.797	434.896		-0.221048	333.051	301.664	293.935	305.097	289.085	327.009	322.522	295.259	275.622	304.312	306.455
428.6	-0.205445	336.436	334.958	349.437	341.689	384.036	332.517	345.76	360.38	370.058	357.162	352.084	371.701	394.111	385.605	389.744	398.621		-0.270929	317.014	279.385	281.019	271.952	273.251	282.89	261.772	257.741	320.203	361.649	346.705	382.796	368.344	399.157	393.733	403.208	430.733		-0.209737	329.418	299.215	290.233	300.569	286.463	324.609	318.864	291.908	273.026	301.059	304.667
428.8	-0.240184	331.829	331.846	344.413	338.465	379.541	328.551	341.834	356.392	365.757	354.163	350.073	369.469	390.901	381.298	386.686	394.617		-0.242499	314.456	277	277.231	269.62	270.54	279.607	260.173	256.166	316.745	359.105	343.313	381.599	364.757	394.063	390.353	399.346	427.833		-0.239645	326.455	295.35	287.8	297.52	283.871	320.884	316.852	289.545	270.976	298.185	301.795
429	-0.220189	327.72	329.586	341.565	334.568	376.546	325.658	338.401	354.732	362.654	350.366	347.303	365.537	387.27	377.799	384.536	390.715		-0.264899	311.447	272.99	274.528	266.593	267.153	277.445	257.033	253.848	314.291	356.722	341.457	376.565	363.037	392.296	385.671	397.243	424.129		-0.238766	322.132	292.087	285.732	295.182	281.447	318.277	313.188	286.196	267.991	296.482	298.904
429.2	-0.210012	324.886	325.497	336.842	331.057	373.103	322.558	333.92	351.348	358.659	347.655	344.261	362.349	383.751	374.378	381.06	386.855		-0.255835	307.97	270.423	272.877	263.419	264.976	274.567	253.971	251.319	311.823	354.201	338.259	372.339	358.885	389.524	384.382	395.758	421.689		-0.240729	320.515	288.88	282.605	292.503	277.887	313.934	310.622	284.321	265.691	294.196	297.392
429.4	-0.195714	322.315	322.221	334.219	328.016	370.04	319.688	331.679	348.556	354.766	344.352	338.692	358.688	380.849	371.527	377.454	384.942		-0.28397	304.121	268.282	269.153	260.91	261.674	271.425	251.675	249.062	309.397	350.967	335.417	371.658	355.84	385.712	380.831	391.44	418.028		-0.22935	316.928	286.322	279.468	289.54	276.24	311.681	307.403	280.908	263.788	290.913	294.596
429.6	-0.230047	318.455	319.03	330.981	325.019	365.491	315.638	327.621	344.369	353.668	341.033	338.892	356.638	377.28	368.855	374.589	382.062		-0.2536	300.412	264.943	266.557	258.113	259.666	267.916	249.596	246.643	306.667	348.064	332.315	369.335	353.457	382.405	379.572	386.997	415.006		-0.274153	313.813	283.823	276.05	285.609	273.394	308.248	304.774	278.529	261.536	287.858	291.535
429.8	-0.208795	314.058	314.751	327.834	320.626	362.73	312.739	325.062	340.798	348.973	338.901	334.737	353.645	374.546	366.085	370.94	379.278		-0.245756	297.141	262.495	263.467	254.437	256.972	265.49	246.564	244.205	304.421	345.095	329.673	364.846	351.625	380.311	375.877	385.181	412.525		-0.26258	309.893	280.197	273.801	283.301	268.75	305.368	301.539	276.73	259.573	287.17	288.588
430	-0.210062	310.546	311.839	324.397	318.087	357.838	309.595	322.03	340.314	346.308	335.327	331.745	350.25	371.413	362.332	369.071	374.985		-0.227108	294.331	258.64	260.921	252.891	254.442	263.306	244.593	242.079	301.193	342.701	327.924	362.225	347.146	377.185	373.245	383.984	410.985		-0.266372	305.985	277.614	270.683	280.025	266.976	301.705	298.197	274.41	257.598	283.389	287.209
430.2	-0.217049	307.486	309.771	320.48	315.247	354.411	306.491	319.876	335.906	342.251	332.653	328.482	347.215	367.964	359.32	365.108	372.322		-0.230406	291.446	256.025	257.077	249.815	251.234	259.939	241.914	239.748	298.501	339.643	325.184	360.311	345.648	374.508	370.002	381.266	407.736		-0.263464	302.863	274.339	267.195	276.218	264.434	298.958	295.213	270.922	254.446	280.207	284.79
430.4	-0.235787	302.799	304.654	316.543	310.651	350.379	302.837	316.101	331.855	339.508	330.575	326.308	343.73	364.964	356.232	363.275	369.521		-0.247718	287.646	253.528	254.655	246.152	248.133	257.476	239.911	236.775	296.303	337.914	322.895	356.852	342.856	372.425	367.918	376.996	402.88		-0.244198	298.638	270.262	264.29	274.688	260.778	296.443	292.783	267.764	253.708	278.396	282.438
430.6	-0.235666	299.749	300.692	312.931	308.07	347.067	299.288	314.065	328.346	336.627	327.875	323.215	341.805	361.416	353.769	360.118	366.689		-0.26446	284.225	250.577	251.725	243.241	245.778	255.363	237.36	234.043	293.066	333.751	319.66	354.724	340.056	368.373	364.956	376.16	403.149		-0.235189	295.309	267.486	262.014	270.487	258.723	292.297	290.133	264.86	251.346	275.954	280.821
430.8	-0.219389	296.224	297.373	309.85	304.498	342.765	297.508	309.974	326.099	334.248	324.192	319.166	338.827	357.515	350.615	355.69	362.856		-0.246824	282.164	246.98	248.083	240.186	243.256	251.11	234.436	232.317	290.174	330.683	318.057	350.999	337.941	365.831	361.767	373.032	399.267		-0.236526	291.886	263.577	259.101	266.372	255.136	288.382	285.399	262.404	247.958	273.25	277.908
431	-0.23412	292.561	293.055	306.024	301.585	338.5	293.533	306.722	323.041	329.962	320.444	317.039	334.838	355.188	347.022	354.228	359.25		-0.271376	276.53	243.268	245.264	237.916	239.247	248.47	230.844	229.204	288.429	328.452	314.851	349.603	334.819	362.953	358.637	369.33	395.28		-0.253251	288.673	260.928	254.685	265.753	252.062	285.897	282.025	260.231	246.26	272.083	274.911
431.2	-0.227511	288.628	291.272	303.726	298.216	335.854	290.414	302.933	319.206	328.16	317.22	315.014	331.875	351.988	343.156	350.828	356.342		-0.300317	273.564	240.018	242.325	234.648	236.266	244.522	228.81	226.16	286.611	324.047	311.498	345.379	332.086	359.326	356.681	366.244	392.752		-0.279553	285.046	257.464	252.252	261.299	248.956	282.769	279.195	257.528	245.042	268.955	272.802
431.4	-0.219166	285.106	287.368	299.278	295.063	332.806	286.994	301.624	316.242	324.679	315.045	311.245	329.383	348.011	342.122	347.708	355.022		-0.233784	271.209	238.403	239.714	231.798	234.79	243.472	226.779	224.09	282.617	322.619	309.044	343.256	329.683	357.204	353.765	363.926	390.228		-0.248903	281.015	254.878	249.474	258.82	245.972	279.931	276.786	254.184	242.49	266.403	270.69
431.6	-0.21278	281.232	283.61	296.404	291.633	328.251	284.377	298.663	312.916	320.541	311.987	307.781	325.386	344.816	339.202	344.031	352.686		-0.242472	267.565	235.23	237.226	229.948	232.04	241.007	224.222	221.949	280.018	321.32	308.05	338.697	327.401	353.797	351.288	361.1	387.218		-0.242337	278.536	250.832	246.265	255.34	243.4	276.593	272.898	252.353	240.904	264.669	267.452
431.8	-0.221645	279.122	281.36	294.09	287.066	324.317	282.566	294.925	308.744	317.377	308.485	305.506	322.018	342.282	334.542	341.008	348.219		-0.266058	264.992	233.341	233.512	226.752	229.214	237.243	221.731	219.991	279.23	317.08	303.024	336.728	324.903	351.296	348.595	358.934	384.588		-0.257359	275.813	248.194	244.245	252.703	240.984	273.536	270.776	249.433	238.161	262.654	266.393
432	-0.227315	276.798	278.228	289.522	285.197	321.972	278.526	290.963	306.576	314.328	305.898	302.642	320.551	339.638	331.525	337.955	344.632		-0.26641	261.671	231.015	231.277	224.992	226.548	235.201	218.939	218.486	275.538	314.505	301.011	334.136	320.738	346.978	344.943	355.743	382.39		-0.243551	273.721	245.7	240.845	249.645	238.407	271.377	267.623	247.1	236.726	260.334	263.364
432.2	-0.236392	273.305	274.468	286.457	282.113	318.36	275.011	288.121	304.189	312.279	303.034	299.411	316.38	335.984	328.95	333.956	342.043		-0.270333	259.92	227.74	229.892	223.061	224.156	233.081	217.357	215.885	272.519	310.591	298.466	330.249	318.634	345.525	342.508	352.695	379.01		-0.267604	269.974	242.699	238.381	246.815	235.733	267.799	265.087	245.879	234.75	258.619	260.186
432.4	-0.214568	270.673	271.553	284.432	279.482	315.497	272.24	284.773	300.551	307.197	299.464	296.573	312.821	332.091	324.617	330.429	338.087		-0.25049	257.352	224.547	226.752	220.031	222.016	230.987	214.375	213.067	270.067	308.266	295.71	327.972	316.184	341.8	339.773	350.014	376.204		-0.233026	266.849	240.886	235.516	244.051	233.328	265.523	262.239	242.881	232.364	255.316	257.684
432.6	-0.231122	268.993	268.496	280.761	276.091	310.944	270.513	282.835	296.429	304.038	295.534	293.487	309.165	327.908	322.485	328.122	334.945		-0.267205	254.299	222.449	224.705	219.142	220.049	227.441	212.785	210.987	268.153	305.931	292.925	323.732	311.446	338.911	335.464	346.005	371.819		-0.248234	264.498	238.356	234.505	240.868	231.189	263.436	260.699	240.717	231.323	253.558	256.334
432.8	-0.234724	265.488	266.19	277.821	274.103	308.664	266.724	279.143	293.85	301.777	294.066	290.668	305.882	324.59	318.876	324.954	331.41		-0.261069	252.534	221.045	222.285	216.646	217.618	225.535	210.029	208.206	264.898	302.074	290.19	320.872	308.166	336.494	332.987	344.591	368.614		-0.283321	262.192	236.613	232.407	238.794	228.496	261.533	257.6	238.795	229.262	250.313	254.526
433	-0.226733	262.966	263.921	275.226	270.928	305.324	264.667	277.255	291.885	298.214	289.96	286.617	304.6	322.28	314.961	321.889	329.036		-0.26638	250.141	219.405	219.113	213.476	215.267	223.751	207.849	206.119	263.347	299.386	287.834	318.441	307.082	332.851	331.024	340.328	367.192		-0.236548	259.135	233.757	229.29	237.943	227.186	258.474	255.813	236.171	227.049	249.612	251.121
433.2	-0.211102	261.539	260.707	272.308	267.986	302.109	262.046	274.031	288.318	295.883	287.386	284.85	302.134	319.548	313.896	320.174	325.449		-0.276138	248.013	217.049	218.216	211.975	214.255	221.441	206.485	204.961	260.463	295.817	285.886	315.373	304.052	329.139	328.244	338.048	363.911		-0.263028	256.84	231.828	226.315	234.853	225.644	255.783	252.865	234.554	225.075	247.551	250.294
433.4	-0.185708	259.464	257.646	269.386	265.782	298.797	259.229	270.834	285.155	292.137	285.382	282.457	297.834	316.519	309.946	316.38	323.136		-0.271607	245.311	214.64	216.665	210.084	212.186	219.309	205.149	203.405	258.566	293.717	283.094	312.987	300.636	326.689	324.443	334.947	361.025		-0.264176	255.237	230.079	225.31	232.845	223.07	254.375	251.855	231.98	223.651	246.883	246.772
433.6	-0.206256	256.398	256.531	266.896	262.255	296.434	257.081	268.703	282.516	290.989	282.276	279.057	294.264	312.458	307.637	312.459	319.98		-0.248945	243.582	212.901	214.762	208.109	209.499	217.013	202.098	200.968	256.096	291.28	280.192	309.318	299.357	324.03	321.672	333.001	357.246		-0.261564	252.905	227.953	223.396	230.907	220.933	252.075	250.101	230.711	222.112	245.009	245.363
433.8	-0.246032	254.34	255.029	265.558	259.955	293.223	254.865	266.816	279.868	287.539	279.02	277.025	292.876	309.698	304.363	309.635	317.686		-0.284262	241.203	211.113	211.853	206.302	207.435	215.388	200.554	199.318	252.827	288.982	277.371	307.443	296.321	321.754	319.403	329.934	356.604		-0.266074	250.761	226.31	221.475	229.273	219.248	249.694	247.84	228.079	220.341	242.71	243.127
434	-0.246698	253.419	253.263	262.674	257.616	291.526	253.011	263.782	278.7	284.841	277.665	273.276	290.441	307.692	302.213	307.819	314.323		-0.279563	239.954	209.343	210.283	204.49	205.382	213.041	199.175	197.154	250.963	287.028	275.057	304.301	293.33	319.071	316.493	327.353	352.126		-0.285545	249.808	223.954	219.218	228.321	218.008	248.474	246.293	227.789	219.071	241.313	242.037
434.2	-0.221447	250.841	250.662	261.517	256.25	288.824	250.688	261.029	274.838	282.557	274.226	269.957	287.349	304.794	298.925	305.295	310.221		-0.298333	239.404	208.377	208.763	202.93	203.502	212.2	196.731	195.061	248.961	283.198	273.619	301.968	290.887	315.585	314.603	324.31	349.588		-0.275242	247.667	222.637	217.929	225.978	216.231	246.21	244.117	226.716	218.261	240.022	240.996
434.4	-0.256555	249.764	249.005	259.018	254.57	285.979	248.018	259.174	273.159	280.319	271.562	269.251	284.473	301.402	296.372	302.69	308.492		-0.240627	237.043	207.645	206.665	201.811	202.839	210.766	195.993	194.603	247.714	280.407	270.697	299.897	289.174	313.485	312.515	322.565	347.477		-0.261188	245.442	221.095	216.306	224.723	213.704	244.813	242.406	225.329	216.103	238.718	237.579
434.6	-0.252318	247.559	247.084	257.077	252.181	283.99	247.217	256.594	271.383	277.544	269.32	266.275	282.731	299.091	295.174	300.202	306.562		-0.250192	235.548	205.814	205.488	200.449	201.563	208.746	194.272	193.265	246.231	278.893	268.621	297.494	286.953	311.053	310.354	321.71	345.314		-0.265831	244.327	219.613	215.041	221.998	213.135	242.566	242.49	224.13	214.883	237.45	237.157
434.8	-0.216788	246.896	245.57	255.199	250.787	282.18	244.104	255.446	268.573	274.107	267.983	264.489	279.931	296.672	292.12	297.317	303.835		-0.247029	234.599	203.765	204.722	199.168	199.918	206.378	192.609	191.984	243.792	277.262	266.287	295.201	285.012	308.681	308.252	317.882	342.898		-0.27769	242.298	217.661	214.377	221.317	212.253	241.833	240.029	222.445	214.519	236.262	235.206
435	-0.235619	245.608	243.213	253.046	248.266	280.229	242.803	252.911	266.725	272.174	265.885	262.932	276.969	294.135	289.611	295.428	301.463		-0.265113	232.652	202.699	203.972	196.965	198.569	206.389	191.33	190.293	242.634	275.568	265.342	293.685	283.653	306.213	305.626	316.21	340.243		-0.227053	240.732	217.236	213.615	220.7	210.584	240.155	238.416	221.415	213.766	236.169	233.85
435.2	-0.226858	244.358	242.517	251.168	246.091	278.399	241.354	250.831	263.67	270.562	263.052	260.244	275.575	292.777	288.112	293.51	301.224		-0.273399	232.699	201.902	201.551	195.525	197.594	204.61	190.006	189.362	241.344	273.663	263.336	290.308	281.054	305.854	304.095	315.198	337.219		-0.271013	240.166	216.32	211.655	217.837	208.338	239.081	237.718	220.495	213.11	233.413	232.253
435.4	-0.226393	242.774	240.113	250.056	245.326	276.204	239.408	249.896	262.376	268.835	261.525	257.398	273.857	289.432	284.817	291.317	297.182		-0.260604	230.235	201.08	200.949	195.182	196.525	202.935	189.225	188.053	239.327	271.905	261.336	288.634	278.831	303.765	303.172	312.463	335.366		-0.263795	239.118	213.826	209.496	216.797	207.599	237.441	235.459	219.101	211.736	232.621	230.678
435.6	-0.239067	240.746	238.708	248.238	243.455	273.824	237.126	248.271	260.634	267.059	259.77	257.499	270.927	288.016	283.62	288.999	296.205		-0.236063	228.775	198.661	199.987	193.414	195.357	201.842	188.126	186.48	237.346	269.139	258.304	286.383	277.96	300.678	301.379	311.564	335.429		-0.254006	236.868	213.908	207.724	215.75	207.312	236.697	234.473	218.408	210.432	231.439	229.715
435.8	-0.227131	239.947	238.055	247.568	242.124	273.107	235.892	246.709	258.385	265.605	257.71	254.43	269.419	285.422	281.427	286.985	294.337		-0.264765	227.949	197.976	198.954	192.244	193.753	200.682	186.356	185.445	235.772	267.313	257.32	284.819	274.883	298.439	299.022	309.302	334.558		-0.238454	236.06	212.566	207.712	214.926	206.191	235.207	233.552	217.818	210.286	231.604	228.975
436	-0.234669	238.037	236.35	244.789	241.274	270.589	234.946	243.646	256.138	263.134	255.731	253.716	268.608	284.119	280.074	286.539	292.362		-0.247318	226.333	197.974	198.196	191.933	191.727	199.46	185.686	185.362	235.662	267.21	256.516	284.52	274.016	297.477	296.598	307.141	331.6		-0.255765	234.915	211.202	206.714	213.836	204.898	233.31	232.04	217.154	209.149	230.298	228.027
436.2	-0.241881	237.296	235.138	243.126	238.899	269.623	232.7	243.338	254.976	260.844	254.516	251.376	266.756	282.134	278.01	284.192	289.96		-0.247728	225.427	195.979	196.44	190.189	191.208	198.505	184.05	183.701	233.057	264.623	255.06	281.487	273.73	294.965	295.861	305.645	329.225		-0.268486	233.664	209.11	204.546	212.749	203.401	232.64	232.277	216.321	208.115	229.447	227.405
436.4	-0.229578	236.687	233.649	243.385	238.766	265.816	232.353	241.175	254.576	259.701	252.523	250.227	264.748	279.56	275.716	281.397	288.009		-0.224152	224.606	195.701	194.856	189.593	190.215	197.636	183.452	181.335	231.834	263.131	252.824	279.626	271.087	292.63	293.795	304.074	327.579		-0.253842	233.163	207.862	203.96	211.956	202.622	231.532	230.311	215.413	207.523	228.98	225.586
436.6	-0.23326	234.703	232.242	240.954	237.144	265.793	230.365	239.411	252.049	258.508	250.662	248.667	263.507	278.215	274.258	280.065	285.626		-0.245922	223.164	194.387	194.86	188.462	189.312	195.817	182.066	181.504	230.978	261.692	251.429	278.969	270.089	292.178	291.756	303.248	326.214		-0.263084	231.338	206.646	203.219	211.08	202.176	230.468	229.896	214.256	206.659	228.602	223.203
436.8	-0.233322	234.631	231.79	239.129	236.001	263.993	228.764	238.002	250.202	255.936	250.226	245.432	261.705	277.142	273.193	277.855	285.716		-0.259604	222.819	193.32	193.29	187.656	188.246	194.398	181.873	181.195	228.486	260.546	251.117	277.45	267.589	289.714	291.073	300.836	323.842		-0.263806	229.792	206.163	202.805	209.319	200.944	229.786	228.693	213.21	206.533	227.92	224.053
437	-0.244588	233.045	230.292	238.238	234.353	263.396	227.019	236.532	248.833	254.859	249.026	245.87	260.334	275.9	269.588	277.06	284.127		-0.248928	221.98	191.39	192.36	186.77	187.457	194.767	181.296	179.635	229.289	258.561	248.421	275.073	266.659	289.884	289.256	301.204	323.742		-0.235259	229.551	205.176	201.561	208.461	200.454	227.848	227.652	212.508	206.536	227.775	222.771
437.2	-0.220182	232.032	228.94	238.134	233.058	261.808	226.333	236.5	248.117	252.284	248.121	244.535	259.06	273.768	269.853	275.243	282.385		-0.233122	220.743	190.537	191.504	186.642	186.506	193.29	179.996	178.774	228.688	256.958	247.176	275.135	265.885	287.702	288.616	300.226	322.967		-0.234763	227.85	205.295	200.009	207.344	198.964	227.684	225.87	211.146	205.665	226.807	222.124
437.4	-0.224584	231.393	227.939	236.266	231.96	260.702	224.682	234.484	246.274	252.583	245.861	242.587	257.859	273.386	268.483	273.921	281.187		-0.251574	219.108	190.235	190.967	184.362	185.754	191.717	179.091	177.858	227.603	257.505	247.641	273.363	264.257	285.962	288.14	297.128	320.519		-0.264723	227.217	203.936	199.736	207.189	198.344	226.625	226.875	210.254	204.919	226.113	221.242
437.6	-0.22927	229.638	227.797	234.911	230.981	258.896	224.322	234.014	245.838	251.747	244.193	240.673	256.691	271.092	266.589	273.217	279.271		-0.250411	218.108	188.679	189.073	182.699	185.546	191.05	177.903	176.978	226.163	256.274	244.997	272.336	264.235	285.582	285.457	296.519	319.427		-0.288932	226.119	202.931	199.36	206.451	197.83	225.885	224.493	209.35	204.282	225.406	221.109
437.8	-0.224893	228.287	226.046	234.867	228.636	256.873	222.475	233.555	244.821	249.618	242.979	240.382	255.694	270.234	266.443	271.403	277.643		-0.300147	216.994	188.721	188.273	182.791	184.283	189.865	176.027	176.784	225.745	254.856	245.025	270.329	262.463	284.409	284.586	296.068	318.413		-0.259827	225.15	202.178	197.375	204.901	196.274	225.07	224.571	210.204	204.286	224.392	220.56
438	-0.2432	227.186	224.7	232.109	228.182	256.032	221.163	231.806	242.619	248.748	242.857	239.07	253.144	268.671	264.259	269.624	276.667		-0.265676	215.628	187.479	187.145	182.274	182.48	188.646	175.682	175.618	223.782	254.663	244.072	269.96	261.3	283.553	283.749	293.959	317.632		-0.276162	224.033	200.019	196.727	203.985	195.806	223.3	224.038	208.648	203.328	224.513	219.475
438.2	-0.244459	226.516	223.703	231.451	226.462	255.586	220.495	230.278	241.752	247.495	241.57	237.347	252.612	267.451	264.317	269.881	275.413		-0.225009	215.223	187.446	185.82	181.131	182.265	189.01	175.821	175.157	223.608	251.907	243.548	268.836	261.157	280.46	282.341	294.219	315.025		-0.28797	223.585	199.305	196.12	202.462	194.842	222.515	222.331	208.007	202.46	224.63	219.503
438.4	-0.240317	225.837	222.025	230.792	226.644	253.84	219.761	228.798	240.784	246.863	239.802	236.93	251.676	266.009	262.611	268.046	274.371		-0.245633	214.682	186.097	185.035	180.57	181.325	187.377	174.244	174.042	222.28	250.686	241.963	267.489	260.232	280.814	281.767	292.641	315.269		-0.253873	222.348	198.576	195.053	201.564	193.242	222.551	221.233	207.827	202.295	224.261	218.873
438.6	-0.250467	223.847	221.074	229.199	225.102	253.24	218.344	227.65	239.568	245.676	237.433	235.5	249.961	264.67	260.115	266.968	272.066		-0.242134	213.078	184.252	184.135	178.963	180.496	186.044	173.532	173.165	222.596	250.09	240.544	266.105	257.59	279.427	280.224	291.012	315.016		-0.277283	221.797	197.975	194.165	200.957	192.511	221.333	220.771	205.893	202.344	222.925	217.935
438.8	-0.256581	222.992	219.355	227.779	223.36	251.246	217.412	226.852	238.344	244.545	237.214	233.758	249.01	263.039	260.284	265.522	271.351		-0.260204	212.224	183.593	182.696	178.041	179.172	185.546	172.392	172.207	220.772	249.202	240.11	264.806	255.414	277.749	279.149	290.511	313.457		-0.294212	220.161	197.353	192.645	199.978	191.614	219.772	220.574	205.699	202.611	222.651	217.313
439	-0.244336	221.798	219.871	226.269	222.921	250.204	216.079	225.211	237.229	243.581	235.374	234.265	248.525	263.037	259.554	264.38	270.851		-0.240932	211.214	182.258	182.092	176.729	178.405	184.296	171.872	171.584	218.387	248.108	239.355	263.512	256.094	277.175	278.827	288.596	312.09		-0.285215	217.846	195.369	193.068	198.157	191.36	218.998	219.209	204.267	202.12	221.872	217.128
439.2	-0.228799	220.964	217.205	225.675	221.333	249.398	214.742	224.587	236.45	241.53	234.499	232.256	246.855	260.928	257.25	262.845	269.392		-0.266123	209.96	182.008	181.638	176.561	177.569	183.446	170.928	170.491	219.034	247.246	237.682	262.287	255.355	276.585	276.659	288.163	310.748		-0.281592	217.294	194.021	191.215	198.391	190.48	218.592	218.349	204.289	201.723	221.34	216.459
439.4	-0.22998	218.753	216.91	223.823	219.963	247.016	214.506	223.098	234.73	239.375	234.215	231.07	244.603	258.388	255.822	262.091	267.514		-0.284775	209.175	180.443	181.137	175.265	176.354	181.903	170.046	169.101	218.38	246.714	236.806	262.209	253.507	275.307	275.355	287.393	310.244		-0.26178	216.5	193.948	190.633	197.878	189.27	217.619	217.134	204.125	200.738	221.452	215.625
439.6	-0.238428	217.669	215.104	222.668	219.279	246.116	213.027	222.839	234.358	239.488	232.698	229.945	244.306	258.163	255.157	260.807	266.686		-0.254111	208.826	178.924	180.116	174.415	175.81	181.86	169.119	168.603	217.073	244.956	235.446	260.521	253.316	274.001	275.179	286.075	309.406		-0.247274	215.396	192.654	190.062	195.867	188.532	216.163	216.641	203.717	201.109	220.84	215.655
439.8	-0.266616	217.517	213.47	222.518	217.136	244.639	211.563	220.918	233.664	237.45	231.165	229.319	243.586	257.389	254.171	259.25	266.259		-0.270403	206.083	178.555	179.015	174.104	174.959	181.497	168.881	168.555	216.826	244.209	234.557	259.362	250.675	272.676	274.924	284.596	307.327		-0.275462	214.304	191.651	188.391	195.276	187.107	214.675	215.827	203.325	200.698	221.025	214.816
440	-0.265605	215.825	212.987	221.011	216.241	244.89	210.937	220.41	230.932	237.412	230.966	228.379	242.789	255.681	252.986	258.29	264.7		-0.251128	205.419	177.581	177.51	172.38	173.52	179.756	167.972	167.493	216.284	244.016	233.914	259.005	250.719	273.057	272.426	283.783	306.087		-0.284363	213.198	190.106	186.847	194.399	186.457	215.073	215.093	201.857	199.801	220.816	214.219
440.2	-0.235966	213.951	210.78	219.957	215.068	243.123	210.498	218.971	230.553	235.646	230.17	227.166	241.213	254.435	252.275	258.429	263.607		-0.23972	204.04	175.275	176.334	170.441	172.897	179.203	167.675	166.821	215.453	242.248	232.786	258.142	249.969	270.483	272.351	282.764	306.866		-0.267747	211.238	189.516	185.752	192.873	186.307	214.073	213.826	201.943	199.174	220.102	213.036
440.4	-0.258233	213.343	209.87	218.511	214.649	241.552	209.548	217.601	228.933	235.073	228.154	226.246	240.807	254.404	250.605	256.439	262.621		-0.252683	203.265	175.288	175.372	170.419	172.002	178.007	165.372	165.245	214.074	241.975	232.889	257.136	250.182	268.992	272.724	282.636	305.398		-0.278411	210.625	188.087	185.068	192.796	183.793	212.734	213.007	200.096	199.105	219.396	213.882
440.6	-0.246547	211.805	208.615	216.64	213.242	240.419	207.503	217.231	228.509	232.919	226.821	225.167	239.114	253.558	249.309	255.555	261.99		-0.239874	201.887	173.606	174.334	168.881	170.678	176.705	164.708	164.716	213.197	240.528	231.801	255.855	247.933	269.61	270.628	281.733	302.869		-0.267867	209.376	187.14	183.242	191.25	182.253	211.614	210.814	199.973	198.08	219.165	213.515
440.8	-0.24146	209.138	207.295	215.187	211.947	239.181	207.177	214.725	226.731	232.04	226.917	223.43	238.593	251.343	248.541	253.527	260.207		-0.268026	200.091	172.245	172.534	167.395	169.634	175.515	163.844	163.233	212.665	239.181	230.864	256.048	247.396	268.681	269.306	280.085	302.599		-0.296488	207.208	185.454	182.658	189.204	182.043	210.605	210.284	198.794	198.283	218.465	211.88
441	-0.255064	208.582	205.007	213.604	210.152	237.274	205.231	214.834	226.142	230.994	225.028	222.218	237.056	250.771	247.649	252.915	258.429		-0.277275	198.496	171.429	172.049	166.907	169.029	174.09	163.639	162.204	211.046	239.865	230.142	254.468	247.283	267.086	269.728	279.702	302.565		-0.326707	206.311	184.175	181.22	187.608	181.364	209.01	208.922	198.154	197.918	218.495	211.428
441.2	-0.228723	206.857	204.877	213.032	209.369	234.954	203.476	214.188	224.735	229.492	224.816	222.163	235.34	248.585	246.113	251.31	258.932		-0.258554	197.044	170.12	170.423	166.026	167.697	173.159	162.075	162.011	211.303	238.227	230.063	253.211	246.503	266.126	267.721	279.787	301.185		-0.261865	204.56	182.891	179.079	186.355	179.862	207.383	208.76	197.303	198.146	218.22	210.868
441.4	-0.236146	204.013	202.165	210.318	207.832	233.025	203.262	212.313	223.39	228.553	223.554	221.355	234.391	248.257	245.584	250.897	257.594		-0.247245	195.467	169.185	168.402	164.592	166.244	172.384	160.281	160.501	211.119	236.801	227.437	252.49	244.559	265.653	265.951	277.896	299.724		-0.299072	202.607	181.012	178.045	185.2	178.823	206.196	206.604	195.868	197.796	217.486	209.961
441.6	-0.253405	202.736	200.652	209.747	205.764	232.015	201.712	210.937	222.021	227.095	221.723	218.82	233.94	246.679	245.341	249.946	256.529		-0.259505	194.112	168.293	167.586	163.18	164.477	170.871	159.885	159.901	208.708	236.482	226.871	251.177	244.195	264.07	266.973	277.265	298.422		-0.257129	201.833	179.845	176.883	183.938	176.826	205.694	205.872	195.297	196.548	215.783	211.259
441.8	-0.230496	200.813	199.426	207.605	204.124	229.597	200.128	208.973	221.017	225.52	220.541	218.48	232.916	245.877	242.982	248.712	254.701		-0.253545	192.676	165.914	166.648	161.464	163.082	169.157	158.841	158.757	208.281	234.671	226.673	249.914	242.637	263.143	265.795	276.006	297.866		-0.295183	199.236	178.494	175.733	182.44	175.431	203.721	204.416	194.207	195.565	215.773	209.955
442	-0.206164	199.163	197.68	207.162	203.124	229.296	198.996	208.767	219.265	224.585	219.566	218.224	231.131	244.457	241.938	248.363	254.869		-0.227215	190.306	164.916	164.994	159.994	161.655	167.99	156.987	157.878	206.336	233.636	224.165	248.69	241.156	261.94	263.749	274.516	296.219		-0.277344	198.441	176.319	174.242	180.969	173.076	201.029	203.484	192.69	195.033	215.321	208.996
442.2	-0.237771	197.05	195.672	204.611	201.607	227.129	198.068	207.44	217.902	223.139	218.467	216.754	229.793	243.141	241.012	246.267	252.235		-0.251404	189.083	162.545	162.906	158.555	159.797	166.669	155.881	156.822	205.707	232.325	224.605	247.808	241.46	261.659	263.428	273.807	296.213		-0.262582	195.244	174.114	172.071	179.067	172.166	199.912	201.67	190.909	193.936	214.247	208.839
442.4	-0.221331	195.401	193.518	202.43	200.316	225.068	196.13	204.735	216.9	222.412	216.33	213.571	229.442	241.45	239.996	244.621	252.28		-0.260626	186.244	160.581	160.918	157.648	159.006	165.151	154.182	155.79	204.441	231.172	223.739	246.726	240.241	259.964	261.194	271.877	294.336		-0.253104	194.481	172.356	171.314	177.857	171.324	197.595	200.613	191.268	194.29	214.61	208.31
442.6	-0.244527	193.47	192.186	200.61	199.019	223.981	195.098	204.396	215.027	220.627	216.122	213.911	227.937	240.413	238.303	243.923	250.516		-0.265588	185.601	159.101	159.739	156.259	157.969	163.123	152.92	154.556	203.095	229.84	222.867	245.364	239.187	258.693	259.844	271.197	292.938		-0.265012	192.668	171.525	169.462	176.095	169.638	196.348	198.575	189.696	193.34	213.214	207.118
442.8	-0.232131	191.286	189.909	198.371	195.773	221.767	192.765	203.444	214.042	219.508	214.704	213.677	225.68	239.675	237.7	242.849	248.751		-0.289154	183.508	157.907	158.419	154.285	155.391	163.456	152.291	153.364	202.327	229.336	220.875	243.162	237.029	256.772	259.621	270.132	291.57		-0.272058	190.282	169.866	167.863	174.075	168.439	195.04	196.941	188.564	191.989	211.669	206.384
443	-0.214107	189.811	187.662	197.029	194.479	219.751	191.249	201.149	212.469	217.282	213.144	210.729	225.398	237.806	236.058	240.013	247.544		-0.272404	181.511	155.223	156.457	152.429	154.302	160.26	150.964	151.887	200.646	227.367	219.912	243.361	236.737	255.516	258.206	268.199	289.603		-0.257871	188.204	167.682	165.886	172.322	167.5	193.148	195.223	187.105	191.547	211.718	205.652
443.2	-0.265868	187.856	185.667	195.978	192.213	217.738	190.426	199.216	211.65	215.993	211.892	208.845	222.662	235.81	233.497	238.941	245.514		-0.254697	179.193	154.102	154.81	150.487	153.154	159.39	149.449	150.162	199.626	226.202	217.754	241.984	234.834	253.289	256.473	267.054	288.35		-0.287154	185.937	165.367	164.603	170.239	165.632	191.5	194.731	185.402	190.208	211.151	204.697
443.4	-0.260229	185.051	184.566	193.433	191.035	215.891	188.177	197.969	208.747	214.66	209.668	208.306	220.964	233.898	232.561	238.38	244.555		-0.263327	177.235	152.297	152.888	149.923	151.166	157.507	147.703	149.704	198.534	224.527	216.803	239.49	233.679	252.744	254.417	265.689	287.639		-0.271333	183.944	163.678	162.777	168.515	162.975	189.262	192.3	183.774	190.28	210.196	204.288
443.6	-0.251817	182.763	181.709	191	188.968	214.354	187.625	196.6	206.774	213.246	208.357	206.897	221.061	232.947	231.345	235.426	242.065		-0.269476	175.05	149.983	150.759	148.977	149.513	155.603	147.233	148.544	196.841	223.308	215.996	237.137	231.103	251.767	252.536	264.483	286.029		-0.297444	182.124	162.534	160.18	166.68	161.636	188.309	190.518	183.07	189.768	208.765	202.658
443.8	-0.255865	181.126	179.334	189.24	186.501	211.485	184.492	194.846	205.507	211.663	206.61	205.512	219.006	230.821	229.756	234.354	240.705		-0.244958	172.777	148.235	149.527	146.29	147.643	154.649	144.842	145.872	196.52	222.578	214.332	236.848	231.097	250.359	253.028	262.048	283.204		-0.28117	180.003	160.857	158.938	164.507	159.373	185.819	189.124	181.749	189.185	207.216	202.869
444	-0.28445	178.875	177.46	186.847	184.639	209.466	182.702	193.149	203.281	209.496	205.339	203.183	216.547	228.36	227.809	232.28	238.149		-0.255813	170.315	146.542	147.655	144.009	145.832	152.806	143.289	145.176	193.987	220.657	212.676	235.22	229.269	247.483	250.254	260.364	283.154		-0.253072	177.519	158.329	157.039	163.181	157.132	183.908	186.129	180.328	187.162	207.474	200.568
444.2	-0.252443	176.785	175.36	184.413	183.036	207.509	181.614	189.91	202.247	207.864	203.116	201.312	215.594	227.574	225.667	231.676	237.473		-0.259267	168.396	144.312	145.157	141.62	144.754	150.777	142.216	144.036	192.524	219.078	211.803	233.19	227.072	248.045	248.82	259.109	280.856		-0.287453	175.389	155.632	154.488	161.756	156.292	182.239	185.509	178.794	185.923	205.503	198.969
444.4	-0.258645	174.108	173.662	182.676	181.678	205.401	178.812	188.488	199.86	205.927	201.599	199.351	214.058	225.142	223.472	228.645	235.456		-0.292291	166.483	142.719	143.891	140.368	142.748	148.714	140.374	142.587	190.9	217.305	210.21	231.688	225.699	246.22	247.542	257.92	278.565		-0.290518	173.445	154.222	152.757	159.341	154.308	179.826	183.939	176.952	184.908	204.142	197.628
444.6	-0.252548	172.396	171.232	179.642	177.452	202.371	178.564	186.386	198.643	203.69	200.613	198.636	212.042	223.556	221.544	227.828	233.655		-0.271898	163.971	140.428	142.047	138.651	141.105	146.226	138.277	140.848	190.462	215.003	208.788	230.096	224.578	241.983	245.582	255.758	276.299		-0.289929	171.675	151.946	151.527	156.561	152.776	177.772	181.652	175.153	184.704	203.265	197.054
444.8	-0.247271	169.138	168.289	176.958	175.987	200.467	175.412	185.095	196.886	201.83	197.63	196.137	209.447	220.889	220.001	226.463	231.855		-0.250327	161.627	138.241	139.368	136.646	139.356	144.178	136.53	139.055	187.09	213.289	206.028	228.041	222.975	240.146	243.439	255.107	275.282		-0.276705	168.721	150.676	149.55	154.079	150.756	175.529	179.271	173.54	183.623	201.559	196.347
445	-0.251805	166.195	165.635	175.437	174.085	198.032	172.453	182.818	192.88	199.918	196.336	194.437	208.197	218.843	217.936	223.385	230.052		-0.281365	159.659	136.515	138.088	134.497	137.246	142.4	135.754	137.328	185.485	212.183	203.676	226.438	220.497	239.382	242.46	253.211	273.171		-0.293615	165.917	147.189	146.806	152.775	147.717	174.914	176.761	172.232	182.294	200.651	195.3
445.2	-0.249777	163.552	163.457	172.92	172.27	195.032	170.203	180.623	191.87	197.24	193.866	193.162	206.073	217.724	215.809	221.384	227.896		-0.265832	156.928	133.696	136.057	133	135.149	140.574	133.764	135.146	184.856	209.384	202.356	225.444	219.169	237.506	240.642	250.259	271.295		-0.270438	163.314	144.929	144.981	150.125	145.977	171.938	174.894	170.342	181.667	199.491	193.597
445.4	-0.22236	160.928	160.434	170.55	169.262	192.837	169.014	178.705	189.41	195.881	191.927	190.778	203.752	215.699	214.74	219.211	225.459		-0.288727	154.415	132.289	133.566	130.224	132.678	138.901	130.706	134.727	182.066	208.513	201.549	223.352	217.506	235.091	239.226	247.971	268.842		-0.292758	161.827	143.146	142.454	147.874	144.452	168.977	173.008	167.876	179.974	197.863	192.551
445.6	-0.248663	158.336	158.598	167.16	166.931	189.99	166.196	177.094	187.139	193.292	190.486	188.676	202.088	212.303	212.028	217.433	223.341		-0.282234	151.922	129.478	130.775	128.545	130.873	136.886	130.4	131.842	180.359	207.35	199.326	220.786	215.814	233.431	236.198	246.193	267.096		-0.271166	159.151	140.083	140.325	145.707	142.332	167.186	170.042	166.899	179.073	197.045	191.218
445.8	-0.276975	155.452	155.961	164.507	163.991	187.481	165.239	173.189	184.572	190.963	188.8	186.761	199.863	210.841	209.137	216.108	220.743		-0.283871	149.065	127.775	129.229	126.272	128.329	134.86	127.315	130.95	179.365	205.707	197.678	218.52	214.329	231.794	234.152	245.603	265.046		-0.290912	155.998	137.479	138.394	143.683	140.255	165.296	168.575	165.452	176.575	195.519	189.233
446	-0.266701	152.575	153.603	162.135	162.444	185.061	162.335	171.852	183.502	189.395	186.357	184.696	197.404	207.936	207.308	213.015	218.699		-0.294575	147.315	125.541	127.322	124.687	127.313	132.979	125.991	130.075	177.457	202.654	195.528	216.581	211.817	229.472	231.822	242.371	262.722		-0.272173	152.864	135.66	136.327	141.67	137.834	161.932	166.054	163.508	175.509	194.218	188.556
446.2	-0.253679	150.872	151.405	159.393	159.813	181.814	160.781	169.634	180.966	186.45	183.93	182.85	194.703	206.23	204.919	209.942	216.858		-0.274483	144.035	123.557	124.098	123.042	124.837	131.432	124.725	127.591	175.791	200.114	194.196	213.836	209.269	226.083	229.289	240.431	260.11		-0.286237	150.723	133.198	133.215	138.391	136.333	159.792	163.865	161.07	173.843	193.716	186.305
446.4	-0.26007	147.562	147.955	157.327	156.672	179.207	158.154	167.681	178.142	184.738	181.76	180.473	191.953	203.015	202.717	207.805	213.938		-0.307271	141.753	121.262	122.391	120.275	123.004	128.858	122.604	125.716	173.938	198.328	191.158	211.733	207.596	224.588	226.867	237.822	257.319		-0.292674	148.709	130.635	131.864	136.566	133.644	157.56	162.042	159.9	172.94	190.939	184.856
446.6	-0.244626	145.485	145.962	155.018	154.774	176.64	155.556	164.801	175.235	181.759	179.493	177.763	189.863	201.164	200.677	205.795	212.003		-0.279663	139.501	118.951	120.313	118.577	120.889	126.516	120.152	123.332	170.927	196.314	189.266	209.273	204.715	222.515	225.269	235.953	256.065		-0.304103	146.162	128.732	129.435	134.626	131.732	155.632	159.524	157.67	171.198	189.66	182.909
446.8	-0.242534	142.593	142.798	152.01	151.54	173.348	153.893	163.175	172.73	178.875	175.925	174.958	186.742	198.385	197.372	203.26	209.662		-0.283932	137.263	117.209	117.309	116.339	118.959	124.352	117.857	122.209	169.693	193.634	187.075	206.905	202.294	219.664	222.128	232.909	253.189		-0.282645	143.162	126.367	125.969	131.77	129.387	152.918	157.677	155.743	170.367	188.093	182.454
447	-0.268274	139.938	140.706	149.767	148.724	170.678	150.864	159.4	169.733	176.714	173.34	172.876	185.021	195.533	195.528	200.831	207.571		-0.293446	134.075	114.233	115.162	114.227	116.186	122.41	115.766	119.461	167.431	191.259	184.915	205.047	200.218	216.261	220.098	230.803	249.848		-0.286348	140.367	124.38	124.199	129.505	127.291	150.502	154.833	154.094	169.32	185.597	180.545
447.2	-0.239908	136.697	136.705	146.094	145.993	167.768	148.709	157.023	167.227	174.061	171.002	170.724	181.792	192.828	193.029	197.521	203.37		-0.281803	132.476	111.788	113.601	111.603	113.725	119.997	114.436	117.574	164.809	188.655	182.633	201.713	197.381	213.735	217.857	228.421	248.315		-0.302851	137.676	121.276	121.836	127.009	124.228	148.447	152.373	151.762	166.937	184.856	178.347
447.4	-0.250211	134.1	134.719	143.198	143.512	164.424	146.519	154.036	165.426	170.904	167.589	166.911	178.911	190.613	190.199	194.948	201.208		-0.268395	129.378	110.251	111.269	108.775	111.929	117.649	112.298	115.141	162.621	185.878	180.561	199.135	195.226	210.93	215.444	225.026	245.274		-0.31871	135.03	119.094	119.443	124.717	123.06	145.642	150.317	149.964	165.397	183.186	176.22
447.6	-0.254129	131.805	132.171	140.871	140.074	161.125	142.871	152.423	162.384	168.178	166.494	165.911	176.912	187.304	187.538	191.932	197.672		-0.260705	125.982	107.524	108.907	107.637	109.814	115.302	110.382	113.262	160.57	183.063	177.323	195.66	192.078	208.41	213.068	222.814	241.348		-0.298881	132.768	116.669	117.756	122.655	119.866	143.93	148.068	148.256	164.697	181.478	174.521
447.8	-0.272035	129.28	130.106	138.206	137.983	158.442	140.637	150.015	159.364	165.383	163.297	163.59	174.071	183.668	185.151	189.178	195		-0.275616	124.058	104.797	107.091	105.417	107.962	113.639	108.51	111.486	158.255	181.332	175.433	193.426	189.843	205.585	210.132	219.856	238.703		-0.304102	130.103	114.045	115.443	120.597	118.277	140.768	146.058	146.905	162.786	179.469	171.85
448	-0.228521	126.559	126.711	135.798	136.034	155.803	137.99	147.002	156.532	162.431	160.503	160.423	171.448	181.107	182.012	185.736	193.474		-0.27143	122.441	102.945	104.981	103.158	105.381	110.939	105.778	110.263	156.124	178.476	173.333	191.14	187.612	203.032	206.433	216.604	234.988		-0.281449	127.814	112.099	112.338	118.691	116.549	138.861	143.627	145.258	161.277	178.15	171.015
448.2	-0.237271	124.337	124.415	133.085	133.655	153.006	135.032	145.103	154.123	159.572	157.801	157.061	168.696	177.675	178.757	183.887	190.235		-0.282762	119.614	101.746	103.109	100.634	103.717	108.409	103.551	108.173	153.635	175.824	169.851	187.842	184.689	199.905	204.618	213.873	232.542		-0.291408	125.503	109.78	110.487	115.936	114.201	137.161	141.792	142.355	160.121	177.076	170.266
448.4	-0.242515	122.169	121.978	131.114	131.097	150.495	132.6	141.39	151.807	156.793	155.55	154.497	165.572	174.81	175.737	181.262	186.555		-0.286009	117.571	98.8426	101.274	99.2642	101.324	106.665	102.046	105.934	152.217	173.252	167.619	184.569	181.538	196.443	201.081	212.44	230.856		-0.295053	123.383	107.949	108.469	114.144	111.98	134.528	139.51	141.083	158.863	175.175	167.488
448.6	-0.239512	119.146	120.019	128.682	128.656	147.008	129.952	138.851	148.672	154.296	152.228	151.339	162.356	171.86	173.326	177.465	184.19		-0.285824	116.265	97.4014	99.3399	96.8962	99.6249	104.652	100.729	103.955	149.693	170.776	164.835	182.336	179.028	193.512	198.416	209.266	227.33		-0.296216	120.918	105.414	106.769	111.544	110.167	132.422	137.787	139.595	157.213	174.031	165.241
448.8	-0.243179	117.121	116.8	125.586	126.256	143.866	127.847	136.604	146.013	151.517	149.629	148.565	160.167	169.171	170.074	175.102	180.939		-0.277956	113.852	94.9331	97.3833	95.1547	97.451	102.304	98.322	102.105	146.538	167.894	162.441	179.93	175.733	191.095	195.106	206.53	224.015		-0.287141	118.317	103.311	104.404	109.567	107.651	130.094	135.741	137.583	155.825	172.079	163.866
449	-0.241317	115.265	115.286	122.234	123.495	141.337	125.53	134.217	142.779	148.947	146.877	146.417	156.54	166.952	167.212	171.892	178.136		-0.239305	111.461	93.0587	94.8704	93.6855	95.1319	100.677	96.7375	100.385	145.047	165.527	159.795	176.328	173.566	188.818	192.941	203.839	221.538		-0.292171	116.312	101.342	102.652	107.753	106.102	128.404	133.818	136.06	154.853	171.013	161.471
449.2	-0.240027	113.052	111.926	120.197	120.097	137.877	122.86	131.358	140.274	146.094	144.113	143.531	154.861	163.818	164.772	169.349	175.291		-0.286821	109.704	91.1069	93.2405	91.5693	93.7208	98.8402	94.5229	98.5964	141.976	161.871	157.51	173.625	170.586	185.16	190.343	201.044	219.48		-0.296323	114.244	99.3735	100.733	106.018	104.649	126.614	131.949	135.466	153.276	169.162	159.925
449.4	-0.25324	111.102	110.182	117.903	118.619	136.137	120.63	129.233	137.764	142.845	141.395	141.261	151.01	160.247	162.343	166.748	171.885		-0.256081	107.799	89.8024	91.4254	89.7727	92.4528	97.4087	92.8616	97.328	140.203	160.11	154.187	170.385	167.8	182.595	187.036	198.117	215.928		-0.298857	112.017	97.6234	98.5733	104.53	102.774	124.691	129.919	133.229	151.504	167.612	158.011
449.6	-0.273716	108.908	108.571	115.948	116.108	133.736	119.108	125.96	135.5	140.054	138.656	138.349	148.833	157.767	158.682	163.544	170.099		-0.285815	105.734	87.6987	89.5632	88.313	90.378	95.1579	91.4247	95.6665	138.466	156.662	152.095	168.465	166.328	180.149	184.959	196.287	213.743		-0.311805	109.87	95.5399	96.8414	102.178	100.195	122.564	128.132	130.314	150.643	166.358	156.563
449.8	-0.277499	107.301	105.921	113.832	113.863	130.886	116.05	124.086	132.706	137.645	136.821	135.472	146.021	154.518	155.499	160.273	166.558		-0.295993	104.619	85.9513	87.727	86.6267	87.9986	93.1789	89.7204	93.6235	136.714	154.684	150.183	166.029	163.367	177.275	182.195	193.096	210.314		-0.316832	108.681	94.2606	95.639	100.289	99.6095	120.824	126.301	129.456	148.775	164.835	155.301
450	-0.2636	104.794	104.338	110.716	110.998	127.852	114.29	120.869	129.57	135.224	133.661	133.202	143.508	151.145	153.288	158.94	164.653		-0.28259	101.962	84.197	86.1564	84.7104	86.322	91.9123	88.4057	92.5936	134.278	152.743	147.565	163.434	161.28	174.183	180.011	189.083	206.652		-0.315552	106.73	92.4048	93.7097	98.9181	96.9343	118.462	125.519	128.522	147.804	163.156	154.254
[truncated: 51 more columns]

## Sheet: 0,01 M CaCl2
	BAC-8_medium alone_0,01 M CaCl2	BAC-8_medium + pyrene_0,01 M CaCl2	BAC-8_medium + pyrene_0,01 M CaCl2	BAC-8_medium + pyrene_0,01 M CaCl2	BAC-8_10 mM_0,01 M CaCl2	BAC-8_25 mM_0,01 M CaCl2	BAC-8_50 mM_0,01 M CaCl2	BAC-8_75 mM_0,01 M CaCl2	BAC-8_100 mM_0,01 M CaCl2	BAC-8_125 mM_0,01 M CaCl2	BAC-8_150 mM_0,01 M CaCl2	BAC-8_175 mM_0,01 M CaCl2	BAC-8_200 mM_0,01 M CaCl2	BAC-8_225 mM_0,01 M CaCl2	BAC-8_250 mM_0,01 M CaCl2	BAC-8_275 mM_0,01 M CaCl2	BAC-8_300 mM_0,01 M CaCl3		BAC-10_medium alone_0,01 M CaCl2	BAC-10_medium + pyrene_0,01 M CaCl2	BAC-C10_5 mM_0,01 M CaCl2	BAC-C10_10 mM_0,01 M CaCl2	BAC-C10_15 mM_0,01 M CaCl2	BAC-C10_20 mM_0,01 M CaCl2	BAC-C10_22,5 mM_0,01 M CaCl2	BAC-C10_25 mM_0,01 M CaCl2	BAC-C10_26,25 mM_0,01 M CaCl2	BAC-C10_27,5 mM_0,01 M CaCl2	BAC-C10_28,75 mM_0,01 M CaCl2	BAC-C10_30 mM_0,01 M CaCl2	BAC-C10_32,5 mM_0,01 M CaCl2	BAC-C10_35 mM_0,01 M CaCl2	BAC-C10_37,5 mM_0,01 M CaCl2	BAC-C10_40 mM_0,01 M CaCl2	BAC-C10_45 mM_0,01 M CaCl2	BAC-C10_50 mM_0,01 M CaCl2		BAC-C12_medium alone_0,01 M CaCl2	BAC-C12_medium + pyrene_0,01 M CaCl2	BAC-C12_1 mM_0,01 M CaCl2	BAC-C12_2 mM_0,01 M CaCl2	BAC-C12_2,5 mM_0,01 M CaCl2	BAC-C12_2,75 mM_0,01 M CaCl2	BAC-C12_3 mM_0,01 M CaCl2	BAC-C12_3,2 mM_0,01 M CaCl2	BAC-C12_3,25 mM_0,01 M CaCl2	BAC-C12_3,4 mM_0,01 M CaCl2	BAC-C12_3,5 mM_0,01 M CaCl2	BAC-C12_3,5 mM_0,01 M CaCl2
wavelength (nm)	fluorescence-emission-intensity	fluorescence-emission-intensity	fluorescence-emission-intensity	fluorescence-emission-intensity	fluorescence-emission-intensity	fluorescence-emission-intensity	fluorescence-emission-intensity	fluorescence-emission-intensity	fluorescence-emission-intensity	fluorescence-emission-intensity	fluorescence-emission-intensity	fluorescence-emission-intensity	fluorescence-emission-intensity	fluorescence-emission-intensity	fluorescence-emission-intensity	fluorescence-emission-intensity	fluorescence-emission-intensity		fluorescence-emission-intensity	fluorescence-emission-intensity	fluorescence-emission-intensity	fluorescence-emission-intensity	fluorescence-emission-intensity	fluorescence-emission-intensity	fluorescence-emission-intensity	fluorescence-emission-intensity	fluorescence-emission-intensity	fluorescence-emission-intensity	fluorescence-emission-intensity	fluorescence-emission-intensity	fluorescence-emission-intensity	fluorescence-emission-intensity	fluorescence-emission-intensity	fluorescence-emission-intensity	fluorescence-emission-intensity	fluorescence-emission-intensity		fluorescence-emission-intensity	fluorescence-emission-intensity	fluorescence-emission-intensity	fluorescence-emission-intensity	fluorescence-emission-intensity	fluorescence-emission-intensity	fluorescence-emission-intensity	fluorescence-emission-intensity	fluorescence-emission-intensity	fluorescence-emission-intensity	fluorescence-emission-intensity	fluorescence-emission-intensity
350	-0.789459	4.94619	5.3293	5.66446	5.04468	5.29113	6.26555	6.9635	7.76649	9.42146	10.5754	12.5148	14.0887	15.4468	17.3688	17.2825	19.13		-0.101871	4.7026	4.16144	3.94737	3.94412	3.96931	4.27256	4.23885	4.38512	4.55315	4.88528	4.94301	5.52168	6.21393	5.99737	6.57534	6.97406	6.96855		0.101346	5.6398	4.6898	4.41314	4.58319	4.95964	4.26897	4.23198	4.68088	4.00897	4.02815	3.87546
350.2	-0.769598	5.21837	5.7751	5.95749	5.3569	5.50608	6.48883	7.2404	8.23356	9.77289	10.7568	12.7328	14.6001	15.8828	17.8723	17.423	19.2852		-0.104082	5.00188	4.59302	4.04432	4.25925	4.09882	4.58022	4.55562	4.46122	4.73458	4.94936	5.14723	5.85506	6.28115	6.24233	6.8983	7.09034	6.9899		0.0798874	5.80621	4.86461	4.47046	4.89221	5.11737	4.58367	4.48627	5.00403	4.12272	4.34599	3.93501
350.4	-0.737268	5.50003	6.26616	6.18779	5.58718	5.89001	7.0143	7.65863	8.63427	10.0269	11.146	13.1674	14.9765	16.209	18.2538	17.8335	19.6784		-0.0832867	5.24366	4.83436	4.34891	4.50989	4.28604	4.76102	4.74194	4.79372	5.05666	5.09142	5.38448	6.08077	6.62498	6.41547	7.29069	7.58244	7.40856		0.0709989	6.19186	5.2274	4.70424	5.1458	5.43502	4.85878	4.74435	5.21859	4.29748	4.49604	4.23444
350.6	-0.7264	5.82618	6.70716	6.6862	6.01492	6.18173	7.2976	8.02417	8.71813	10.1628	11.6872	13.7887	15.4084	16.5036	18.8726	18.2331	20.136		-0.0818552	5.52567	5.08985	4.54294	4.78226	4.54526	4.96247	4.95382	5.01931	5.25033	5.3308	5.66457	6.34097	6.87086	6.64613	7.73319	7.89434	7.93705		0.0647221	6.44276	5.39769	4.95543	5.36726	5.77787	5.06544	4.98385	5.51194	4.50431	4.65968	4.45892
350.8	-0.761144	6.10764	6.92775	7.07791	6.41923	6.36701	7.54523	8.30997	9.11379	10.7658	11.8987	13.9553	15.7547	16.9253	19.1909	18.753	20.565		-0.114766	5.90751	5.38362	4.73241	4.98918	4.75928	5.13545	5.08311	5.14207	5.51936	5.68549	5.87824	6.65988	7.09786	7.03958	7.90776	8.23573	7.91728		0.0858608	6.84896	5.64597	5.32492	5.72029	6.03105	5.27938	5.24277	5.69392	4.64362	4.84585	4.5771
351	-0.745378	6.51644	7.17621	7.52034	6.7589	6.56356	7.71535	8.57269	9.3703	10.9634	12.264	14.3987	16.0239	17.2757	19.8287	19.1674	21.15		-0.108768	6.26341	5.59365	5.08575	5.11083	4.89686	5.26252	5.41886	5.41948	5.57568	5.91068	6.09055	6.86391	7.41626	7.33348	8.15505	8.47226	8.35769		0.11393	7.00972	5.7511	5.52968	5.94756	6.35621	5.64417	5.48647	5.97143	4.67541	4.95774	4.72828
351.2	-0.762416	6.76491	7.50699	7.70421	7.0026	7.06976	8.27269	8.8618	9.92544	11.4461	12.6352	14.5699	16.8229	18.0153	19.8176	19.6342	21.4872		-0.0834952	6.55531	5.84165	5.21499	5.43347	5.2075	5.66032	5.75945	5.64764	5.79724	6.09281	6.44333	7.45245	7.90718	7.83081	8.73599	8.89608	8.73584		0.101654	7.48824	6.1654	5.90605	6.23095	6.54256	5.82603	5.71178	6.31603	5.03212	5.25765	5.11944
351.4	-0.747018	7.24948	7.83268	7.87072	7.2074	7.32816	8.22605	9.18828	10.3232	11.7259	13.038	15.0935	16.9988	18.2088	20.732	19.9815	21.8294		-0.0676221	6.66332	6.25427	5.44779	5.63006	5.53227	6.05892	6.05892	5.99211	6.10674	6.43929	6.74995	7.53709	8.16482	8.03376	9.02315	9.40403	9.25804		0.0651668	7.67296	6.42505	5.98438	6.35141	6.80148	6.09484	5.80136	6.72566	5.22713	5.60095	5.26737
351.6	-0.733061	7.57878	8.19497	8.48463	7.55297	7.66358	8.68036	9.44542	10.5494	12.0536	13.4378	15.422	17.6513	18.7268	21.1474	20.3527	22.4366		-0.0922648	7.18468	6.42641	5.74085	5.86655	5.66754	6.18066	6.32532	6.04903	6.29635	6.74499	7.04422	7.95279	8.37932	8.28009	9.30075	9.60796	9.42332		0.092097	7.98766	6.52413	6.31425	6.78316	7.26508	6.28308	6.10974	6.89272	5.59957	5.68547	5.55036
351.8	-0.747098	8.01149	8.7065	8.66519	8.06436	7.96957	9.10635	9.9634	10.7964	12.4233	14.0064	15.679	18.0803	19.3629	21.3885	20.8026	22.8916		-0.115617	7.4831	6.63723	6.05021	6.07727	5.87576	6.3881	6.50367	6.38989	6.6701	7.03204	7.30932	8.20134	8.87402	8.698	9.90432	9.94952	9.99712		0.0834071	8.3639	6.84057	6.50168	7.07822	7.58285	6.63246	6.52257	7.03761	5.84494	5.92117	5.75076
352	-0.746072	8.3744	9.17215	9.13609	8.42116	8.12327	9.46815	10.3173	11.3609	12.9115	14.2554	16.1363	18.3252	19.7199	22.07	21.1551	23.2701		-0.116783	7.74499	6.92406	6.10713	6.3026	6.13684	6.63681	6.57522	6.69737	6.91917	7.30087	7.70689	8.38687	9.43191	8.92147	10.2458	10.3173	10.3515		0.0980099	8.67226	7.24707	6.81214	7.37945	7.85361	6.86074	6.80971	7.38046	6.01052	6.25049	6.02403
352.2	-0.762362	8.68505	9.68312	9.60793	8.76252	8.51236	9.5957	10.7344	11.6887	13.2103	14.3971	16.6809	18.5512	19.9477	22.5236	21.4788	23.6952		-0.0909474	7.99683	7.16517	6.44574	6.50273	6.22287	6.80609	6.92638	6.75632	7.06908	7.60406	7.94357	8.76067	9.35452	9.19608	10.3483	10.7695	10.5654		0.0937468	9.00386	7.5154	7.05323	7.46021	8.07724	7.15146	7.084	7.76509	6.31404	6.37158	6.18347
352.4	-0.777865	9.18808	10.3283	10.0833	9.07738	8.99573	9.88932	11.212	11.8839	13.6183	14.6295	16.9438	19.0884	20.2953	22.9241	22.0122	24.1572		-0.0614752	8.34366	7.44425	6.70001	6.7722	6.5912	6.95466	7.34787	7.03766	7.39977	7.86388	7.96262	9.14194	9.94022	9.63285	10.7556	10.886	10.7631		0.0882932	9.4872	7.76259	7.25959	7.80291	8.24057	7.44331	7.46175	7.99265	6.4551	6.73641	6.45782
352.6	-0.730134	9.76683	10.6019	10.4936	9.32278	9.36512	10.2047	11.0788	12.3954	13.7486	15.3448	17.4227	19.6716	20.398	23.382	22.5362	24.6717		-0.105784	8.81469	7.89377	6.9336	6.92395	6.79851	7.33082	7.40226	7.23878	7.72396	8.16457	8.31649	9.47126	10.1038	9.77306	11.1968	11.3245	11.3837		0.107978	9.64424	8.13082	7.75725	8.22563	8.794	7.69489	7.63567	8.37929	6.8293	7.1961	6.87673
352.8	-0.763483	9.96934	11.0443	11.1308	9.67286	9.67899	10.6676	11.4437	12.861	14.2382	15.7738	17.7764	20.1027	20.969	23.6329	22.9343	25.0868		-0.0914102	9.29637	8.13315	7.26074	7.32378	7.09344	7.74804	7.77663	7.73138	8.09573	8.30983	8.69685	9.89727	10.4522	10.0143	11.5279	11.8369	11.4739		0.132343	10.2746	8.50766	8.12534	8.53504	9.30851	8.09193	8.02279	8.76061	7.07043	7.44315	7.04236
353	-0.778112	10.418	11.6047	11.6696	10.5784	10.1872	11.0183	11.9089	13.0568	14.7987	16.0341	18.2634	20.4886	21.6607	24.1249	23.5595	25.4249		-0.117484	9.7712	8.7504	7.528	7.67108	7.38878	7.90988	7.89197	7.99437	8.31613	8.88221	8.93814	10.108	10.6032	10.2908	11.8574	12.0494	11.9296		0.099788	10.9532	9.05345	8.50723	8.87472	9.549	8.48191	8.37308	9.1357	7.45674	7.65521	7.25953
353.2	-0.747937	11.2666	12.2729	12.4326	10.9974	10.7615	11.5445	12.2395	13.4609	15.1333	16.462	18.5319	20.7818	21.8343	24.6856	24.0745	25.858		-0.0893146	10.5055	8.93365	7.99374	7.86952	7.76216	8.31525	8.29884	8.3471	8.61938	9.04828	9.15879	10.425	11.0527	10.6454	12.2187	12.6087	12.3128		0.10371	11.4138	9.56843	8.73266	9.48799	10.0994	9.04524	8.84991	9.71405	7.82611	8.0975	7.65713
353.4	-0.754825	11.8625	13.0238	13.137	11.5582	11.3257	12.1747	12.9397	13.9663	15.5713	16.9363	19.0533	21.3916	22.1151	25.1513	24.3724	26.6068		-0.0720798	10.9983	9.39365	8.35704	8.32243	8.10298	8.79152	8.64454	8.66309	8.86499	9.27552	9.48832	10.6557	11.5903	11.09	12.5725	13.0574	12.7275		0.0950698	11.93	10.0873	9.24915	10.001	10.7459	9.58472	9.24031	10.1392	8.26899	8.35408	7.85587
353.6	-0.725011	12.2969	13.6549	13.6354	12.2187	11.8128	12.4668	13.4812	14.429	15.7708	17.6274	19.6627	21.8189	22.8055	25.7606	24.9757	26.8992		-0.0729656	11.3244	9.83273	8.7612	8.73419	8.32904	9.05369	9.05476	8.99968	9.26527	9.69327	9.88102	10.8711	11.7758	11.5127	13.0758	13.3864	13.1552		0.101093	12.5894	10.3999	9.63744	10.4682	11.3235	9.96484	9.58614	10.7553	8.47544	9.01222	8.29947
353.8	-0.734404	13.0075	14.3214	14.4486	12.6852	12.3759	12.7988	13.9388	14.8151	16.4704	18.0025	20.1576	22.1852	23.413	25.862	25.6385	27.5452		-0.115882	11.8803	10.4852	9.2096	8.98645	8.61964	9.47571	9.35611	9.34257	9.40573	10.0064	10.3511	11.2831	12.2149	11.7082	13.3978	13.7586	13.6275		0.120304	13.1826	10.8655	10.2373	10.8777	11.7314	10.7239	9.94849	11.3209	8.9374	9.45464	8.85661
354	-0.759561	13.6153	15.1279	15.1545	13.5369	12.8739	13.6594	14.378	15.446	16.8213	18.7948	20.2083	22.7366	23.5375	26.7464	25.8426	28.0619		-0.120436	12.6027	11.0316	9.61826	9.72701	9.26903	9.81106	9.78393	9.84334	10.1291	10.5309	10.7975	11.8898	12.467	12.1408	13.9634	14.3774	14.1114		0.0886108	14.0788	11.4825	10.7402	11.3449	12.193	11.1662	10.7029	11.7919	9.41882	9.8295	9.07849
354.2	-0.762816	14.5184	16.0182	16.2409	13.9568	13.1821	14.0454	15.0213	15.8954	17.464	19.2391	20.7971	23.4882	24.4229	27.3569	26.5114	28.6025		-0.117892	13.3246	11.7324	10.0589	10.1353	9.83	10.4753	10.3599	10.2374	10.5992	10.9598	11.0625	12.4223	12.94	12.4791	14.3984	14.9598	14.5849		0.0542857	14.9368	12.2938	11.4241	12.0294	12.8638	11.5939	11.2396	12.445	9.79219	10.2392	9.53862
354.4	-0.803452	15.5728	17.1767	16.9382	15.1579	14.2839	14.5077	15.5158	16.4623	18.0345	19.4782	21.704	24.0094	25.0092	28.0866	27.0068	29.2002		-0.148717	14.2046	12.3396	10.8447	10.4706	9.96858	11.0451	10.8237	10.7934	10.9247	11.5178	11.6741	12.7479	13.5682	13.0686	14.7898	15.5125	14.8433		0.0546106	15.3752	12.9661	12.187	13.1387	13.9209	12.1102	11.7235	13.0637	10.5158	10.8351	9.99243
354.6	-0.757138	16.3767	18.2957	18.3088	16.0066	14.7218	15.2161	16.2598	17.3362	18.7695	20.3127	22.4704	24.9187	25.4221	28.7592	27.5873	29.8714		-0.137276	14.926	13.0248	11.3151	11.095	10.5998	11.5502	11.3861	11.1396	11.5916	11.9506	12.1113	13.426	14.0136	13.6767	15.553	16.0952	15.6679		0.0501679	16.3941	13.662	12.7745	13.594	14.3727	13.0487	12.4031	13.9036	11.041	11.51	10.4661
354.8	-0.724976	17.2436	19.3219	19.4414	17.0346	15.6146	16.101	16.8031	18.2927	19.3092	21.0644	23.1415	25.8285	26.261	29.183	28.4616	30.6945		-0.155552	15.6984	13.7344	11.9363	11.6243	11.2253	12.1187	11.9117	11.7179	12.1715	12.4862	12.7016	14.0375	14.7918	14.3574	16.397	16.8141	16.2193		0.0571234	17.3216	14.5157	13.274	14.2785	15.1281	13.8718	13.2363	14.5542	11.5551	12.155	11.1691
355	-0.73905	18.1426	20.1834	20.3408	17.7949	16.2599	16.7642	17.8825	18.7509	20.0079	21.5517	23.7741	26.2145	26.8302	30.3206	29.2806	31.5688		-0.135107	16.6538	14.3043	12.5072	12.333	11.7221	12.6525	12.4748	12.3284	12.6773	13.1912	13.173	14.7685	15.4276	14.9282	16.8423	17.3411	17.0087		0.0694483	18.051	15.038	14.2514	15.061	16.1744	14.2509	14.0655	15.3305	12.178	12.6675	11.8038
355.2	-0.747347	19.164	21.0665	21.2614	18.6507	17.1455	17.4789	18.6668	19.3786	20.7754	22.4388	24.6277	26.5666	27.7856	31.0887	30.2993	32.2251		-0.123136	17.4254	14.9069	12.9506	12.8889	12.1682	13.4646	12.8874	12.968	12.9199	13.7987	13.6878	15.3061	15.8788	15.7278	17.5982	18.3262	17.7604		0.0476673	18.9441	15.9383	14.9333	15.598	16.992	14.8481	14.6311	16.1928	12.819	13.2535	12.6801
355.4	-0.783909	20.3862	22.3294	22.4277	19.5196	18.2695	18.3359	19.5317	20.2339	21.4482	23.304	25.6759	28.1668	28.4893	32.3048	31.273	33.3881		-0.128252	18.1748	15.7249	13.6652	13.5643	12.8757	13.69	13.766	13.572	14.0806	14.5664	14.4738	16.0162	17.002	16.5023	18.626	19.3167	18.6931		0.023346	20.2216	16.722	15.5198	16.5527	17.9148	15.9549	15.4036	16.9318	13.1278	13.9921	12.8959
355.6	-0.798976	21.3011	23.5097	23.714	20.5	19.0404	18.8323	20.3099	20.8583	22.483	24.0004	26.6196	29.0996	29.6052	33.1892	32.323	34.0624		-0.151041	19.2	16.5006	14.4843	13.8786	13.6373	14.5566	14.3696	14.0067	14.6679	15.2408	15.0476	16.8716	17.9099	17.1679	19.7935	20.0831	19.6479		0.0367159	20.856	17.4668	16.2815	17.6131	18.6444	16.3922	16.0623	18.0152	13.8454	14.6945	13.5717
355.8	-0.792099	22.1413	24.5082	24.4528	21.6058	19.9189	19.8501	20.8817	22.1739	23.2566	25.196	27.5338	30.4518	30.5374	34.36	33.0939	35.4623		-0.114859	19.9601	17.3798	14.9072	14.773	14.0144	15.1073	15.1686	14.7538	15.0528	15.6538	16.0602	17.8832	18.7904	17.888	20.4691	21.0726	20.5409		0.035477	21.6426	18.0605	16.7638	17.9868	19.4421	17.3187	16.7219	18.4628	14.5261	15.3282	14.0635
356	-0.764437	23.3384	25.775	25.7702	22.3922	20.765	20.9408	21.7926	22.8846	24.234	26.051	28.3059	31.5809	31.3639	35.3588	34.0257	36.6684		-0.10667	20.8055	18.046	15.4692	15.4663	14.7888	15.8541	15.7197	15.4949	15.8954	16.4095	16.7509	18.7049	19.8157	18.9613	21.5733	22.0384	21.517		0.037009	22.9156	18.9099	17.6934	18.7221	20.3326	18.0111	17.3514	19.122	15.3456	15.9227	14.9343
356.2	-0.771626	24.5979	26.8199	26.7203	23.4911	21.5784	21.7907	22.8023	23.8034	25.2411	27.1462	28.9642	32.6188	32.465	36.6461	35.1438	38.1737		-0.149269	21.4891	18.9346	16.4226	16.369	15.2743	16.409	16.3233	16.1005	16.4063	17.4238	17.4694	19.5928	20.5771	19.9338	22.6469	23.1595	22.2996		0.0586133	23.5281	19.8812	18.6176	19.483	21.0436	18.7288	18.0768	20.0161	15.9623	16.3778	15.6512
356.4	-0.780056	25.4585	27.6427	27.6687	24.2232	22.6273	22.3706	23.7685	24.3752	26.0744	27.9975	30.2394	33.2738	33.8576	37.548	36.4739	39.1745		-0.134941	22.4428	19.5885	17.0456	16.7593	15.7598	17.2944	17.0611	17.0534	17.243	18.0443	18.289	20.4408	21.3973	20.6419	23.3507	24.1068	23.3368		0.0371431	24.4331	20.4925	19.2115	20.533	22.0005	19.8514	18.6184	21.1581	16.5724	17.1914	16.4077
356.6	-0.793578	26.5951	28.8287	28.8392	25.4518	23.3524	23.299	24.5596	25.6705	27.253	28.5972	31.4551	34.5993	34.4418	38.7115	37.9075	40.1564		-0.140913	23.2768	20.2524	17.796	17.1799	16.4035	17.9725	17.7054	17.448	17.8828	18.5573	18.9273	21.3362	22.5408	21.3746	24.4398	25.2432	24.6001		0.00698047	25.5149	21.3167	19.9716	21.3921	23.2195	20.7205	19.5231	22.0145	17.42	17.9641	16.9071
356.8	-0.796308	27.3428	30.0509	29.9026	26.5265	24.3051	24.29	25.3342	26.4326	27.7474	29.6174	32.2423	35.776	35.7482	40.2038	38.4489	41.2699		-0.155757	24.329	21.1051	18.4553	18.0899	17.0951	18.395	18.6372	18.2178	18.6588	19.4736	19.4647	22.1724	23.2495	22.2809	25.7171	26.4948	25.3239		0.0388532	26.5632	22.3101	20.5991	22.1256	23.4227	20.9568	20.5097	22.5919	17.7949	18.8128	17.9206
357	-0.830024	28.6016	30.972	31.3696	27.7487	25.1523	25.1962	26.4385	27.3504	28.3711	30.603	33.0546	36.6819	36.6468	41.1444	39.3383	42.6837		-0.13599	25.4299	21.9493	19.1144	18.5355	17.5565	18.9196	19.218	18.9702	19.3942	20.2464	20.445	22.9998	24.4166	23.1808	26.6345	27.1972	26.0692		0.0803111	27.5566	23.197	21.4751	22.9472	24.5487	21.6686	21.0764	23.4712	18.5719	19.3464	18.5861
357.2	-0.790433	29.632	32.7451	32.6624	28.6665	26.5199	25.922	27.3479	28.2652	29.6567	31.3937	34.0095	37.5909	37.832	42.1225	40.757	43.5262		-0.139135	26.7116	22.8079	19.9827	19.3685	18.5582	19.8314	19.7469	19.4164	20.1829	20.9589	20.9981	23.9857	24.8981	23.7147	27.6517	28.3832	27.2058		0.0344673	28.9275	24.215	22.1936	23.7614	25.6788	22.6397	21.9585	24.3635	19.3494	20.4719	19.2563
357.4	-0.788653	31.3253	34.5391	34.4817	29.5741	27.3844	26.8624	28.5228	29.0674	30.6316	32.4789	34.9702	38.6589	38.1853	43.2194	41.8009	44.5555		-0.160273	27.8164	23.9063	20.7587	20.3231	19.1157	20.5568	20.523	20.1512	20.8405	21.6978	21.8608	24.5517	25.7412	24.7911	28.6907	29.425	27.7406		0.0386741	30.4316	25.4117	23.5657	24.8238	26.907	23.7891	22.9928	25.5484	20.4585	21.2807	20.0018
357.6	-0.790947	32.9144	36.4591	36.5583	31.2121	28.5278	27.9125	29.4403	30.1007	31.2173	33.6045	35.9915	39.7753	39.5776	44.0637	42.6551	45.5489		-0.161387	29.216	25.0577	21.6681	21.207	20.0452	21.4338	21.5086	20.9111	21.7153	22.5593	22.9089	25.5823	26.3952	25.5359	29.4577	30.4616	28.7512		0.0220738	31.8532	26.5719	24.6502	26.2358	28.571	24.9863	24.4285	26.929	21.3458	22.3118	20.7872
357.8	-0.759388	34.5493	38.0631	38.3932	33.0399	29.7958	28.9149	30.1423	31.1032	32.2474	34.7019	36.8252	40.745	40.2123	44.9458	43.5666	46.4368		-0.166517	30.6911	26.2342	22.749	22.1361	20.914	22.2658	22.4001	21.9556	22.4476	23.2348	23.5588	26.1919	27.5158	26.2537	30.3228	31.1117	29.867		0.014573	33.4763	28.2532	26.091	27.3807	29.6663	26.1715	25.5478	28.3525	22.1685	23.6368	21.5569
358	-0.81602	36.4751	40.6478	40.9793	34.9292	31.2166	30.4371	31.3012	32.1201	33.0745	35.3638	37.9165	41.7826	41.2731	46.4286	44.4068	47.4482		-0.177116	32.998	28.0768	23.7763	23.4605	21.9539	23.4851	23.2166	22.637	23.1285	24.3247	24.0976	26.7281	28.2812	27.2902	31.1443	32.3276	30.5678		0.0307442	35.1205	29.8345	27.6859	29.2437	31.5425	27.7624	27.1426	29.8083	23.6147	24.5871	22.9071
358.2	-0.776801	39.7205	43.6698	43.8779	37.2469	33.1103	31.2747	32.921	33.601	34.4224	36.6598	38.9211	42.6819	41.6846	47.0221	45.6313	48.5583		-0.147189	35.209	29.7119	25.5544	24.4968	23.2337	25.0905	24.4744	24.2358	24.5557	25.2927	25.2618	27.983	29.1207	27.9841	31.9591	32.6245	31.4209		0.0214513	38.506	31.6497	29.6354	31.2571	33.7659	29.9214	29.0522	32.1284	24.7601	26.2695	24.1452
358.4	-0.79081	42.4116	46.9674	47.037	39.9011	35.5211	33.18	34.6556	35.0859	35.8566	38.0877	40.0284	43.3836	43.2034	48.7351	46.5614	49.6728		-0.184524	37.6288	31.7845	27.2408	26.3376	24.5993	26.2817	25.6366	25.22	25.7652	26.5918	25.9138	28.9854	29.8039	28.7152	33.0267	33.9459	32.5767		0.00418369	41.2445	34.1685	31.4919	33.3084	36.149	31.468	31.1067	34.1484	26.3778	28.1496	25.5613
358.6	-0.812765	44.863	50.1863	50.8797	42.5849	37.5822	35.3521	35.9767	36.6557	37.4638	39.3813	41.4481	44.9712	44.2579	49.4552	47.7659	50.7415		-0.139291	41.0483	34.2726	29.3411	28.0642	26.1152	27.5674	27.0328	26.3501	26.6204	27.7653	27.367	29.9439	31.3704	29.6312	34.0234	35.2951	33.7271		0.00924428	43.9656	36.7642	34.0191	36.0168	38.8302	34.1898	33.0823	36.6564	28.5471	30.347	27.5433
358.8	-0.808255	49.3844	55.079	55.4572	46.3399	40.4222	37.7633	38.4106	38.649	39.266	41.2089	42.9123	46.5256	45.4367	51.4052	49.2233	52.5085		-0.167949	44.3077	37.0402	31.5084	30.0209	28.0934	29.5993	28.902	28.2481	28.5544	29.288	28.4887	31.3521	32.3955	30.8528	35.5766	36.5949	34.6263		0.0545815	47.9624	39.9573	36.5725	38.8058	42.0237	37.5434	35.7887	39.8668	30.396	32.7873	29.7382
359	-0.789352	53.7055	60.135	60.6473	50.231	43.622	40.4019	40.8478	40.9963	41.1139	43.0287	44.8935	48.3374	46.9283	53.2335	50.5983	54.5733		-0.166301	48.247	40.1553	34.0789	32.1923	30.0749	31.7804	31.1199	30.2928	30.1128	31.2638	29.6061	32.573	33.8629	32.173	37.1303	38.085	36.2866		0.0400181	52.2473	43.4721	39.6429	42.0918	45.4665	40.7474	38.6545	42.9804	33.1713	35.3499	31.7548
359.2	-0.772819	58.3925	65.2773	65.5083	54.4037	46.8557	43.4034	43.6525	43.4605	43.3758	44.681	46.3868	50.1356	49.1676	55.4385	52.6638	55.9003		-0.164814	52.4187	43.7844	36.6571	35.0051	32.0232	34.3501	33.2899	32.4804	31.9684	32.8835	32.0368	34.3572	35.6056	33.7412	38.8509	39.6523	37.9772		0.03129	56.459	46.6467	43.3264	45.607	49.599	43.5086	41.8936	46.8003	35.3982	37.8263	33.9498
359.4	-0.743659	63.7391	70.8863	70.762	59.2513	50.8375	46.5253	46.3035	46.2212	45.5562	47.0064	48.7098	52.295	51.3631	57.1496	54.9683	58.0778		-0.165312	56.6641	47.2598	39.4625	37.548	34.6744	37.2547	35.4959	34.6369	34.4274	34.9646	33.486	36.0809	37.7252	35.3928	40.5159	42.2068	39.4356		0.0318241	61.5118	51.2127	47.0163	49.6188	53.4073	47.2399	45.417	50.8401	38.3842	41.1674	36.5058
359.6	-0.795846	68.4804	77.0972	77.7318	64.1202	54.8081	49.5706	49.9307	49.66	48.3982	49.885	51.0989	55.0293	53.7789	60.3319	57.9915	61.1226		-0.140777	61.6932	51.4845	42.7663	40.9468	37.5091	39.688	38.6265	37.0487	36.654	37.4122	35.5375	38.8359	39.923	37.6607	43.6423	44.6162	42.5854		0.0162168	67.1876	55.2206	51.3994	53.7751	58.5186	51.4095	49.6069	55.3152	41.6419	44.7434	39.7337
359.8	-0.783775	74.4203	84.3597	83.7771	69.699	59.5261	53.5193	53.3775	52.9028	51.813	52.9142	54.0242	58.4043	56.8847	63.2501	60.9846	63.6525		-0.12646	66.8456	55.7386	46.1892	44.5945	40.3691	42.8752	41.8865	39.805	39.4279	39.9797	38.4351	41.1329	42.1261	39.9009	45.9965	47.5345	44.9029		0.0604555	72.5306	60.4129	55.734	58.1025	63.3397	55.343	53.5374	59.8409	45.2983	48.3524	42.6907
360	-0.778773	80.1509	89.522	89.9212	74.3411	63.359	57.4166	56.5951	56.1903	54.7643	55.3985	56.9611	60.5577	58.7567	66.0943	63.3206	66.0604		-0.135267	71.8182	59.798	49.3465	47.0413	43.1168	45.7775	43.7909	42.3594	41.9697	42.1395	40.8361	43.6692	44.8381	42.2721	49.0853	50.0564	47.6429		-0.00829721	77.2926	63.6162	59.684	61.7737	67.4907	59.5266	57.5238	63.2276	48.034	51.3782	45.3114
360.2	-0.788049	86.6813	97.9749	97.9105	80.8433	68.8257	61.5389	61.1031	60.4207	58.0869	59.3332	60.3992	64.5308	61.9032	70.6229	66.4588	70.3825		-0.16565	78.0247	64.7626	53.5914	51.0435	47.1987	49.5802	48.0835	45.923	45.1803	45.5574	43.9686	46.6782	47.9616	45.4225	52.5016	53.9614	50.8704		0.0199353	83.6763	69.381	64.0765	67.7543	73.784	65.0588	61.9579	69.0824	52.2735	55.7927	49.6451
360.4	-0.788081	93.8965	106.965	106.085	87.1676	74.4609	66.7633	65.3181	65.3154	62.5421	63.7807	64.3952	68.9224	66.4639	74.7808	70.6083	74.5335		-0.160157	84.0113	69.8305	57.7955	55.1822	50.8105	53.717	51.7289	49.6089	49.0563	49.1309	47.4405	50.5813	51.551	48.7009	56.2487	58.3711	54.9443		0.00517917	90.0897	74.7519	69.1934	72.9277	79.1334	70.1786	66.6363	74.7144	56.5569	60.1596	53.6673
360.6	-0.773858	101.288	114.347	114.358	94.5203	79.8581	71.3172	70.895	69.9583	66.8276	68.0131	68.9613	73.6224	70.8731	78.8838	75.6214	79.213		-0.156686	90.7739	75.0171	62.4124	59.5746	54.3929	58.1556	55.586	53.1784	52.7665	53.5344	50.8499	53.926	55.6517	52.6121	61.0137	62.503	58.9665		-0.0180977	97.4127	81.3214	75.1707	78.282	85.577	75.3688	71.9236	80.9233	60.7251	65.0671	57.7747
360.8	-0.807275	109.44	122.421	123.057	100.927	86.3453	76.6849	76.3147	75.0963	71.8111	72.9679	73.2889	78.2993	75.2853	83.9435	80.0203	84.507		-0.19289	97.6664	80.7752	67.1628	64.2553	58.7145	62.5511	59.7476	57.495	56.5169	57.2212	54.7587	57.7168	60.3698	56.5891	65.8656	67.3368	62.8737		0.00412029	104.802	86.9085	80.2608	84.7197	92.1711	81.2608	77.9017	86.8547	65.1185	70.1807	62.1751
361	-0.796348	118.187	132.272	131.386	109.527	93.4192	83.2221	82.7359	80.9248	77.0474	78.5656	79.0561	84.0143	80.674	90.8072	86.4318	90.153		-0.199282	105.431	87.1632	72.573	68.8814	63.5487	67.043	64.2324	61.8717	61.522	61.7514	59.1627	63.539	65.4785	61.3586	71.0866	73.0188	68.6717		-0.0283136	112.715	93.1169	86.3489	91.1723	99.0471	86.973	83.5701	93.7494	70.6213	75.8737	67.1839
361.2	-0.835782	127.033	141.59	141.515	118.162	99.716	89.1639	88.9163	87.0548	83.2643	83.9789	85.4775	89.9398	86.0199	96.9004	92.4769	96.6563		-0.152235	112.275	93.5233	77.3404	74.216	67.7831	71.5626	68.7641	66.4208	65.8107	67.1938	64.1301	68.8249	70.4635	65.6086	76.6789	78.6802	74.1967		-0.0810341	121.452	100.348	93.129	97.3884	105.827	93.4772	89.7383	100.238	75.9852	81.7512	72.0927
361.4	-0.80796	135.335	151.522	151.022	125.868	107.508	95.627	94.9142	92.8988	89.3408	89.6897	90.7345	96.8448	91.8703	103.413	98.2257	103.039		-0.156871	120.199	99.5939	82.9163	78.8593	72.9189	76.9737	73.9705	71.6342	70.0682	71.5773	68.7744	73.5816	75.8678	71.4135	82.7474	84.5094	79.8201		0.00430902	128.497	107.822	99.6592	103.732	113.173	99.5029	95.9587	106.817	80.5469	86.7262	77.0924
361.6	-0.82703	144.818	161.899	161.06	134.39	114.622	102.701	102.043	99.6975	95.0278	96.6496	97.2057	103.867	98.646	110.806	105.131	109.753		-0.196166	128.407	106.816	88.9484	84.9522	77.71	82.3671	79.5375	76.5525	75.2129	76.9966	74.1677	79.5804	81.6498	76.8743	89.081	91.2244	86.062		-0.00309407	137.434	114.775	106.059	111.1	120.859	106.65	102.315	114.683	86.9013	92.8032	82.3485
361.8	-0.827791	154.984	172.553	172.58	143.449	122.476	109.475	108.751	107.184	102.458	103.853	104.007	110.622	105.464	117.995	112.071	118.027		-0.178103	136.283	113.744	94.9844	90.6137	83.2645	88.3538	85.2899	82.0841	81.0145	82.5184	79.4083	85.6295	86.9623	82.1447	95.5175	97.7827	92.1012		0.00576763	146.211	122.741	112.585	118.558	128.913	113.745	108.806	121.831	93.0373	99.5141	88.3131
362	-0.811207	163.389	182.249	182.376	151.912	130.118	116.457	116.228	114.26	109.21	109.923	111.122	118.56	111.767	125.319	118.657	124.332		-0.176577	144.277	120.628	100.597	95.7325	87.9148	93.554	90.1873	87.169	86.3715	88.0182	84.6704	91.2754	93.5287	87.7391	101.949	104.134	98.2188		0.00839684	154.579	129.21	119.151	125.657	136.31	120.314	116.074	129.333	98.4018	105.165	94.148
362.2	-0.810389	173.651	192.68	191.244	160.393	138.082	123.526	123.746	121.442	115.682	117.186	117.863	126.061	117.718	132.878	126.121	132.553		-0.225147	153.187	127.65	107.123	101.798	92.9937	98.895	95.5948	92.5206	91.4821	93.1716	89.9346	96.8944	99.1079	93.9298	109.082	110.677	104.111		0.00152547	163.57	136.545	125.88	132.934	144.12	126.549	122.398	136.365	103.898	111.683	99.5507
362.4	-0.803484	182.419	201.931	202.79	170.256	146.148	130.114	131.694	128.858	122.642	124.531	125.489	132.904	125.906	141.144	133.408	140.227		-0.207859	160.11	134.549	112.302	106.928	98.6346	105.25	101.121	97.5419	97.6057	98.7865	95.7915	102.751	106.531	99.6359	116.107	117.953	111.016		4.59075e-05	171.432	144.076	133.188	140.297	151.484	133.555	128.763	143.521	110.326	116.788	105.356
362.6	-0.804977	191.543	211.514	212.682	178.53	153.336	137.181	138.287	136.684	130.358	131.675	132.535	140.793	132.482	149.915	141.689	147.911		-0.18683	168.112	141.189	118.529	112.258	103.656	111.12	106.108	103.479	103.004	105.483	101.961	109.115	113.378	105.997	123.038	125.21	118.002		-0.0145908	179.88	150.841	139.779	146.427	158.952	140.079	134.648	150.46	115.707	122.422	111.058
362.8	-0.811708	200.85	222.069	222.627	187.266	160.569	144.477	145.986	143.89	137.145	139.755	140.215	148.841	141.071	158.072	148.348	155.128		-0.180851	176.555	148.002	123.993	118.317	109.114	116.743	112.344	108.654	108.529	110.655	106.626	116.445	119.031	111.732	129.601	132.139	124.277		-0.034274	188.15	157.826	146.309	153.351	167.121	147.377	141.654	158.119	120.742	128.674	115.389
363	-0.829483	209.447	231.551	231.337	195.113	168.794	152.077	154.027	151.309	144.525	147.293	147.993	156.464	147.927	165.945	156.772	163.305		-0.18987	183.138	153.979	129.204	123.442	113.966	122.175	117.719	114.245	113.905	116.348	112.691	122.783	125.495	118.253	137.422	139.736	131.471		-0.0248146	196.138	164.253	152.168	160.308	174.02	152.845	147.447	165.364	126.324	134.086	121.264
363.2	-0.842617	218.011	241.48	240.57	202.904	176.488	159.984	161.037	159.614	152.402	155.887	155.705	164.853	155.131	174.799	164.293	171.479		-0.186255	190.161	160.079	135.608	128.207	119.268	127.965	123.082	119.972	119.896	122.287	118.832	129.183	132.272	124.8	144.871	147.242	139.207		-0.0310068	203.469	169.884	158.509	166.741	180.762	159.128	153.182	171.663	132.6	139.207	126.815
363.4	-0.849001	225.731	249.014	249.383	210.984	182.952	165.007	168.454	166.16	159.659	162.786	163.055	172.905	162.626	183.02	172.079	180.006		-0.186716	196.56	165.612	139.943	133.828	123.703	131.908	128.083	124.603	124.551	127.801	123.475	134.787	139.004	130.305	151.737	155.438	145.495		-0.0391881	209.776	176.198	163.788	172.229	187.201	165.112	159.128	177.638	136.444	144.527	131.594
363.6	-0.826339	232.458	257.745	255.99	217.785	187.746	171.053	175.061	174.394	166.794	169.726	170.904	182	170.98	191.308	179.457	188.086		-0.210776	201.256	170.75	144.444	138.289	128.12	137.074	133.06	129.232	130.639	132.195	129.388	140.703	144.718	136.266	158.376	161.88	151.165		-0.0397442	216.222	181.832	168.822	177.612	193.177	170.777	165.083	183.065	141.516	149.461	137.098
363.8	-0.790003	240.739	264.083	264.127	224.646	195.504	177.207	180.936	180.644	173.882	177.781	177.942	188.662	178.164	198.886	187.65	196.053		-0.175022	208.664	176.711	148.952	142.692	132.724	142.233	138.572	134.408	135.655	138.704	135.023	147.073	152.326	142.482	166.278	169.321	158.843		-0.0216041	223.169	186.95	173.666	182.025	199.079	176.309	169.563	188.498	146.282	153.998	141.66
364	-0.821623	246.455	270.93	271.014	230.409	201.811	184.16	187.48	186.739	181.151	184.991	185.768	197.033	184.471	207.445	194.686	204.833		-0.206857	214.362	181.38	153.404	147.77	137.194	147.099	142.807	138.826	139.939	144.129	140.911	153.16	158.56	149.328	173.446	176.998	165.955		-0.00406569	229.31	191.966	178.505	187.618	204.659	180.961	174.573	193.909	150.757	157.662	146.539
364.2	-0.806661	252.215	277.895	276.016	236.29	206.62	188.893	194.248	193.597	186.751	191.736	191.856	203.665	192.568	215.729	202.416	212.264		-0.189588	218.347	185.738	156.795	149.995	140.798	150.751	146.838	143.342	144.232	148.013	145.714	159.854	165.086	154.192	179.877	183.722	172.826		-0.0288992	232.702	196.701	182.583	191.459	209.456	184.65	178.01	198.252	153.473	161.913	150.049
364.4	-0.823052	257.991	282.988	281.95	241.697	212.162	193.969	200.042	198.332	192.342	197.896	198.979	211.326	199.218	222.217	210.067	219.918		-0.198282	223.356	190.444	160.331	154.14	144.252	154.836	150.727	147.205	148.499	152.353	150.298	165.282	169.973	159.662	186.139	189.89	178.989		-0.0218827	238.041	201.162	186.046	195.615	212.992	188.639	182.453	202.124	157.005	165.952	153.816
364.6	-0.823376	263.033	287.882	286.662	246.115	216.807	197.847	204.674	203.85	198.116	204.648	205.453	217.824	205.013	229.794	216.103	227.037		-0.236167	227.517	194.226	164.004	157.532	146.827	158.655	154.492	151.093	152.517	156.885	154.977	170.875	176.279	165.565	192.756	196.253	185.318		-0.0111602	242.635	205.618	189.607	199.59	217.039	192.792	186.594	206.185	161.188	169.264	157.718
364.8	-0.821886	267.088	293.243	293.718	250.384	219.834	201.86	208.679	209.154	202.538	209.401	210.399	224.272	209.66	236.088	222.142	231.93		-0.192946	230.492	198.418	167.038	160.647	150.175	161.26	156.962	154.008	156.256	160.532	158.822	174.46	180.969	169.851	196.037	201.808	189.466		-0.00939812	246.575	206.984	193.303	204.176	221.514	195.664	190.097	210.349	163.984	172.394	160.425
365	-0.826513	271.834	298.574	298.596	253.614	223.789	205.932	212.779	213.695	205.03	213.074	214.882	229.694	215.123	241.734	227.897	237.502		-0.20559	234.6	201.718	170.392	163.461	153.029	164.384	160.894	156.387	159.991	164.322	162.211	179.107	185.255	173.831	200.402	206.252	193.914		-0.00349485	250.703	210.279	197.014	207.978	225.33	198.785	193.784	213.776	167.066	175.781	163.402
365.2	-0.799365	276.996	304.378	303.453	258.499	228.052	209.555	216.601	216.361	210.707	218.244	219.013	233.848	219.911	245.969	231.246	243.299		-0.200434	240.362	204.571	172.541	166.921	155.475	167.48	163.777	159.072	162.223	167.784	166.053	182.955	188.627	177.129	206.2	211.021	198.087		-0.00805154	254.255	215.43	199.789	211.18	228.949	202.584	196.371	218.912	169.743	178.965	166.409
365.4	-0.760991	281.974	310.726	309.944	264.016	232.117	213.167	220.956	220.284	214.387	222.015	222.178	237.043	223.186	250.463	236.04	247.507		-0.187514	243.818	207.588	175.824	169.604	158.225	170.496	166.68	163.19	164.442	170.331	169.466	185.481	192.6	179.958	209.476	215.185	201.938		-0.0351357	259.903	220.174	203.974	214.67	234.161	206.633	199.567	222.782	172.491	182.619	170.213
365.6	-0.768258	288.149	317.385	316.612	269.576	237.117	216.186	224.361	223.424	215.879	225.129	226.008	241.35	226.679	253.268	239.269	251.461		-0.172385	249.712	212.959	180.247	172.581	161.369	173.016	169.089	164.604	167.921	172.702	171.499	188.774	194.148	183.77	212.394	217.639	204.074		0.00698368	267.243	224.436	208.691	219.272	239.669	210.715	204.267	227.085	177.266	186.561	173.118
365.8	-0.756582	296.262	326.73	326.48	276.527	241.908	219.496	227.984	226.699	219.091	228.413	228.761	244.025	229.819	256.545	241.974	254.184		-0.210017	258.32	218.546	183.776	176.224	164.448	177.171	171.852	167.205	170.774	175.858	174.26	190.273	197.156	185.204	214.624	219.779	206.897		-0.00940655	274.732	231.018	214.74	225.638	245.539	217.295	209.518	233.738	180.952	191.288	177.511
366	-0.728504	306.309	339.979	340.659	285.546	247.885	224.694	231.59	230.52	222.729	231.935	230.789	245.402	231.27	259.23	243.366	255.686		-0.155761	268.126	225.172	189.47	181.785	168.786	181.372	176.203	171.826	173.184	178.598	176.141	192.676	198.803	186.724	216.652	222.629	209.199		-0.00765239	284.698	239.343	221.867	234.481	254.604	224.696	217.555	241.916	186.669	197.463	182.715
366.2	-0.750968	318.936	354.03	353.749	297.358	255.803	230.364	236.095	234.448	226.116	234.644	233.446	247.904	232.815	261.249	244.403	257.006		-0.138674	280.336	233.971	196.99	187.658	174.233	186.079	180.161	175.301	176.974	181.384	177.715	193.586	200.23	187.993	218.532	222.98	209.946		0.0512013	298.243	250.555	231.887	242.951	264.439	233.435	225.82	252.008	194.586	205.459	187.842
366.4	-0.719487	334.391	372.8	372.344	310.94	265.032	237.929	241.213	237.57	229.679	236.238	235.402	248.755	234.289	262.417	245.719	257.829		-0.128147	294.047	245.533	204.722	195.038	180.007	192.014	185.409	180.042	180.237	184.456	180.007	195.154	200.236	188.318	219.293	223.486	210.755		0.0722957	312.092	262.89	243.223	254.806	276.88	244.741	236.283	263.29	203.19	214.759	194.642
366.6	-0.75365	356.052	401.981	400.165	330.429	280.119	248.625	250.075	245.404	234.27	241.553	237.443	251.526	234.588	263.085	247.346	259.447		-0.0897371	316.979	262.166	217.396	205.753	189.016	202.025	193.131	186.453	185.306	189.101	183.375	197.955	202.77	189.835	220.358	225.012	211.388		0.0597718	338.327	281.925	260.311	273.778	296.737	262.243	253.309	280.275	214.149	228.14	205.489
366.8	-0.737009	381.335	434.371	432.272	354.785	296.473	260.185	259.325	253.94	238.77	246.018	240.708	253.418	236.378	265.055	248.852	261.137		-0.0810735	343.384	279.985	232.718	218.306	199.856	212.308	201.592	195.124	191.885	194.001	186.018	199.071	204.504	191.331	221.116	226.616	212.89		0.105028	364.476	304.524	280.731	294.07	318.825	281.753	270.874	301.071	228.686	243.763	217.447
367	-0.645748	414.978	473.93	473.14	384.317	318.127	275.095	273.106	264.166	247.074	251.13	243.382	255.34	237.763	265.922	250.126	262.408		-0.0504125	374.49	303.617	249.418	235.322	212.658	224.889	214.695	205.233	200.111	201.94	189.676	201.762	204.579	191.685	222	227.805	214.174		0.130932	397.572	330.432	305.668	318.417	345.976	305.697	292.657	327.403	246.481	264.272	231.01
367.2	-0.616305	458.69	524.587	524.546	422.378	346.011	295.595	290.061	278.857	258.206	258.085	249.544	258.403	241.053	268.44	251.778	264.481		0.000505292	415.531	334.717	273.362	256.435	230.161	243.531	229.882	218.742	211.865	210.416	196.258	205.264	207.788	193.305	224.579	229.423	215.306		0.168655	439.576	366.68	337.989	352.03	382.472	338.441	322.603	360.362	268.713	289.689	250.988
367.4	-0.558383	513.103	593.786	590.682	473.263	385.172	324.257	314.353	299.448	271.537	269.958	257.677	265.185	245.105	273.317	256.309	267.482		0.0213136	469.871	374.938	304.949	283.52	252.04	267.474	248.727	236.374	227.119	222.521	204.699	209.707	211.732	196.512	227.98	232.561	218.615		0.162867	498.383	414.461	382.165	395.014	430.266	380.125	361.489	403.896	299.684	322.764	276.186
367.6	-0.577124	578.359	673.412	669.182	532.856	426.771	357.681	341.6	322.902	289.156	283.379	268.73	272.902	251.28	279.628	262.173	273.564		0.0372744	530.152	421.771	339.697	316.358	279.801	295.492	273.065	258.617	245.146	238.277	214.06	215.938	217.258	201.567	233.198	237.572	223.099		0.206858	562.324	468.025	430.098	444.656	484.504	428.277	405.62	455.611	334.538	363.11	306.545
367.8	-0.557951	652.47	762.35	760.891	601.932	476.488	397.065	374.03	351.549	310.689	300.5	281.907	283.419	259.964	287.41	270.054	281.968		0.0963479	600.211	476.34	380.999	354.374	312.002	327.754	301.193	283.784	265.501	255.599	226.873	224.229	224.691	207.316	239.751	244.039	229.416		0.260703	636.408	529.288	486.978	502.687	547.673	484.945	456.736	514.262	374.367	409.302	340.965
368	-0.435653	750.847	876.521	874.108	690.121	544.676	446.597	419.604	391.433	341.557	324.849	299.975	299.147	273.03	303.069	282.64	293.509		0.151226	692.989	545.973	436.484	403.879	353.724	370.759	339.85	318.263	294.625	281.13	245.739	239.335	236.441	217.968	252.095	256.14	239.569		0.351043	732.621	607.926	558.395	577.52	628.38	556.252	522.591	589.001	425.19	466.126	385.737
368.2	-0.410043	856.553	1003.79	999.398	785.765	619.264	503.503	470.357	435.719	375.992	353.392	322.316	317.93	287.805	319.194	297.453	307.819		0.236033	789.908	619.826	494.756	457.399	399.268	417.343	381.231	354.918	326.069	310.162	265.525	254.145	249.765	231.024	266.026	270.217	250.612		0.37961	837.214	692.214	636.406	656.382	714.227	631.132	593.612	669.934	483.205	528.666	434.084
368.4	-0.385479	981.018	1147.24	1145.35	897.446	704.17	572.892	532.856	489.43	420.804	390.41	352.993	344.362	309.595	342.165	320.246	330.189		0.281225	904.032	709.19	565.016	522.385	454.075	474.351	432.287	401.767	365.627	344.255	291.582	274.491	269.19	247.061	284.523	286.936	267.813		0.420322	956.491	790.645	726.65	748.606	815.633	722.543	677.783	765.915	549.716	604.101	492.786
368.6	-0.308199	1126.67	1317.53	1315.85	1031.62	809.336	657.339	608.184	557.537	476.098	435.5	390.159	377.958	338.17	372.924	348.337	356.742		0.384145	1036.83	813.78	647.199	597.67	519.215	543.499	492.029	455.631	413.517	387.644	324.625	302.453	293.338	268.989	311.07	311.791	292.213		0.528351	1093.95	907.176	833.497	858.298	934.565	828.574	774.736	876.149	628.084	690.974	561.567
368.8	-0.230592	1297.27	1517.22	1509.64	1187.99	934.197	758.962	699.528	641.5	544.863	495.583	441.958	423.87	377.247	415.265	385.578	397.248		0.429309	1189.81	936.717	743.113	688.027	597.323	622.776	565.783	524.508	474.244	442.366	368.692	337.718	327.591	299.5	345.048	347.243	323.899		0.633048	1260.54	1043.25	955.15	987.155	1075.73	950.515	891.422	1005.78	719.71	791.949	643.301
369	-0.170371	1475.08	1718.91	1713.79	1351.09	1064.26	865.759	799.824	732.544	623.133	563.368	499.803	478.533	424.165	467.323	433.648	444.269		0.526424	1350.01	1061.93	845.998	780.278	680.057	709.46	641.006	595.491	537.393	501.298	414.978	380.466	367.294	336.288	386.648	388.553	362.341		0.718536	1426.34	1183.26	1083.31	1119.37	1218.71	1078.84	1012.38	1141.05	815.695	898.047	728.559
369.2	-0.029497	1664.82	1931.3	1930.49	1527.62	1206.3	981.701	910.031	834.692	708.551	639.917	565.104	540.802	478.332	526.737	487.529	500.005		0.629907	1519.33	1198.59	955.517	881.235	769.277	803.638	728.291	674.255	608.007	565.692	468.392	428.75	413.093	377.832	435.49	436.631	407.216		0.747668	1598.64	1330.69	1222.2	1258.52	1372.05	1215.93	1139.59	1284.91	918.124	1013.52	821.367
369.4	0.0840846	1888.92	2183	2173.63	1731.77	1372.5	1127.77	1048.59	964.719	822.327	744.352	656.645	626.739	555.948	610.09	565.879	577.477		0.826338	1713.85	1356.74	1083.52	1003.63	876.154	915.741	831.047	772.755	698.806	652.17	539.372	495.549	477.731	435.849	505.526	505.372	470.307		0.850613	1807.45	1501.23	1376.42	1422.19	1551.26	1372.38	1288.99	1452.59	1040.07	1146.02	930.426
369.6	0.125408	2109.14	2428.8	2421.26	1937.84	1541.71	1274.91	1193.64	1099.76	941.629	851.973	753.714	722.354	637.595	701.054	648.553	662.09		0.908098	1908.44	1513.21	1212.19	1123.54	986.164	1031.2	938.044	871.963	789.958	741.384	614.43	566.164	546.937	500.947	580.068	580.782	539.81		1.00918	2012.69	1673.22	1534.03	1586.54	1727.11	1530.06	1439.69	1620.66	1162.03	1279.35	1040.8
369.8	0.268248	2333.92	2672.79	2665.04	2141.78	1718.14	1429.99	1344.5	1244.29	1069.07	970.997	863.339	826.071	733.282	805.691	746.701	761.913		1.03892	2093.27	1669.78	1342.34	1247.79	1095.8	1153.04	1049.41	976.68	887.674	836.447	699.78	648.648	629.109	573.649	666.492	667.007	619.941		1.14426	2208.28	1839.1	1688.72	1743.81	1898.47	1689.21	1588.95	1786.77	1283.28	1412.53	1152.27
370	0.443924	2567.55	2927.94	2916.79	2360.24	1904.86	1598.59	1514.89	1407.98	1218.45	1111.86	992.195	954.48	846.218	933.802	862.551	879.867		1.20028	2289.31	1838.23	1482.82	1383.27	1218.34	1283.89	1170.01	1094.58	1000.63	945.398	796.661	744.936	722.314	659.667	768.792	769.989	714.599		1.27401	2417.25	2012.47	1851.76	1913.92	2088.44	1850.78	1745.36	1959.77	1413.35	1550.24	1275.68
370.2	0.619172	2803.02	3184.53	3166.74	2576.84	2101.63	1773.46	1701.28	1584.75	1384.68	1271.6	1142.49	1105.13	978.041	1080.07	999.072	1021.5		1.32916	2486.88	2007.08	1624.32	1517.96	1347.01	1416.23	1301.18	1219.11	1119.39	1060.52	905.35	854.653	832.84	765.026	886.957	893.343	827.407		1.44942	2626.75	2189.38	2016.08	2087.25	2274.01	2019.12	1905.06	2138.33	1545.43	1692.43	1401.18
370.4	0.756228	3009.73	3401.92	3388.25	2774.3	2277.71	1941.9	1869.55	1758.78	1546.49	1429.27	1292.17	1254.93	1115.46	1231.4	1139.09	1164.19		1.52164	2657.1	2156.17	1752.11	1640.28	1461.68	1543.45	1422.36	1335.12	1232.59	1176.03	1013.02	967.376	945.807	871.307	1012.31	1016.41	943.101		1.64368	2800.35	2343.22	2155.6	2237.14	2435.45	2163.13	2046.5	2298.15	1665.53	1820.27	1513.43
370.6	0.955215	3205.97	3609.59	3595.74	2961.37	2449.88	2110.99	2042.91	1934.44	1713.72	1598.87	1450.44	1413.74	1263.99	1394.4	1288.6	1322.17		1.70989	2821.82	2299.4	1875.04	1762.44	1575.4	1670.76	1540.79	1453.11	1350.66	1298	1126.45	1087.48	1066.55	981.54	1143.44	1147.55	1066.56		1.78656	2966.07	2485.48	2291.55	2374.87	2591.86	2302.7	2183.7	2445.66	1780.38	1941.38	1626.32
370.8	1.19053	3380.73	3779.2	3766.47	3125.98	2609.19	2263.92	2216.17	2105.72	1885.82	1771.23	1620.69	1589.3	1420.71	1565.83	1451.21	1489.89		1.92382	2953.63	2422.25	1985.51	1871.41	1683.04	1789.52	1653.96	1564.33	1466.7	1415.64	1245.65	1213.74	1198.34	1104.73	1284.23	1292.67	1200.21		1.9548	3107.37	2609.69	2405.89	2499.27	2727.89	2418.99	2297.27	2569.99	1885.02	2045.82	1732.59
371	1.29711	3531.84	3936.03	3927.77	3276.75	2758.56	2411.4	2383.15	2276.81	2053.91	1942.38	1783.81	1764.16	1578.05	1741.56	1615.97	1660.1		2.04095	3074.4	2538.26	2088.49	1970.73	1779.65	1896.5	1766.93	1671.13	1577.49	1528.77	1358.91	1339.33	1326.65	1227.92	1426.67	1437.05	1334.85		2.15322	3229.48	2719.93	2512.58	2611.62	2851.18	2526.05	2399.41	2691.49	1979.5	2143.27	1830.09
371.2	1.49531	3652.02	4048.11	4035.96	3392.67	2886.23	2544.79	2531.56	2435.43	2215.96	2115.26	1952.53	1939.02	1740.55	1921.66	1777.98	1835.27		2.26699	3162.88	2627.51	2169.9	2057.39	1865.16	1992.87	1863.13	1768.22	1679.05	1641.53	1474.75	1468.88	1458.49	1350.5	1570.96	1586.12	1472.99		2.2469	3324.79	2799.01	2588.68	2696.62	2941.25	2611.88	2486.57	2782.37	2056.69	2222.4	1910.29
371.4	1.66047	3750.96	4138.99	4116.77	3491.96	2993.76	2667.93	2669.16	2584.78	2369.1	2288.73	2127.67	2118.61	1906.66	2107.08	1950.42	2015.96		2.39199	3227.93	2699.48	2239.72	2132.74	1941.78	2081.63	1950.59	1863.5	1780.11	1748.82	1586.98	1598.77	1593.79	1477.78	1720.32	1735.85	1615.09		2.55026	3400.65	2860.99	2651.88	2761.23	3017.7	2675.86	2555.72	2855.74	2128.41	2286.2	1984.63
371.6	1.99944	3809.41	4179.49	4166.16	3558.24	3075.49	2769.1	2804.4	2721.79	2522.76	2454.08	2294.51	2300.47	2067.52	2289.3	2123.43	2194.35		2.68667	3266.23	2743	2290.05	2185.12	2002.7	2153.46	2029.22	1939.24	1873.67	1848.65	1692.27	1721.93	1726.85	1602.69	1864.53	1887.93	1753.31		2.85598	3433.58	2899.48	2686.55	2802.73	3066.09	2714.48	2597.93	2901.58	2174.47	2331.03	2044.16
371.8	2.34732	3835.67	4188.96	4180.09	3593.83	3136.05	2849	2902.47	2840.27	2651.25	2598.5	2439.15	2451.29	2218.82	2453.14	2277.42	2354.25		3.0239	3272.34	2768.64	2317.78	2220.63	2047.85	2204.24	2086.39	2003.02	1947.34	1932.8	1787.21	1834.8	1848.44	1713.25	1995.85	2023.16	1881.48		3.09542	3438.59	2910.04	2698.2	2825.21	3082.06	2733.8	2624.88	2928.14	2202.73	2356.2	2088.09
372	2.413	3840.55	4172.39	4166.93	3602.56	3167.45	2907.62	2977.97	2931.7	2754.33	2727.76	2571.33	2591.11	2354.16	2599.56	2413.19	2503.64		3.17575	3263.84	2767.77	2337.46	2240.47	2077.51	2234.85	2133.11	2055.81	2005.52	2005.91	1869.83	1934.74	1950.05	1813.59	2116.88	2140.45	1988.5		3.20671	3425.42	2897.84	2696.42	2817.6	3080.38	2733.91	2632.28	2925.87	2218.97	2365.17	2114.51
372.2	2.73749	3788.07	4107.81	4094.53	3573.19	3173.96	2928.51	3036.35	2994.02	2838.86	2832.89	2679.2	2721.53	2468	2733.37	2531.91	2632.41		3.47661	3211.81	2743.56	2326.2	2240.82	2081.44	2250.91	2155.25	2083.36	2044.98	2058.03	1936.63	2021.98	2045.08	1902.96	2219.77	2252.13	2093.51		3.53746	3370.2	2859.3	2663.36	2789.14	3047.88	2702.24	2604.96	2896.99	2212.36	2348.75	2120.81
372.4	2.91164	3727.73	4031.15	4010.7	3528.23	3160.27	2935.65	3071.69	3047.12	2914.3	2924.18	2772.46	2829.43	2570.13	2846.81	2637.47	2745.47		3.66078	3150.08	2709.02	2300.88	2224.98	2077.57	2253.81	2166.08	2099.55	2073.03	2096.73	1990.21	2091.89	2128.92	1978.67	2309.83	2341.03	2181.7		3.7135	3297.91	2811.31	2620.23	2749.36	3000.44	2656.17	2570.48	2862.56	2193.37	2319.98	2118.21
372.6	3.03361	3638.79	3921.87	3905.71	3451.94	3111.52	2923.24	3070.92	3063.36	2951.54	2983.84	2843.14	2901.67	2646.59	2923.28	2715.2	2829.98		3.97961	3064.34	2651.02	2259.97	2191.43	2059.38	2237.16	2158.65	2097.48	2088.62	2114.13	2021.26	2144.33	2177.38	2031.39	2369.55	2402.53	2246.38		3.94584	3213.69	2735.95	2554.34	2682.08	2928.35	2600.69	2522.13	2792.59	2154.41	2274.22	2095.45
372.8	3.34107	3531.77	3784.64	3779.66	3361.11	3052.49	2891.53	3055.03	3062.36	2961.77	3019.79	2891.34	2962.89	2699.32	2983.52	2771.92	2890.27		4.19386	2956.15	2576.27	2211.09	2145.15	2022.4	2203.37	2131.79	2080.7	2087.14	2121.55	2038.63	2178.81	2218.88	2070.22	2416.74	2450.01	2288.83		4.08113	3106.41	2647.26	2478.08	2602.24	2840.82	2518.72	2450.82	2713.07	2112.06	2213.54	2062.26
373	3.69007	3389.44	3632.97	3620.35	3241.53	2970.58	2820.97	3009.37	3023.81	2946.07	3029.07	2898.34	2976.89	2714.46	3006.01	2793.24	2917.29		4.38198	2842.45	2480.8	2135.99	2079.45	1968.6	2151.03	2094.08	2042.68	2054.96	2103.35	2034.75	2187.66	2232.5	2087.11	2432.22	2474.63	2303.65		4.53139	2978.56	2543.99	2381.05	2506.85	2738.46	2424.69	2360.66	2617.13	2045.34	2143.25	2010.13
373.2	4.00259	3248.91	3475.82	3470.31	3118.14	2872.28	2746.78	2943.14	2979.74	2916.64	3012.45	2890.72	2969.62	2710.66	3000.54	2796.21	2927.51		4.63567	2722.17	2386.43	2063.26	2013.71	1916.32	2091.47	2042.52	1999.9	2019.75	2073.77	2020.91	2179.44	2230.51	2084.75	2427.85	2470.39	2304.72		4.62025	2853.12	2440.2	2284.05	2407.99	2633.32	2333.55	2274.97	2519.6	1975.47	2067.11	1952
373.4	4.11198	3121.44	3328.1	3320.55	2994.43	2771.27	2671.18	2876.39	2914.24	2869.31	2981.14	2859.68	2948.31	2695.59	2982.14	2770.16	2904.55		4.90001	2603.69	2293.53	1988.54	1947.89	1855.4	2029.08	1982.5	1952.05	1981.91	2035.06	1991.8	2162.71	2206.99	2063.83	2407.93	2447.41	2285.64		5.06964	2736.68	2341.15	2191.76	2310.02	2524.65	2240.79	2188.66	2417.73	1905.5	1987.31	1891.98
373.6	4.46497	2979.37	3175.13	3168	2866.07	2664.95	2575.03	2785.99	2829.18	2792.25	2911.07	2796.98	2893.3	2643.28	2924.95	2714.66	2850.36		5.14695	2486.7	2196.03	1905.19	1868.36	1781.82	1955.95	1915.77	1886.39	1921.16	1977.07	1942.21	2114.45	2165.08	2022.76	2357.97	2398.34	2241.44		5.28648	2610.09	2233.81	2095.45	2211.78	2415.69	2142.03	2094.74	2312.17	1832.87	1905.67	1824.69
373.8	4.63357	2844.44	3029.96	3021.17	2748.18	2553.33	2478.38	2686.67	2739.74	2707.16	2838.56	2728.75	2823.46	2578.07	2854.39	2652.22	2790.2		5.39445	2372.25	2097.03	1825.38	1791.7	1714.88	1878.88	1851.31	1820.67	1857.14	1918.74	1890.72	2061.85	2114.74	1974.26	2300.64	2340.29	2187.61		5.55479	2490.98	2133.95	2002.42	2115.57	2311.06	2048.99	2005.45	2217.58	1756.49	1826.21	1755.5
374	4.84786	2714.95	2897.96	2885.52	2622.85	2444.31	2378.09	2584.27	2641.2	2618.9	2752.41	2640.18	2737.42	2502.56	2762.89	2572.01	2703.38		5.51452	2269.04	2005.37	1749.59	1718.46	1642.74	1802.5	1772.26	1749.8	1788.56	1850.77	1824.86	1993.84	2046.42	1911.21	2228.53	2272.41	2120.12		5.61297	2381.89	2038.07	1912.21	2019.27	2209.38	1960.67	1918.45	2117.83	1684.09	1750.6	1685.79
374.2	5.19208	2588.75	2765.38	2754.37	2499.24	2338.72	2274.65	2478.67	2530.8	2515.64	2647.77	2542.49	2634.28	2407.21	2660.13	2478.15	2603.15		5.83895	2166.24	1919.95	1670.3	1641.98	1573.49	1727.2	1699.89	1680.09	1717.79	1777.51	1752.03	1918.71	1973.64	1845.68	2147.07	2190.61	2039.5		5.96212	2274.72	1947.63	1829.46	1928.94	2113.18	1871.65	1832.17	2021.13	1612.32	1670.69	1613.07
374.4	5.44832	2479.82	2648.76	2641.9	2395.14	2233.33	2171.07	2363.51	2418.25	2404.82	2533.61	2432.06	2519.7	2300.25	2540.52	2362.26	2490.21		6.02451	2074.49	1832.59	1597.37	1569.53	1502.06	1648.42	1623.18	1601.65	1639.62	1697.25	1676.92	1835.09	1883.92	1761.95	2050.6	2084.58	1949.8		6.24211	2180.27	1865.87	1752.46	1850.9	2020.87	1792.12	1753.01	1936.19	1542.71	1598.69	1543.93
374.6	5.54103	2377.44	2546.58	2541.39	2299.77	2138.33	2075.71	2260.24	2309.92	2295.33	2429.65	2322.34	2402.64	2199.13	2423.08	2254.9	2376.89		6.10404	1998.3	1760.57	1534.1	1506.85	1441.32	1580.42	1552.19	1534.48	1568.16	1622.28	1601.84	1750.1	1798.57	1676.89	1955.2	1989.4	1860.34		6.32678	2101.94	1796.63	1684.07	1779.19	1943.63	1724.74	1688.68	1862.19	1480.34	1537.36	1479.09
374.8	5.88394	2299.39	2469.79	2458.19	2213.26	2054.17	1989.45	2162.96	2209.91	2198.77	2320.53	2215.6	2293.85	2091.49	2307.97	2151.32	2264.97		6.41749	1935.5	1702.31	1476.75	1449.74	1386.56	1521.02	1490.8	1470.5	1505.48	1550.43	1525.37	1672.18	1713.77	1599.89	1860.27	1901.06	1772.27		6.61702	2033.55	1738.9	1629.09	1718.98	1882.37	1664.94	1627.93	1798.71	1427.51	1485.91	1422.77
375	6.14029	2229.98	2402.79	2395.66	2143.8	1980.41	1911.35	2071.38	2108.55	2095.68	2206.14	2104.19	2174.39	1981.65	2185.78	2036.15	2142.93		6.48241	1883.24	1652.97	1427.05	1396.6	1335.87	1460.23	1431.51	1412.13	1435.85	1480.88	1455.2	1586.58	1627.58	1520.48	1765.82	1800.76	1681.85		6.70673	1978.22	1688.97	1579.86	1668.97	1826.51	1617.97	1577.05	1743.61	1379.87	1438.22	1371.78
375.2	6.24978	2168.09	2347.67	2338.89	2085.62	1915.33	1839.9	1984.3	2018.82	1999.41	2105.21	1998.3	2060.7	1880.06	2074.27	1926.38	2034.02		6.6385	1841.85	1606.77	1384.32	1352.7	1288.43	1406.25	1377.05	1356.22	1375.73	1415.69	1387.42	1505.33	1545.88	1442.32	1679.09	1708.54	1594.29		6.84798	1933.53	1647.21	1545.68	1622.54	1777.31	1573.59	1538.44	1697.23	1338.62	1397.85	1326.57
375.4	6.35612	2132.92	2312.65	2299.33	2043.67	1863.07	1783.38	1915.94	1940.87	1911.31	2007.42	1908.28	1964.64	1787.39	1973.3	1836.8	1933.66		6.64264	1811.08	1575.28	1354.25	1321.34	1253.45	1369.08	1334.75	1307.56	1327.93	1359.93	1325.64	1437.34	1474.54	1373.59	1600.32	1628.81	1519.9		7.12293	1906.17	1622.85	1518.15	1595.06	1743.98	1544.85	1506.35	1669.12	1310.01	1368.47	1288.99
375.6	6.56976	2101.18	2280.25	2275.77	2006.99	1818.58	1730.17	1850.21	1868.25	1832.16	1915.83	1816.2	1867.81	1699.54	1874.03	1745.61	1831.97		6.76773	1790.65	1547.37	1326.52	1291.1	1219.84	1331.36	1294.53	1267.92	1278.39	1306.75	1270.46	1373.48	1405.1	1307.65	1522.07	1549.78	1446.05		7.32466	1883.3	1602.36	1493.78	1573.18	1718.33	1520.4	1480.19	1640.63	1282.8	1341.57	1257.2
375.8	6.52589	2081.77	2263.91	2260.47	1980.34	1790.47	1686.98	1797.51	1809.37	1764.99	1839.92	1742.69	1787.16	1624.74	1792.45	1666.05	1751.11		7.18477	1774.77	1534.44	1308.47	1269.54	1199.09	1303.71	1262.76	1237.21	1240.4	1266.92	1225.74	1317.7	1347.89	1257.18	1459.5	1486.19	1388.73		7.28996	1869.86	1587.08	1483.25	1560.77	1699.44	1507.83	1464.9	1622.03	1264.61	1328.79	1233.09
376	6.66254	2068.8	2256.16	2249.68	1963.91	1765.09	1658.64	1756.63	1759.14	1709.62	1780.91	1677.24	1717.36	1562.56	1725.39	1603.65	1686.28		7.03587	1770.57	1522.39	1296.29	1254.87	1178.76	1281.97	1238.8	1211.28	1210.35	1233.75	1186.84	1271.45	1301.1	1209.16	1406.78	1431.4	1334.7		7.55861	1861.15	1579.77	1478.65	1548.93	1687.07	1500.47	1454.07	1610.34	1251.34	1316.11	1213
376.2	6.58921	2062.6	2254.68	2245.35	1955.95	1747.09	1631.88	1724.13	1720.55	1667.2	1726.02	1626.4	1666.34	1514.47	1676.45	1555.99	1631.24		7.09988	1769.62	1514.36	1289.1	1245.82	1166.89	1266.6	1224.13	1191.71	1190.64	1210.71	1159.8	1240.22	1263.95	1178.32	1369.05	1393.44	1300.63		7.38404	1857.47	1578.97	1472.24	1544.62	1683.25	1496.56	1446.56	1605.78	1242.55	1310.98	1200.7
376.4	6.97905	2062.61	2258.1	2250.87	1948.9	1741.49	1616.82	1700.37	1694.63	1633.32	1684.33	1585.63	1627.78	1476.85	1632.37	1517.17	1591.17		7.0814	1770.81	1513.2	1283.59	1240.07	1160.06	1255.56	1211.52	1177.36	1175.72	1192.72	1139.12	1213.72	1240.24	1153.18	1338.47	1364.6	1271.6		7.45753	1855.13	1580.33	1469.92	1546.16	1683.36	1493.76	1443.83	1605.02	1236.07	1304.97	1192.47
376.6	6.63286	2063.96	2262.59	2249.77	1952.02	1732.99	1607.52	1682.39	1674.73	1607.14	1658.29	1556.6	1595.95	1450.73	1602.35	1491.91	1561.59		7.1574	1771.99	1509.74	1281.73	1234.74	1155.44	1247.98	1201.76	1169.05	1164.01	1179.27	1125.73	1197.7	1222.81	1130.33	1319.48	1341.26	1251.86		7.36722	1862.78	1579.92	1470.18	1546.94	1684.33	1493.81	1444.15	1602.83	1235.42	1305.77	1191.88
376.8	6.65414	2066.92	2262.59	2249.32	1953.24	1728.94	1599.48	1669.62	1659.48	1591.97	1630.96	1538.28	1576.77	1434.56	1586.5	1476.71	1545.88		7.03055	1776.72	1512.47	1278.01	1234.57	1149.28	1246.36	1193.48	1162.76	1157.68	1170.45	1116.51	1190.76	1213.11	1124.91	1309.51	1332.12	1245.1		7.3488	1863.88	1580.47	1472.48	1544.92	1686	1492.13	1442.53	1602.63	1232.55	1304.03	1188.7
377	6.73137	2073.41	2264.53	2256.49	1950.75	1724.48	1593.41	1657.19	1644.98	1579.19	1613.06	1523.24	1562.65	1421.82	1574.93	1465.53	1530.69		7.06951	1775.41	1512.36	1277.05	1234.74	1148.48	1241.61	1188.1	1159.28	1152.47	1165.59	1113.95	1184.96	1207.2	1125.29	1304.53	1330.33	1239.75		7.24107	1865.23	1579.47	1471.68	1545.83	1686.24	1493.16	1441.76	1602.28	1231.4	1304.09	1188.64
377.2	6.7299	2069.35	2265.47	2256.81	1951.98	1725.57	1591.03	1654.72	1641.38	1573.25	1606.58	1521.17	1561.51	1422.85	1578.05	1469.75	1533.44		6.96156	1776.19	1511.53	1280.04	1232.26	1149.68	1241.05	1193.22	1158.96	1154.95	1169.71	1115.8	1186.96	1212.23	1126.06	1311.01	1333.24	1244.37		7.24091	1863.61	1579.91	1470.68	1545.06	1683.49	1495.5	1443.51	1601.34	1234.24	1303.23	1189.7
377.4	6.51494	2067.74	2263.96	2248.98	1951.21	1725.22	1586.33	1654.53	1640.07	1571.48	1604.14	1516.2	1563.98	1428.12	1583.08	1476.37	1543.51		6.91454	1771.02	1508.05	1279.69	1228.66	1145.79	1241.88	1191.05	1160.24	1154.19	1170.09	1118.31	1193.65	1217.73	1132.88	1317.56	1339.95	1254.69		7.10525	1859.48	1577.76	1468.83	1541.14	1681.49	1491.8	1440.14	1599.03	1234.43	1301.62	1190.37
377.6	6.52461	2065.71	2253.24	2239.9	1945.85	1719.88	1587	1653.83	1638.12	1568.49	1600.27	1523.98	1573.67	1432.32	1594.41	1483.31	1548.25		6.71577	1764.12	1504.92	1275.18	1228.87	1143.83	1237.86	1189.66	1159.56	1154.31	1172.94	1125.05	1201.8	1228.48	1143.37	1328.61	1355.76	1262.54		7.23141	1853.35	1572.84	1464.54	1536.07	1676.69	1485.2	1436.97	1595.34	1229.41	1301.71	1191.21
377.8	6.36266	2050.36	2242.15	2232.45	1940.8	1714.63	1582.23	1650.61	1636.49	1570.45	1604.22	1529.96	1579.07	1443.38	1604.69	1494.81	1560.71		6.66696	1756.9	1499.77	1271.03	1225.08	1144.51	1236.25	1188.43	1158.05	1156.03	1177	1133.03	1212.38	1243.15	1155.24	1344.24	1368.48	1276.96		6.97836	1842.01	1565.64	1457.98	1528.98	1667.95	1477.98	1433.25	1587.37	1226.59	1294.65	1189.98
378	6.31356	2040.29	2228.8	2219.18	1928.55	1710.14	1577.89	1645.22	1634.24	1570.88	1608.59	1534.15	1591.8	1458.32	1622.37	1508.95	1579.87		6.45004	1746.06	1490.06	1264.85	1219.02	1138.56	1233.88	1190.07	1158.05	1159.45	1180.9	1139.25	1224.66	1252.37	1166.26	1357.97	1383.64	1291.98		6.68707	1830.59	1553.76	1445.32	1522.16	1658.26	1471.78	1424.26	1579.99	1226.47	1286.84	1188.4
378.2	6.05008	2026.71	2211.18	2199.46	1914.84	1698.69	1572.59	1641.3	1629.41	1569.74	1610.29	1543.19	1601.23	1470.01	1634.3	1522.47	1595.47		6.46947	1729.75	1479.49	1256.58	1213.71	1131.74	1229.84	1185.33	1156.84	1161.8	1183.31	1145.28	1233.46	1262.57	1177.73	1372.08	1397.69	1304.97		6.5167	1817.62	1542.56	1437.58	1511.06	1648.62	1463.1	1416.04	1569.9	1218.6	1283.1	1186.52
378.4	5.82732	2008.8	2187.17	2180.74	1898.62	1687.1	1561.76	1633.35	1623.49	1564.6	1612.2	1549.5	1612.64	1480.1	1645.18	1533.15	1604.92		6.18256	1713.27	1467.04	1250.63	1209.09	1128.99	1222.98	1178.95	1152.13	1161.02	1186.33	1149.53	1240.37	1275.26	1187.8	1384.54	1409.51	1317.54		6.34229	1798.96	1531.27	1427.9	1497.81	1636.36	1452.25	1404.46	1558.75	1211.13	1275.05	1184.96
378.6	5.54353	1989	2170.14	2161.96	1882.62	1676.27	1553.14	1625.36	1615.71	1565.57	1613.26	1548.72	1617.58	1486.92	1652.09	1543.65	1616.54		5.88525	1700.48	1456.66	1238.7	1196.13	1121.46	1214.02	1173.23	1148.07	1158.38	1184.93	1153.85	1245.74	1283.4	1192.51	1393.79	1417.89	1325.84		6.1185	1785.72	1514.46	1416.5	1486.33	1618.7	1437.66	1394.03	1546.37	1202.55	1264.72	1179.38
378.8	5.2365	1973	2154.86	2144.87	1866.71	1663.3	1547.03	1618.1	1608.32	1562.02	1604.42	1549.22	1617.9	1491.22	1657.33	1550.34	1625.69		5.68987	1684.11	1445.19	1226.86	1186.19	1109.53	1204.99	1166.09	1143.55	1152.66	1185.38	1153.61	1253.33	1285.41	1197.91	1400.73	1422.38	1332		5.96743	1769.99	1502.17	1405.56	1476.19	1605.02	1424.51	1384.41	1531.47	1196	1257.03	1174.21
379	5.1371	1960.25	2135.47	2128.21	1854.13	1650.21	1533.43	1607.56	1600.04	1555.35	1600.79	1548.84	1617.8	1490.81	1658.46	1551.18	1624.21		5.46981	1672.19	1434.91	1218.45	1176.24	1104.45	1196.64	1158.44	1135.67	1148.33	1177.85	1149.91	1251.2	1287.12	1199.18	1400.62	1426.99	1332.83		5.70269	1754.02	1491.39	1394.39	1462.45	1596.5	1414.31	1373.79	1522.64	1189.94	1248.91	1166.83
379.2	4.87502	1946.9	2123.06	2114.38	1845.95	1636.23	1521.56	1596.65	1591.64	1545.81	1599.5	1543.79	1619.29	1491.12	1659.66	1550.25	1622.8		5.2077	1664.79	1423.37	1209.83	1169.41	1099.21	1187.9	1153.73	1130.57	1144.42	1172.06	1149.06	1249.27	1285.44	1200.3	1398.24	1426.11	1331.22		5.52653	1745.03	1482.79	1383.55	1453.29	1585.57	1407.03	1365.13	1515.6	1183.69	1238.53	1161.87
379.4	4.56288	1934.6	2116.63	2104.94	1832.7	1631.08	1515.86	1584.9	1579.72	1535.08	1590.25	1535.87	1614.21	1487	1653.36	1542.85	1619.57		5.08636	1656.78	1416.93	1206.01	1163.4	1089.07	1185.47	1147.28	1125.26	1137.23	1167.62	1145.06	1247.33	1281.69	1195.36	1393.65	1419.66	1331.9		5.11808	1738.31	1475.18	1378.09	1449.13	1578.23	1400.38	1360.02	1506.36	1175.69	1236.49	1158.23
379.6	4.32496	1926.12	2112.03	2102.26	1826.41	1623.62	1505.81	1576.1	1569.78	1528.2	1578.97	1531.06	1601.77	1479.05	1642.72	1535.89	1609.9		4.79792	1651.51	1413.88	1200.17	1158.91	1083.16	1178.21	1141.88	1117.7	1130.39	1163.16	1137.9	1239.53	1276.14	1188.96	1388.7	1415.39	1322.48		4.91792	1733.67	1474.71	1374.85	1443.59	1576.7	1392.92	1354.62	1504.01	1175.07	1232.32	1156.07
379.8	4.09737	1928.14	2111.65	2104.6	1826.64	1616.22	1494.58	1569.26	1562.06	1519.25	1570.86	1520.36	1592.98	1469.57	1633.86	1531.97	1597.18		4.30989	1654.56	1408.78	1197.79	1155.8	1080.91	1171.99	1135.96	1111.59	1127.88	1157.81	1132.93	1231.97	1270.11	1185.1	1376.9	1407.08	1315.97		4.50161	1736.02	1472.7	1374.86	1442.7	1574.71	1394.65	1353.28	1497.51	1170.32	1229.84	1152.52
380	3.79064	1933.62	2122.02	2113.01	1829.06	1617.9	1493.94	1561.7	1557.54	1510.33	1562.63	1509.73	1587.15	1460.75	1625.34	1521.84	1593.5		4.09339	1660.25	1414.48	1200.18	1156.98	1081.49	1171.93	1132.87	1110.33	1123.91	1153.01	1127.41	1224.19	1263.21	1179.02	1372.87	1400.18	1310.48		4.39416	1743.77	1477.52	1379.67	1446.68	1575.84	1398.48	1358.03	1504.67	1173.14	1233.2	1153.5
380.2	3.55707	1939.11	2136.79	2122.54	1834.68	1622.16	1494.44	1555.42	1549.62	1504.43	1554.67	1500.74	1576.95	1454.56	1617.14	1512.77	1586.76		3.89701	1666.77	1420.41	1203.98	1160.79	1079.32	1172.17	1130.35	1111.66	1118.58	1149.6	1120.78	1220.51	1257.14	1172.51	1367.81	1389.38	1302.81		4.22126	1748.22	1485.48	1386.35	1452.32	1581.1	1404.95	1360.16	1511.33	1178.62	1236.4	1156.95
380.4	3.26043	1952.25	2149.82	2143.43	1850	1627.7	1496.38	1558.47	1546.29	1502.38	1547.25	1497.19	1569.66	1451.01	1612.42	1506	1580.72		3.71033	1681.34	1427.49	1208.22	1163.42	1083.01	1174.61	1134.19	1111.91	1118.51	1148.29	1119.5	1215.57	1253.09	1168.04	1361.62	1389.22	1296.55		3.84582	1763.28	1496.34	1394.09	1462.47	1595.24	1415.19	1368.92	1518.61	1182.19	1243.58	1159.42
380.6	3.19093	1970.97	2173.54	2164.35	1866.56	1636.96	1499.07	1563.41	1553.07	1500.43	1544.58	1493.45	1564.78	1444.44	1612.21	1503.55	1574.84		3.37835	1697.83	1439.93	1215.4	1171.18	1090.36	1181.87	1138.85	1114.01	1120.12	1151.59	1120.98	1211.83	1248.22	1166.6	1356.31	1388.97	1296.75		3.61791	1779.35	1509.26	1405.38	1475.79	1608.95	1429.96	1382.41	1529.41	1191.5	1251.97	1166.06
380.8	2.76057	1989.93	2199.99	2190.68	1882.66	1654.32	1509.57	1569.55	1553.98	1501.93	1547.87	1495.71	1571.09	1444.2	1615.58	1503.47	1581.53		3.19824	1720.43	1456.16	1228.36	1181.51	1097.49	1190.32	1143.74	1120.94	1129.83	1153.05	1125.29	1219.5	1253.3	1168.32	1362.37	1389.47	1298.06		3.43209	1802.07	1524.18	1422.41	1491.21	1624.54	1440.27	1395.96	1547.13	1201.26	1264.91	1174.57
381	2.43512	2018.06	2223.69	2217.34	1905.73	1668.35	1525.24	1581.93	1563.51	1509.27	1552.21	1497.74	1574.36	1451.88	1615.26	1512.81	1586.21		2.91865	1738.84	1471.04	1239.64	1190.98	1109.19	1198.37	1153.95	1127.07	1134.63	1161.19	1128.5	1226.26	1258.61	1173.88	1371.3	1396.68	1304.9		3.13384	1821.48	1545.43	1439.61	1508.8	1644.93	1460.8	1408.72	1565.95	1212.73	1279.89	1184.74
381.2	2.29322	2040.36	2249.51	2247.06	1928.13	1685.81	1539.77	1595.59	1577.08	1522.56	1559.48	1509.04	1586.41	1461.51	1634.94	1526.57	1595.81		2.69157	1760.32	1488.05	1255.19	1203.35	1120.47	1212.71	1166.78	1137.08	1145.11	1173.44	1140.76	1233.75	1269.21	1184.83	1382.16	1409.23	1314.99		2.88864	1841.58	1563.79	1456.61	1526.79	1663.71	1474.36	1425.08	1582.33	1228.77	1294.46	1198.57
381.4	1.98966	2062.21	2278.6	2268.51	1947.78	1705.55	1556.39	1608.94	1593.53	1534.32	1576.89	1527.84	1603.89	1478.67	1655.98	1545.3	1613.89		2.50939	1781.01	1507.12	1270.19	1217.39	1135.94	1226.46	1176.9	1152.88	1158.33	1187.04	1153.23	1252.78	1287.36	1201.42	1403.64	1427.05	1336.02		2.57182	1861.94	1579.3	1472.67	1542.69	1680.89	1492.64	1443	1601.06	1241.83	1311.07	1213.06
381.6	1.83641	2086.78	2304.27	2291.77	1967.1	1726.71	1574.07	1626.14	1607.68	1554.07	1590.78	1544.82	1627.74	1500.6	1678.27	1568.68	1641.85		2.24881	1798.05	1524.44	1282.51	1231.49	1146.47	1238.76	1190.83	1169.02	1175.98	1201.39	1172.4	1272.41	1311.83	1221.19	1425.01	1452.82	1357.83		2.45367	1883.51	1596.63	1488.09	1559.17	1700.94	1508.88	1459.1	1619.27	1255.68	1322.84	1227.78
381.8	1.58027	2104.75	2320.48	2308.95	1985.6	1741.76	1590.78	1646.55	1626.35	1572.93	1612.49	1569.93	1651.32	1526.36	1708.78	1595.85	1673.02		2.04971	1811.59	1535.82	1292.51	1243.15	1156.28	1253.2	1205.85	1181.26	1192.04	1219.65	1190.65	1294.37	1332.3	1244.72	1453.02	1483.46	1383.86		2.21911	1894.13	1609.79	1498.02	1570.63	1712.75	1519.32	1471.92	1632.75	1267.23	1334.67	1241.02
382	1.34155	2116.22	2338.8	2323.27	2003.81	1760.76	1608.52	1662.83	1646.94	1593.59	1633.81	1594.43	1683.23	1556.64	1744.94	1626.43	1703.78		1.92503	1821.47	1545.23	1304.09	1252.65	1166.47	1264.52	1218.35	1193.95	1208.3	1238.98	1210.99	1318.65	1358.94	1270.11	1481.22	1514.83	1414.27		2.05366	1909.48	1616.43	1505.6	1582.05	1723.94	1528.7	1484.46	1641.72	1279.05	1346.52	1256.02
382.2	1.25816	2123.33	2341.11	2331.57	2010.42	1770.33	1622.49	1681	1669.09	1610.89	1657.57	1624.34	1715.73	1589.17	1783.42	1665.09	1744.95		1.74829	1823.5	1552.71	1311.97	1261.63	1177.49	1276.77	1231.7	1208.59	1221.78	1257.45	1235.94	1349.98	1393.84	1299.24	1520.42	1549.61	1449.17		1.77628	1911.11	1622.04	1511.83	1584.59	1732.21	1535.7	1488.28	1651.09	1287.57	1354.26	1268.24
382.4	1.01958	2135.14	2341.21	2331.05	2014.99	1778.97	1632.44	1699.25	1684.1	1637.04	1680.93	1650.42	1749.16	1624.82	1823.08	1702.38	1781.61		1.51079	1825.51	1555.49	1314.06	1270.69	1184.84	1284.7	1240.71	1220.15	1235.51	1276.62	1261	1379.01	1424.35	1328.03	1558.64	1588.17	1485.3		1.6125	1909.3	1628.51	1518.38	1590.62	1734.76	1538.14	1493.32	1654.86	1293.06	1361.49	1276.06
382.6	0.806139	2132.57	2334.82	2322.75	2019.27	1785.34	1644.21	1711.78	1701.47	1658.81	1705.29	1677.18	1786.84	1661.46	1865.43	1737.85	1820.58		1.37416	1824.68	1555.01	1315.82	1270.63	1188.94	1290.37	1249.94	1230.8	1252.17	1295.04	1280.9	1407.81	1453.67	1360.89	1592.59	1628.68	1522.42		1.50266	1903.68	1619.53	1510.65	1586.37	1732.19	1538.76	1493.32	1653.59	1299.27	1360.43	1284.45
382.8	0.602614	2120.68	2328.82	2313.15	2012.92	1789.01	1650.55	1718.93	1714.62	1671.98	1730.27	1708.83	1822.33	1693.88	1907.13	1780.28	1865.75		1.24957	1811.88	1550.6	1315.21	1270.82	1189.83	1295.23	1259.13	1239.37	1267.45	1314.29	1301.64	1436.48	1489.64	1393.58	1630.05	1663.09	1555.68		1.3014	1895.59	1611.08	1505.48	1581.88	1725.82	1530.86	1487.16	1647.06	1298.44	1359.18	1292.43
383	0.556672	2106.32	2304.55	2294.03	2000.66	1781.62	1650.5	1724.63	1722.85	1686.86	1752.17	1729.65	1853	1730.57	1939.95	1817.16	1903.42		1.05974	1796.09	1540.57	1311.78	1268	1190.57	1295.2	1259.6	1244.33	1273.47	1325.91	1325.46	1466.36	1519.76	1420.55	1663.64	1695.15	1590.39		1.23576	1881.61	1604.08	1493.9	1572.23	1714.85	1521.86	1482.25	1637.1	1295.65	1352.62	1293.52
383.2	0.401701	2085.92	2282.54	2271.24	1987.13	1772.46	1646.61	1728.36	1731.96	1699.5	1767.85	1754.49	1881.12	1758.76	1973.19	1843.32	1934.63		0.981011	1779.46	1526.71	1301.08	1260.71	1185.13	1292.44	1258.01	1245.57	1280.86	1337.48	1343.05	1488.66	1542.97	1444.87	1693.64	1727.78	1615.65		1.09956	1861.63	1586.51	1479.79	1559.72	1701.33	1506.92	1473.59	1626.95	1291.64	1342.88	1294.51
383.4	0.304358	2062.45	2253.68	2240.02	1966.94	1760.69	1644.21	1729.22	1734.58	1703.76	1778.96	1777.96	1910.43	1783.46	2002.9	1868.14	1966.04		0.847946	1758.21	1515.29	1288.66	1251.19	1177.4	1287.43	1256.33	1246.73	1287.7	1345.72	1353.63	1507.67	1565.64	1470.03	1716.42	1757.98	1639.48		0.982712	1836.76	1566.34	1466.8	1544.06	1682.82	1492.8	1457.09	1610.14	1284.25	1334.36	1291.79
383.6	0.153641	2040.27	2222.2	2207.42	1945.19	1746.97	1629.54	1719.86	1726.96	1705.85	1788.68	1787.08	1922.39	1800.12	2022.55	1889.8	1986.02		0.718441	1733.11	1494.15	1277.01	1242.89	1168.62	1278.38	1249.3	1240.07	1285.77	1346.98	1359.21	1519.42	1582.26	1481.44	1734.13	1772.29	1660.13		0.825907	1811.82	1546.15	1446.78	1523.56	1662.09	1470.99	1440.59	1590.41	1275.14	1319.29	1285.17
383.8	0.0673644	2010.96	2192.81	2181.09	1922.65	1728.28	1615.92	1716.01	1718.52	1711.85	1793.35	1791.01	1933.01	1814.23	2035.64	1902.36	1998.59		0.592435	1712.26	1474.93	1262.28	1228.68	1158.79	1267.92	1244.29	1234.69	1282.85	1348.08	1363.73	1531.53	1596.46	1491.8	1748.58	1782.51	1673.55		0.699511	1789.47	1527.34	1424.74	1504.61	1641.01	1453.66	1426.76	1572.78	1262.18	1306.48	1275.68
384	-0.0425482	1981.76	2161.06	2149.02	1899.03	1708.24	1602.9	1698.14	1710.74	1704.9	1792.74	1793.1	1940.17	1816.8	2039.7	1907.94	2007.47		0.467268	1687.93	1456.42	1248.03	1213.97	1148.06	1255.69	1232.74	1228.33	1277.37	1342.37	1363.93	1538.32	1596.42	1497.13	1754.39	1792.42	1679.05		0.677265	1763.95	1503.2	1407.56	1483.88	1621.75	1435.4	1409.51	1553.3	1250.04	1293.79	1269.49
384.2	-0.0569932	1956.3	2133.54	2120.6	1873.89	1689.39	1586.22	1682.17	1698.38	1689.47	1785.02	1795.02	1933.41	1812.29	2038.92	1911.93	2010.6		0.439414	1664.54	1440.42	1229.87	1200.48	1137.98	1245.41	1219.86	1215.85	1269.53	1336.5	1358.82	1530.84	1595.06	1496.26	1753.91	1794.99	1675.62		0.596547	1737.4	1484.23	1389.19	1466.38	1597.2	1417.38	1390.14	1532.84	1237.71	1277.49	1257.76
384.4	-0.189319	1929.53	2110.86	2098.46	1852.44	1669.6	1568.48	1666.42	1678.29	1676.77	1771.01	1780.04	1921.6	1800.97	2030.04	1899.26	2000.56		0.380322	1650.03	1422.18	1217.67	1186.2	1124.9	1226.73	1209.91	1204.62	1255.63	1327.4	1350.72	1522.29	1587.02	1486.38	1742.58	1777.28	1669.75		0.531066	1719.25	1470.65	1374.43	1449.95	1581.18	1400.65	1376.08	1517.1	1220.87	1262.98	1245.61
384.6	-0.285581	1909.56	2088.28	2085.74	1834.68	1652.89	1554.43	1649.31	1666.8	1661.71	1758.34	1766.42	1908.59	1792.17	2009.88	1882.45	1981.22		0.354197	1636.25	1408.85	1206.23	1175.47	1111.52	1214.19	1196.8	1192.39	1244.35	1314.56	1338.52	1512.35	1574.47	1478.24	1729.44	1768.62	1655.1		0.456463	1707.12	1456.42	1362	1438.87	1569.43	1391.04	1363.97	1502.71	1211.82	1249.7	1233.08
384.8	-0.319142	1895.36	2082.73	2067.57	1822.51	1641.72	1539.88	1633.53	1652.67	1644.53	1743.1	1751.68	1890.82	1772.66	1994.77	1866.14	1961.44		0.294541	1623.86	1399.2	1198.14	1164.75	1100.71	1206.86	1183.21	1182.67	1233.42	1299.86	1328.07	1494.54	1559.99	1462.78	1712.05	1754.27	1636.98		0.370204	1695.69	1445.62	1354.26	1428.42	1555.26	1381.26	1357.73	1491.36	1204.33	1242.62	1226.38
385	-0.362644	1887.45	2075.74	2063.31	1815.7	1631.25	1524.77	1617.73	1634.7	1628.27	1724.18	1727.87	1868.6	1748.74	1968.45	1839.69	1938.99		0.282517	1621.07	1396.32	1192.15	1157.2	1095.13	1196.29	1177.49	1173.33	1222.98	1287.99	1309.41	1475.98	1539.68	1439.36	1690.78	1725.75	1615.76		0.352138	1692.82	1441.47	1350.51	1422.6	1552.03	1374.72	1351.64	1488.82	1199.19	1238.32	1219.24
385.2	-0.372803	1882.37	2075.02	2062.48	1813.12	1618.87	1512.98	1608.56	1618.58	1613.43	1707.7	1705.03	1846.38	1728.26	1940.71	1815.99	1911.63		0.237958	1620.83	1390.18	1186.6	1153.54	1088.46	1189.46	1170.22	1162.03	1213.52	1273.85	1291.81	1458.67	1516.56	1422.27	1663.06	1698.44	1588.3		0.349822	1692.42	1441.61	1348.99	1417.81	1551.12	1370.31	1345.28	1484.57	1190.19	1231.75	1209.2
385.4	-0.442838	1887.29	2082.02	2071	1811.71	1618.96	1510.36	1598.27	1608.64	1597.92	1689.73	1688.62	1819.88	1704.59	1911.67	1786.56	1881.44		0.188141	1624.41	1392.5	1188.16	1153.2	1086.04	1184.78	1161.95	1154.96	1201.79	1262.84	1278.97	1435.48	1492.73	1402.64	1638.6	1678.67	1569.54		0.266731	1696.78	1447.67	1353.58	1421.88	1550.56	1375.62	1348.41	1481.5	1191.4	1232.32	1205.89
385.6	-0.481332	1896.39	2095.93	2084.35	1818.81	1620.1	1506.65	1589.92	1597.75	1584.35	1673.3	1668.96	1795.35	1678.5	1887.52	1764.89	1858.28		0.179139	1634.39	1401.84	1191.86	1152.3	1087.89	1184.29	1159	1152.35	1193.35	1252.85	1262.33	1411.41	1470.02	1377.65	1616.24	1650.02	1543.78		0.277733	1706.62	1455.81	1356.22	1428.98	1560.65	1383.21	1354.99	1487.81	1193.15	1237.04	1205.68
385.8	-0.455606	1912.95	2114.22	2103.87	1832.68	1627.32	1508.61	1588.11	1592.64	1578.79	1661.49	1652.5	1773.14	1660.29	1862.82	1740.32	1833.43		0.0986639	1651.36	1410.13	1198.1	1159.62	1088.51	1186.91	1158.26	1147.02	1186.25	1244.63	1252.16	1395.52	1451.75	1360.33	1591.78	1623.88	1523.21		0.228731	1725.78	1466.32	1371.27	1441.44	1570.5	1392.4	1361.62	1504.31	1200.19	1244.64	1204.4
386	-0.459663	1932.57	2139.92	2122.7	1848.52	1640.32	1516.46	1589.86	1595.43	1571.85	1652.29	1637.59	1758.61	1637.64	1842.25	1718.59	1812.14		0.117759	1669.19	1422.73	1208.03	1167.16	1093.94	1191.71	1160.79	1148.01	1183.26	1234.1	1239.29	1383.91	1436.45	1346.82	1569.4	1610.17	1502.62		0.232525	1745.76	1485.6	1386.42	1453.56	1585.67	1405.08	1374.36	1513.73	1206.25	1254.02	1205.34
386.2	-0.524889	1954.33	2165.96	2151.66	1869.32	1653.23	1522.19	1595.54	1598.73	1566.55	1641.24	1629.79	1740.38	1623.64	1821.04	1702.92	1792.66		0.136301	1686.19	1435.95	1217.72	1173.9	1101.72	1196.78	1164.14	1152.63	1184.79	1234.62	1233.52	1369.81	1425.44	1334.79	1558.93	1594.44	1488.44		0.217394	1765.38	1501.83	1401.74	1471.17	1606.74	1422.48	1386.77	1533.83	1216.94	1266.43	1213.35
386.4	-0.522157	1980.7	2195.94	2187.32	1891.42	1669.91	1536.33	1606.32	1603.27	1570.91	1642.95	1626.86	1731.12	1620.62	1812.5	1694.69	1780.62		0.140524	1713.75	1457.18	1232.3	1189.16	1113.55	1209.05	1171.7	1158.36	1190.03	1234.19	1230.37	1364.13	1414.25	1324.3	1548.99	1579.21	1479.36		0.246069	1790.43	1520.66	1418.21	1490.29	1628.41	1442.51	1406.42	1552.92	1229.46	1281.25	1219.74
386.6	-0.551245	2012.76	2230.85	2219.47	1917.33	1686.6	1552.44	1620.63	1617.82	1580.05	1647.98	1625.85	1732.88	1614.01	1807.31	1690.15	1772.74		0.106484	1743.86	1477.17	1247.33	1203.44	1125.44	1224.3	1183.91	1169.7	1194.02	1239.09	1232.9	1360.45	1410.79	1321.23	1541.78	1571.07	1471.46		0.205966	1821.52	1543.77	1441.73	1512.02	1651.45	1463.57	1425.15	1574.23	1242.21	1296.11	1234.73
386.8	-0.588546	2043.95	2267.64	2250.7	1949.13	1714.01	1569.55	1636.28	1631.72	1590.1	1655.87	1629.29	1734.84	1614.82	1810.36	1689.38	1777.31		0.0469962	1772.31	1498.71	1266.13	1221.09	1139.4	1237.15	1195.59	1181.02	1203.83	1246.71	1234.95	1361.69	1410.35	1318.49	1540.7	1576.94	1474.91		0.195105	1846.4	1570.54	1462.83	1536.6	1675.93	1486.14	1445.07	1598.48	1260.41	1314.57	1246.45
387	-0.568418	2073.68	2300.9	2291.26	1980.29	1740.69	1589.32	1653.13	1644.15	1604.04	1668.02	1640.46	1742.53	1621.38	1815.37	1696.08	1781.92		0.0325961	1800.76	1524.89	1282.81	1237.77	1155.67	1253.93	1211.36	1192.62	1215.8	1259.22	1242.95	1368.02	1416.47	1322.1	1546.25	1580.03	1480.73		0.178765	1875.45	1597.76	1484.04	1562	1698.83	1506.88	1468.59	1624.98	1279.81	1331.24	1257.41
387.2	-0.583312	2109.32	2339.87	2329.72	2006.74	1765.9	1615.03	1678.98	1668.7	1626.74	1685.1	1656.49	1760.13	1636.47	1831.6	1708.83	1796.14		0.040668	1827.71	1546.06	1306.3	1258.07	1172.29	1270.81	1227.25	1210.96	1231.53	1271.8	1255.55	1384.36	1425.76	1335.44	1558.45	1590.54	1488.03		0.164273	1907.66	1619.94	1507.33	1584.22	1728.64	1531.84	1488.6	1646.63	1294.52	1351.49	1275.97
387.4	-0.632274	2141.2	2374.99	2354.74	2033.25	1789.84	1635.95	1699.57	1694.46	1642.83	1704.47	1667.92	1773.08	1651.44	1848.42	1726.99	1813.49		0.0439646	1852.91	1568.89	1327.19	1276.63	1188.28	1289.72	1245.49	1224.54	1242.57	1284.24	1268.75	1391.5	1438.74	1344.9	1570.93	1605.18	1501.04		0.142546	1933.18	1643.09	1533.3	1608.94	1753.74	1554.53	1512.13	1669.48	1314.43	1374.78	1295.12
387.6	-0.629949	2171.97	2407.1	2391.61	2066.28	1816.15	1658.24	1726.37	1711.46	1665.39	1722.54	1688.25	1792.86	1666.48	1868.81	1744.48	1828.96		0.0206535	1877.91	1588.85	1345.47	1293.28	1204.96	1306.75	1261.64	1239.07	1262.23	1301.83	1281.95	1407.64	1453.43	1355.49	1587.76	1624.45	1515.99		0.128358	1955.85	1665.88	1554.07	1627.97	1774.58	1575.9	1533.56	1697.91	1335.25	1391.59	1308.76
387.8	-0.633939	2203.71	2440.39	2428.64	2095.61	1841.79	1679.97	1747.08	1735.07	1686.62	1750.96	1713.92	1816.92	1687.57	1892.61	1765.52	1847.95		0.0783077	1902.34	1613.65	1363.47	1311.02	1221.85	1326.85	1279.82	1259.99	1277.25	1319.15	1300.25	1428.45	1471.91	1374.59	1609.26	1638.74	1534.02		0.133504	1985.53	1688.46	1573.01	1651.11	1803.9	1598.01	1554.75	1720.03	1350.89	1408.17	1327.02
388	-0.671731	2230.07	2471.75	2457.49	2120.95	1866.56	1711.27	1774.87	1762.15	1712.91	1778.37	1738.78	1845.76	1714.14	1919.53	1789.75	1875.78		0.0258763	1932.78	1636.1	1379.16	1332.19	1239.58	1344.35	1297.64	1277.7	1295.91	1333.57	1318.69	1444.53	1486.57	1395.3	1628	1661.5	1552.33		0.143802	2015.13	1711.34	1595.4	1675.9	1832.53	1620.83	1574.22	1738.59	1369.9	1430.04	1346.85
388.2	-0.633741	2260.35	2509.56	2493.28	2154.73	1894.34	1732.53	1804.82	1792.09	1739.02	1797.98	1763.36	1870.07	1735.57	1947.28	1816.07	1909.53		0.0449514	1957.47	1663.82	1399.69	1347.82	1256.88	1365.2	1314.18	1293.79	1314.54	1356.25	1333.89	1462.59	1511.5	1409.71	1649.93	1686.18	1573.52		0.111116	2042.61	1738.3	1618.37	1698.63	1853.09	1644.57	1598.36	1766.23	1393.87	1447.88	1367.21
388.4	-0.61968	2292.7	2543	2530.83	2189.59	1924.11	1754.33	1825.3	1813.18	1766.36	1824.24	1789.89	1895.51	1762.86	1974.95	1842.41	1934.42		-0.00152229	1984.55	1684.42	1418.32	1366.5	1274.53	1380.38	1333.84	1310.98	1331.56	1376.01	1352.37	1483.28	1528.15	1428.37	1675.13	1706.94	1595.42		0.129537	2069.99	1759.7	1640.46	1721.89	1875.8	1664.14	1621.8	1794.97	1412.12	1469.89	1383.53
388.6	-0.662872	2329.59	2575.81	2564.3	2216.6	1949.03	1782.72	1849.24	1841.06	1787.53	1851.21	1814.71	1921.36	1785.65	1998.48	1864.56	1954.62		0.0484985	2014.42	1706.45	1439.07	1387.95	1292.86	1401.03	1352.28	1331.92	1350.02	1391.27	1369.53	1502.27	1551.1	1448.51	1693.5	1727.64	1613.48		0.0902369	2097.91	1785.82	1665.53	1747.66	1907.28	1690.01	1643.41	1817.1	1428.38	1491.56	1400.78
388.8	-0.634183	2358.01	2612.81	2597.17	2244.66	1973.46	1805.72	1878.75	1867.59	1812.58	1874.52	1835.6	1948.9	1810.02	2021.89	1886.43	1981.81		0.0567372	2041.62	1731.64	1461.52	1407.1	1310.93	1422.69	1370.95	1347.98	1365.26	1409.79	1385.48	1519.01	1568.99	1466.75	1713.04	1749.35	1632.92		0.112415	2127.14	1816.76	1690.23	1773.13	1932.02	1715.41	1664.89	1839.06	1451.38	1510.43	1421.53
389	-0.684492	2394.95	2650.38	2639.17	2279.86	2005.58	1832.66	1902.81	1893.33	1837.55	1899.93	1859.42	1969.01	1830.35	2045.39	1911.71	2006.85		0.00692262	2074.62	1760.66	1478.87	1425.2	1329.93	1441.25	1385.94	1367.56	1386.93	1429.04	1403.84	1533.78	1584.51	1480.12	1730.62	1764.93	1650.01		0.134074	2160.98	1837.77	1712.57	1798.68	1961.64	1737.5	1691.24	1870.24	1471.58	1530.16	1440.92
389.2	-0.690731	2430.93	2693.14	2684.73	2314.45	2035.81	1858.35	1928.17	1916.88	1864.63	1929.83	1886.45	1995.79	1849.45	2070.14	1931.21	2026.61		0.02282	2109.71	1786.12	1503.98	1449.5	1347.52	1461.44	1408.19	1386.46	1402.52	1451.55	1422.18	1555.36	1604.1	1496.94	1747.98	1782.84	1668.19		0.109698	2197.88	1867.27	1738.19	1821.58	1993.71	1764.3	1713.14	1900.45	1492.09	1555.99	1458.2
389.4	-0.657505	2477.76	2745.17	2730.67	2352.59	2067.09	1887.77	1960.45	1948.92	1885.75	1954.17	1910.43	2015.29	1871.82	2094.78	1949.9	2043.93		0.0347908	2144.81	1815.65	1528.24	1472.33	1368.86	1488.9	1430.66	1406.53	1420.82	1461.13	1437.4	1570.11	1618.97	1513.38	1766.69	1803.29	1681.63		0.0958225	2236.28	1900.7	1773.18	1855.99	2027.18	1798.63	1746.18	1932.94	1515.09	1583.76	1482.06
389.6	-0.636884	2521.13	2798.21	2779.6	2393.24	2100.17	1916.89	1991.5	1977.42	1916.22	1979.9	1930.09	2038.85	1889.09	2114.25	1971.17	2065.82		0.00847297	2184.82	1847.26	1556.65	1497.96	1393.55	1508.84	1448.32	1424.11	1442.86	1480.84	1454.31	1581.98	1631.3	1527.04	1785.79	1817.35	1696.67		0.0418466	2274.79	1934.3	1803.58	1893.62	2061.87	1827.94	1779.59	1967.18	1540.56	1609.52	1504.18
389.8	-0.653406	2558.7	2847.99	2836.33	2438.14	2138	1948.57	2017.35	2001.24	1939.41	2005.49	1954.61	2060.05	1904.3	2134.02	1990.25	2088.11		0.0527578	2225.25	1880.97	1582.06	1521.01	1411.4	1530.47	1474.76	1447.69	1461.57	1500.89	1468.56	1598.87	1649.33	1536.71	1800.65	1831.92	1711.74		0.114055	2315.27	1968.52	1836.65	1921.98	2102.34	1859.97	1806.08	2002.58	1565.63	1636.62	1526.51
390	-0.655411	2607.84	2901.15	2886.87	2484.91	2173.49	1978.06	2050.23	2034.44	1969.65	2035.16	1976.89	2084.2	1927.38	2157.11	2009.01	2108.03		0.0441098	2268.55	1914.23	1610.18	1549.03	1439.47	1558.41	1496.9	1470.51	1482.47	1521.38	1484.1	1615.12	1663.46	1552.72	1811.27	1847.94	1729.07		0.0855113	2360.81	2007.48	1869.46	1957.09	2139.6	1896.5	1838.19	2038.34	1590.56	1667.53	1550.54
390.2	-0.678013	2656.94	2956.08	2939.51	2529.5	2210.75	2012.23	2086.07	2068.89	1996.94	2056.62	2002.85	2105.36	1943.48	2174.04	2028.56	2124.49		-0.00315091	2306.91	1951.88	1637.36	1576.41	1464.44	1582.77	1517.5	1491.43	1503.28	1542.39	1498.78	1630.79	1677.81	1565.47	1825.15	1862.53	1744.34		0.0722862	2406.7	2044.31	1903.83	1995.57	2173.72	1929.88	1871.65	2070.96	1613.44	1699.99	1575.46
390.4	-0.702201	2706.15	3002.9	2989.11	2570.38	2250.83	2048.96	2119.36	2098.82	2025.02	2083.16	2024.76	2126.92	1961.68	2194.33	2048.02	2144.78		0.00775922	2346.39	1982.66	1665.09	1604.4	1487.97	1608.97	1543.57	1510.55	1522.59	1561.54	1517.45	1645.61	1692.71	1576.22	1844.1	1879.54	1758.47		0.0712595	2447.09	2077.7	1936.47	2029.06	2213.93	1963.36	1903.43	2107.81	1642	1723.17	1597.37
390.6	-0.701133	2757.42	3060.64	3046.86	2615.31	2289.52	2083.7	2154.81	2134	2056.85	2120.42	2047.23	2150.85	1985.2	2219.51	2067.7	2168.59		0.00077692	2394.35	2014.87	1698.04	1632.19	1513.44	1640.23	1567.52	1539.42	1545.33	1582.16	1535.96	1665.36	1711.3	1593.09	1864.31	1896.62	1771.79		0.0538448	2486.93	2114.44	1971.11	2064.16	2256.98	2001.33	1933.39	2146.89	1668.63	1751.23	1624.58
390.8	-0.697155	2802.07	3114.43	3100.04	2661.52	2322.92	2116.38	2190.45	2171.25	2090.46	2150.78	2077.88	2178.16	2012.59	2245.11	2093.49	2190.29		-0.00527093	2434.6	2052.69	1724.92	1659.64	1538.8	1666.73	1592.84	1564.98	1569.47	1605.43	1556.72	1686.88	1730.66	1613.34	1883.04	1919.49	1795.05		0.0799328	2528.88	2155.81	2003.49	2102.68	2291.77	2032.66	1968.15	2184.01	1693.01	1782.49	1649.5
391	-0.722082	2848.71	3160.5	3146.34	2708.74	2367.83	2155.9	2229.96	2205.1	2122.22	2180.96	2110.56	2209.81	2037.28	2272.4	2124.19	2222.51		-0.0353693	2471.05	2089.18	1753.08	1684.49	1564.91	1693.37	1620.53	1588.79	1594.88	1627.32	1578.36	1701.4	1752.9	1631.74	1903.99	1944.42	1817.83		0.0652974	2574.27	2187.88	2036.91	2133.86	2329.05	2063.31	1999.4	2213.75	1716.65	1808.96	1672.83
391.2	-0.705487	2893.05	3201.83	3185.02	2744.06	2406.23	2191.29	2266.55	2239.22	2154.43	2221.25	2138.12	2240.39	2063.31	2307.23	2150.17	2246.62		0.00608082	2500.78	2116.78	1778.59	1712.79	1587.04	1718.87	1643.71	1615.07	1617.62	1651	1599.01	1727.67	1771.47	1655.06	1934.63	1967.36	1839.65		0.0465821	2605.73	2215.07	2063.32	2163	2360.21	2093.37	2028.44	2248.41	1741.23	1834.85	1692.68
391.4	-0.699112	2929.94	3239.91	3223.73	2777.43	2436.32	2222.68	2300.41	2278.95	2194.65	2253.05	2170.06	2271.46	2096	2341.75	2175.97	2280.05		0.000365757	2531.83	2144.14	1804.01	1734.77	1612.21	1745.22	1668.71	1639	1643.9	1675.75	1619.81	1752.56	1796.33	1675.06	1955.71	1994.12	1863.51		0.0449363	2632.19	2241.28	2088.25	2190.81	2389.43	2116.66	2052.53	2276.72	1761.97	1854.99	1718.63
391.6	-0.755683	2958	3272.01	3255.66	2814.84	2472.6	2254.92	2338.39	2314.88	2229.04	2286.87	2207.85	2309.7	2130.21	2370.69	2209.73	2316.68		-0.0260755	2556.38	2166.96	1826.03	1755.88	1633.79	1767.23	1690.72	1659.38	1664.81	1699.43	1645.58	1777.8	1826.45	1701.22	1985.76	2024.03	1892.47		0.0413726	2659.38	2265.18	2106.49	2209.77	2413.33	2137.05	2073.33	2296.77	1778.41	1877.9	1737.34
391.8	-0.727543	2982.18	3296.44	3276.25	2836.24	2498.81	2284.21	2367.05	2345.85	2261.62	2324.53	2243.15	2344.77	2161.41	2407.46	2245.73	2347.93		-0.0147368	2571.81	2181.53	1843.03	1773.42	1649.34	1785.75	1711.7	1680.62	1685.59	1723.94	1669.04	1803.65	1851.88	1725.91	2017.16	2052.38	1919.9		0.0441656	2675.36	2280.83	2123.93	2227.32	2433.64	2156.61	2088.97	2316.08	1792.47	1892.11	1749.15
392	-0.709687	3007.09	3313.21	3298.37	2852.2	2513.99	2306.5	2394.78	2377.4	2298.2	2358.38	2275.49	2379.66	2194.54	2446.5	2281.21	2381.26		-0.0145803	2581.08	2197.53	1856.76	1785.89	1665.45	1807.85	1731.37	1700.95	1708.84	1746.42	1696.12	1831.64	1879.8	1751.61	2049.53	2081.39	1948.43		0.0689575	2688.2	2291.92	2137.19	2241.43	2449.16	2171.77	2102.49	2333.74	1805.84	1903	1765.86
392.2	-0.702709	3008.78	3312.08	3291.64	2866.78	2528.37	2324.86	2421.45	2403.73	2326.03	2392.99	2306.89	2417.31	2225.23	2483.46	2314.64	2422		-0.0133791	2582.27	2203.77	1864.64	1797.87	1677.53	1820.81	1743.77	1716.6	1727.42	1765.82	1716.8	1857.7	1904.37	1778.83	2075.46	2114.99	1977.12		0.0465192	2691.35	2296.5	2141.86	2248.11	2454	2173.18	2110.15	2339.11	1813.64	1910.71	1779.8
392.4	-0.742119	3007.83	3307.98	3293.2	2874.68	2546.56	2343.91	2445.89	2428	2351.51	2424.22	2340.99	2452.36	2257.72	2519.6	2349.52	2460.22		-0.0296181	2582.07	2206.67	1870.12	1805.16	1686.88	1830.06	1756.1	1727.14	1738.31	1785.47	1733.91	1881.44	1930.14	1800.55	2104.85	2147.85	2003.26		0.0361503	2686.84	2296.88	2142.61	2246.49	2455.3	2171.64	2113.24	2340.1	1816.51	1912.75	1784.16
392.6	-0.734104	3002.93	3298.89	3281.62	2860.18	2542.71	2350.66	2456.86	2447.88	2374.76	2451.63	2370.75	2477.71	2284.96	2550.52	2376.63	2488.32		-0.0407312	2573.86	2200.52	1867.1	1804.34	1689.88	1836.64	1763.27	1737.14	1749.8	1797.43	1750.61	1905.03	1955.96	1824.02	2134.08	2174.12	2028.35		0.0376857	2675.97	2284.91	2134.54	2242.48	2446.55	2169.11	2106.71	2331.75	1817.95	1912.17	1787.95
392.8	-0.718577	2988.42	3272.85	3256.63	2849.89	2539.73	2350.37	2464.51	2459.39	2390.25	2465.38	2387.78	2502.18	2313.22	2580.38	2401.91	2518.29		-0.0488817	2553.03	2196.89	1863.99	1804.4	1688.79	1835.11	1767.59	1743.32	1760.47	1809.62	1769.31	1921.32	1975.58	1843.24	2151.46	2195.1	2048.82		0.0428692	2656.85	2271.82	2121.58	2233.52	2437.12	2160.1	2098.73	2319.15	1811.35	1905.37	1788.76
393	-0.723858	2956.46	3244.32	3223.45	2832.6	2530.24	2347.72	2471.38	2465.46	2400.07	2483.01	2409.28	2527.71	2330.64	2600.67	2420.69	2539.56		-0.0517024	2531.1	2176.85	1849.55	1797.14	1680.6	1830.01	1762.72	1739.7	1764.79	1814.22	1779.88	1940.58	1993.12	1859.2	2170.56	2219.14	2071.59		0.0211745	2635.24	2251.76	2104.65	2213.2	2420.04	2140.42	2085.88	2305.72	1801.72	1890.29	1783.05
393.2	-0.736826	2932.93	3210.54	3196.21	2807.75	2516.89	2338.04	2468.03	2464.92	2405.58	2501.65	2426.14	2541.88	2341.32	2616.86	2438.31	2557.99		-0.0233057	2504.29	2157.32	1836.28	1781.67	1672.04	1826.56	1755.78	1739.78	1763.57	1818.33	1784.99	1951.74	2008.04	1873.14	2191.88	2229.45	2087.35		0.0241238	2603.54	2228.05	2084.07	2190	2397.2	2119.12	2067.31	2284.92	1792.25	1875.81	1770.41
393.4	-0.741646	2899.51	3164.17	3155.57	2772.69	2492.56	2326.02	2457.27	2467.27	2406.13	2504.99	2429.41	2546.87	2356.98	2630.66	2455.36	2571.08		-0.017873	2470.61	2134.49	1821.7	1765.29	1660.89	1810.38	1752.4	1734.47	1761.34	1819.49	1787.16	1959.06	2018.71	1880.81	2197.95	2243.47	2098.59		0.0149533	2570.38	2200.77	2059.51	2168.8	2365.55	2098.92	2040.57	2254.78	1773.66	1859.29	1761.64
393.6	-0.736795	2848.67	3110.91	3099.95	2737.93	2464.07	2305.28	2438.13	2449.7	2400.7	2496.17	2428.52	2554.22	2360.22	2637.67	2457.45	2576.29		-0.044217	2431.77	2101.88	1798.97	1746.97	1645.61	1796.18	1735.76	1719.92	1752.33	1811.27	1786.78	1958.66	2019.42	1884.05	2204.89	2250.94	2103.61		-0.00495868	2528	2166.34	2024.18	2135.67	2331.24	2067.1	2012.2	2223.71	1753.83	1832.97	1743.25
393.8	-0.749071	2799.61	3057.2	3044.98	2697.34	2433.3	2284.15	2424.05	2429.25	2394.92	2494.54	2431.96	2556.75	2358.76	2632.84	2455.74	2580.66		-0.0594296	2389.89	2070.18	1773.24	1723.42	1625.48	1774.03	1717.9	1702.44	1740.62	1806.45	1780.69	1958.95	2016.88	1882.54	2208.93	2250.05	2105.75		-0.0195632	2486.82	2130.12	1993.1	2099.74	2292.81	2029.68	1979.93	2192.93	1730.43	1806.2	1723.76
394	-0.717816	2752.62	3000.8	2991.65	2650.09	2400.19	2250.71	2395.81	2409.17	2375.99	2487	2421.21	2544.3	2355.28	2628.45	2452.04	2578.13		-0.0550253	2347.17	2032.16	1742.21	1694.97	1606.42	1754.17	1698.31	1685.8	1725.38	1792.05	1771.39	1954.04	2014.87	1881.79	2196.72	2242.71	2095.47		-0.00531983	2438.07	2087.37	1960.73	2065.15	2255	1995.47	1950.05	2155.19	1705.15	1777.03	1699.99
394.2	-0.717702	2700.54	2938.96	2927.33	2598.23	2358.9	2218.91	2364.81	2385.46	2352.03	2467.14	2399.22	2529.97	2345.64	2623.86	2439.01	2565.6		-0.0320148	2299.44	1998.83	1713.85	1671.56	1580.94	1729.55	1677.52	1667.32	1709.72	1771.21	1758.7	1939.74	2000.63	1873.22	2183.76	2238.65	2087.85		0.0165998	2386.79	2049.21	1921.66	2024.26	2212.85	1960.56	1918.58	2114.56	1676.53	1741.6	1677.41
394.4	-0.710317	2636.26	2875.89	2861.37	2545.3	2313.13	2187.45	2330.7	2351.42	2325.89	2442.52	2377.55	2514.61	2323.82	2596.51	2417.64	2541		-0.0512933	2246.18	1949.89	1681.44	1637.48	1551.1	1696.58	1648.39	1642.51	1683.97	1751.09	1741.74	1922.1	1986.89	1858.34	2171.49	2219.28	2073.6		-0.00417612	2333.53	2004.37	1878.35	1978.16	2165.65	1915.32	1875.06	2067.49	1644.51	1709.67	1649.76
394.6	-0.70876	2579.58	2809.83	2795.72	2486.32	2267.45	2144.67	2298.39	2312.74	2293.76	2414.02	2353.82	2483.9	2300.21	2560.01	2398.19	2519.03		-0.049174	2194.07	1910.77	1643.85	1603.65	1523.18	1667.95	1621.71	1611.48	1657.38	1724.69	1722.86	1904.36	1972.25	1840.36	2147.44	2194.64	2048.97		0.0103258	2279.89	1958.34	1834.76	1934.03	2116.6	1867.97	1835.73	2023.22	1609.7	1674.42	1618.81
394.8	-0.735154	2518.03	2739.86	2728.9	2432.09	2220.31	2102.38	2253.81	2272.02	2255.18	2382.93	2323.63	2454.03	2274.32	2534.63	2367.7	2490.42		-0.0960013	2142.88	1865.81	1605.89	1570.44	1493.28	1635.77	1591.86	1583.61	1633.82	1700.68	1695.37	1881.72	1948.87	1818.62	2124.98	2170.52	2025.38		-0.0162107	2227.43	1913.8	1792.06	1890.07	2068.95	1832.81	1796.39	1981.03	1576.55	1637.85	1586.44
395	-0.741521	2454.45	2670.35	2657.5	2374.93	2171.67	2059.43	2207.11	2231.67	2217.5	2340.46	2287.5	2417.84	2245.11	2501.72	2336.14	2454.19		-0.123515	2089.85	1819.45	1571.06	1536.92	1458.91	1596.18	1557.47	1555.77	1605.26	1675.89	1667.76	1853	1918.97	1793.83	2093.74	2141.65	2005.02		-0.0323471	2172.1	1868.22	1749.74	1845.9	2017.98	1790.71	1751.13	1929.69	1543.56	1602.01	1553.37
395.2	-0.76312	2390.95	2598.72	2589.15	2318.32	2118.93	2015.18	2156.76	2183.96	2175.46	2298.16	2245.24	2371.94	2197.96	2458.58	2294.21	2410.17		-0.112843	2034.77	1776.67	1532.17	1497.26	1422.47	1560.55	1524.35	1518.66	1566.75	1638.44	1637.55	1826.95	1889.88	1763.65	2056.73	2108.08	1971.05		-0.0220921	2116.22	1813.98	1699.38	1799.36	1965.91	1739.74	1708.88	1877.14	1505.45	1556.77	1518.58
395.4	-0.778149	2329.7	2535.42	2519.22	2256.26	2068.22	1961.92	2105.17	2135.64	2132.67	2253.82	2203.54	2332.97	2159.13	2413.97	2254.22	2375.13		-0.122765	1978.83	1728.12	1491.08	1458.62	1389.61	1527.75	1488.69	1487.51	1533.26	1605.63	1608.11	1790.68	1850.69	1731.86	2020.96	2066.53	1935.15		-0.023016	2057.39	1768.94	1658.9	1753.56	1915.16	1696.44	1667.82	1834.46	1468.96	1519.24	1483.01
395.6	-0.754286	2272.42	2468.12	2456.15	2201.13	2017.72	1914.87	2059.24	2088.34	2084.57	2207.86	2161.1	2292.14	2125.08	2367.94	2212.88	2326.05		-0.126904	1933.11	1687.18	1457.19	1428.32	1359.15	1491.55	1455.64	1453.1	1505.19	1574.92	1578.94	1750.94	1817.84	1699.51	1989.91	2030.98	1899.8		-0.0312129	2010.63	1727.42	1622.08	1708.23	1870.98	1658.47	1622.39	1791.38	1433	1485.75	1449.68
395.8	-0.748016	2216.39	2405.35	2399.65	2145.97	1966.05	1868.97	2014.13	2037.97	2038.26	2161.51	2116.55	2241.66	2078.36	2318.44	2166.04	2275.65		-0.120705	1884.98	1646.86	1424.36	1393.01	1325.91	1453.02	1419.74	1420.7	1469.43	1536.04	1544.28	1719.88	1780.12	1667.41	1942.87	1990.89	1864.26		-0.0242233	1955.66	1682.25	1576.68	1666.75	1822.13	1615.07	1585.88	1744.78	1398.41	1450.73	1414.7
396	-0.723637	2161.73	2347.56	2333.96	2090.25	1919.49	1824.66	1970.54	1991.76	1990.65	2110.29	2067.22	2190.97	2031.4	2267.45	2115.57	2232.5		-0.11112	1834.06	1608.74	1386.78	1357.06	1292.22	1420.36	1386.8	1386.19	1433.29	1499.8	1508.74	1682.02	1744.51	1632.44	1900.74	1948.99	1826.89		-0.0258555	1906.16	1636.55	1539.74	1626.17	1776.96	1572.72	1548.75	1699.38	1365.29	1415.11	1381.78
396.2	-0.738236	2106.34	2295.81	2279.77	2042.81	1871.77	1777.94	1920.07	1946.09	1943	2062.88	2016.54	2142.48	1988.55	2221.16	2073.85	2186.77		-0.115524	1791.64	1567.32	1352.52	1325.01	1260.8	1387.97	1354.85	1354.41	1401.13	1470.89	1474.37	1645.88	1705.39	1599.06	1865.5	1907.77	1783.47		-0.0294558	1861.04	1600.19	1503.68	1587.68	1735.15	1537.78	1508.08	1663.09	1334.17	1380.27	1348.34
396.4	-0.757037	2055.59	2232.99	2223.36	1991.91	1823.39	1734.37	1868.78	1898.18	1897.98	2014.77	1970.84	2093.13	1943.25	2167.39	2021.14	2133.08		-0.12497	1747.87	1527.36	1319.78	1293.38	1233.65	1351.68	1321.52	1321.56	1369.35	1433.37	1440.26	1608.32	1663.57	1561.21	1821.22	1864.11	1745.79		-0.0471588	1816.39	1559.95	1466.44	1549.19	1694.09	1501.74	1470.72	1620.56	1302.26	1347.47	1317.06
396.6	-0.782121	2003.6	2177.61	2172.95	1940.46	1780.77	1693.17	1823.68	1847.16	1843.19	1961.98	1924.31	2040.72	1889.6	2106.87	1971.33	2075.84		-0.120633	1702.98	1490.3	1288.25	1261.12	1200.81	1318.72	1285.8	1288.07	1332.95	1394.96	1404.64	1568.51	1623.75	1519.98	1774.39	1816.91	1700.13		-0.0339978	1774.65	1521.09	1430.16	1510.89	1648.93	1457.95	1435.03	1577.7	1269.29	1313.2	1284.28
396.8	-0.758552	1953.72	2131.24	2118.41	1895.65	1737.48	1649.85	1777.26	1801.49	1797.64	1912.51	1872.67	1985.49	1843.63	2059.23	1924.64	2031.11		-0.156732	1665.55	1455.73	1254.25	1231.23	1170.01	1285.58	1253.28	1255.44	1299.34	1363.88	1369.32	1526.31	1583.62	1482.2	1731.99	1775.18	1656.06		-0.0310963	1734.95	1488.07	1399.47	1475.88	1610.74	1424	1401.06	1546.83	1241	1281.94	1253.55
397	-0.778356	1914.99	2084.15	2075.54	1854.46	1699.73	1610.63	1734.96	1760.02	1755.86	1866.11	1829.26	1937.86	1804.9	2007.63	1880.62	1980.5		-0.124493	1631.55	1423.46	1229.33	1203.42	1145.65	1255.38	1229.38	1227.85	1272.11	1333.09	1338.89	1491.94	1544.1	1449.46	1690.65	1732.66	1621.81		0.00875379	1693.15	1454.48	1369.09	1444.81	1576.64	1398.98	1372.04	1515.36	1213.14	1255.98	1226.61
397.2	-0.779808	1874.97	2042.17	2036.15	1815.56	1659.43	1573.33	1692.36	1711.55	1709.56	1819.11	1783.93	1890.73	1751.07	1961.03	1830.57	1928.36		-0.128534	1598.17	1396.58	1203	1174.48	1118.92	1225.49	1198.59	1195.75	1242.01	1299.22	1305.63	1457.08	1510.05	1413.56	1649.37	1686.46	1579.46		-0.0212277	1660.81	1423.95	1339.01	1415.49	1543.03	1366.79	1345.06	1478.7	1185.61	1227.9	1199.52
397.4	-0.770486	1833.95	2003.22	1989.85	1777.38	1621.88	1536.06	1651.9	1669.09	1666.06	1772.54	1731.58	1841.88	1707.18	1908.27	1780.76	1878.63		-0.139093	1567.09	1364.93	1177.06	1151.14	1094.47	1194.74	1169.36	1171.43	1210.83	1265.41	1271.11	1419.54	1469.64	1376.45	1608.1	1643.04	1541.3		-0.0223737	1628.15	1399.71	1314.84	1385.74	1511.43	1338	1315.06	1450.35	1162.01	1200.48	1171.14
397.6	-0.781814	1801.56	1965.48	1956.54	1740.6	1588.15	1504.69	1612.25	1633.03	1625.77	1729.76	1692.14	1796.89	1666.95	1863.27	1738.19	1835.56		-0.15976	1538.15	1339.68	1153.01	1129.39	1069.82	1174.51	1147.23	1145.44	1185.33	1240.88	1244.25	1384.81	1437.35	1346.16	1571.84	1608.11	1505.08		-0.077959	1599.43	1373.76	1289.94	1360.58	1483.53	1314.94	1289.62	1423.21	1139.18	1179.36	1146.17
397.8	-0.773181	1768.27	1925.44	1923.73	1710.15	1556.78	1470.58	1575.34	1597.01	1587.82	1682.87	1648.93	1752.54	1627.09	1821.8	1696.01	1792.33		-0.150662	1510.55	1313.45	1131.62	1106.22	1049.61	1154.23	1122.22	1117.46	1157.9	1212.04	1215.37	1353.23	1402.08	1315.32	1532.16	1569.9	1468.49		-0.0408351	1570.88	1346.12	1265.03	1333.93	1457.08	1290.98	1264.23	1394.31	1112.48	1156.96	1126.65
398	-0.775128	1736.51	1898.98	1890.6	1679.88	1526.09	1440.78	1541.88	1557.75	1549.81	1641.11	1611.07	1710.46	1585.87	1776.51	1657.2	1744.18		-0.169812	1484.32	1293.03	1109.4	1081.82	1028.28	1125.77	1099.62	1095.38	1132.02	1183.21	1184.71	1322.14	1370.19	1281.49	1496.18	1533.63	1437.24		-0.0400947	1543.4	1322.98	1242.17	1311.52	1431.87	1265.94	1242.9	1367.68	1095.57	1132.8	1102.66
398.2	-0.762209	1707.02	1870.3	1862.69	1648.98	1498.6	1411.42	1508.04	1522.42	1514.01	1608.89	1575.71	1669.97	1553.77	1732.79	1619.37	1709.27		-0.183773	1462.14	1272.19	1089.56	1064.08	1009.4	1103.96	1078.54	1074.17	1110.62	1158.95	1161.64	1291.91	1340.89	1252.45	1461.17	1496.86	1403.71		-0.0523599	1519.11	1303.18	1223.11	1290.83	1407.91	1246.45	1222.02	1349.53	1077.18	1114.4	1082.89
398.4	-0.743141	1683.24	1841.2	1835.47	1626.05	1472.57	1388.87	1482.31	1495.1	1485.64	1575.03	1542.95	1634.6	1521.8	1698.97	1586.8	1675.1		-0.16671	1444.23	1250.33	1072.91	1047.67	993.845	1087.06	1057.96	1053.56	1087.72	1136.27	1140.76	1264.97	1313.29	1230.56	1432.15	1466.91	1376.43		-0.0283836	1497.94	1286.71	1206.2	1272.37	1386.58	1231.38	1204.5	1329.35	1059.98	1099.07	1067.76
398.6	-0.746753	1662.75	1819.74	1809.41	1604.62	1451.69	1366.42	1455.22	1472.66	1457.94	1540.74	1513.7	1602.42	1488.17	1668.08	1553.72	1639.65		-0.135311	1422.07	1233.02	1060.74	1032.16	977.367	1067.93	1039.34	1037.25	1069.41	1115.33	1118.6	1245.24	1288.8	1207.71	1406.2	1441.52	1350.16		-0.0354429	1477.15	1268.87	1189.15	1254.13	1367.81	1211.67	1189.41	1309.54	1045.39	1086.61	1049.05
398.8	-0.76166	1639.12	1798.88	1786.46	1579.74	1430.36	1341.44	1429.69	1442.34	1429.54	1514.42	1481.19	1573.26	1462.69	1636.14	1524.89	1608.6		-0.168415	1405.62	1217.68	1045.45	1018.75	962.231	1051.29	1024.23	1021.69	1051.33	1097.74	1096.88	1221	1265.13	1185.08	1379.9	1414.18	1323.98		-0.0533325	1458.8	1252.55	1171.94	1236.16	1350.24	1196.22	1171.89	1288.65	1028.59	1069.79	1032.32
399	-0.753891	1622.51	1771.29	1765.41	1560.72	1409.38	1324.58	1407.61	1419.95	1406.1	1485.69	1456.11	1544.87	1437.01	1605.22	1496.68	1581.98		-0.156073	1388.04	1201.03	1030.22	1005.02	951.134	1038.97	1007.85	1005.1	1034.75	1079.2	1081.52	1199.61	1243.94	1165.36	1353.42	1389.73	1302.16		-0.016428	1442.39	1236.27	1156.37	1222.88	1333.17	1182.35	1156.86	1275.39	1016.22	1055.54	1019.14
399.2	-0.766848	1599.22	1754.38	1746.84	1543.27	1390.44	1305.77	1384.36	1394.85	1382.13	1460.07	1431.25	1519.21	1411.44	1578.03	1473.87	1554.31		-0.163508	1370.19	1186.1	1017.5	990.096	936.96	1025.07	993.691	987.815	1020.75	1063.92	1063.91	1181.37	1225.05	1146.38	1334.62	1370.12	1282.07		-0.0452552	1424.13	1219.75	1146.17	1208.43	1316.33	1166.17	1143.25	1258.97	1003.23	1042.55	1005.74
399.4	-0.756536	1583.22	1735.53	1727.39	1524.01	1372.02	1285.76	1364.86	1373.63	1360.32	1437.99	1409.71	1492.22	1389.02	1554.74	1450.12	1528.34		-0.148922	1356.62	1170.88	1002.37	976.546	922.373	1008.53	981.681	975.064	1006.83	1048.58	1046.38	1163.71	1207.61	1127.59	1317.84	1348.14	1261.72		-0.0550158	1405.88	1205.59	1131.53	1193.32	1302.66	1152.4	1129.14	1244.87	990.713	1027.99	990.642
399.6	-0.743246	1564.18	1716.34	1706.42	1505.39	1356.03	1269.56	1347.19	1353.92	1339.87	1416.74	1386.73	1470.08	1369.51	1532.44	1430.47	1507.07		-0.174985	1341.31	1160.23	988.555	966.224	912.879	997.31	968.233	965.48	994.791	1036.56	1033.18	1144.8	1188.26	1113.67	1298.1	1325.93	1247.85		-0.0390685	1389.6	1196.32	1118.01	1178.84	1290.9	1141.15	1115.1	1231.62	978.027	1016.29	980.866
399.8	-0.757276	1548.33	1699.89	1689.46	1492.73	1338.92	1253.59	1329.59	1337.03	1320.45	1394.12	1370.43	1454.62	1353.16	1513.25	1414.62	1489.28		-0.145114	1326.78	1146.99	979.666	953.111	901.058	985.513	955.531	953.309	979.581	1021.12	1022.7	1133.63	1174.98	1098.38	1281.09	1314.98	1231.88		-0.0111195	1378.34	1178.52	1107.27	1166.79	1271.95	1127.15	1104.7	1217.11	967.038	1006.78	969.191
400	-0.757253	1529.01	1679.95	1671.34	1474.17	1325.46	1238.36	1315.25	1322.09	1306.57	1373.6	1350.09	1437.36	1333.77	1494.51	1398.76	1472.42		-0.146361	1313.54	1134.84	971.392	944.816	889.891	971.701	946.207	939.918	968.424	1009.94	1007.52	1122.56	1161.58	1087.6	1268.67	1301.19	1218.95		-0.0404387	1364.15	1168.01	1094.52	1155.26	1259.99	1112.55	1091.71	1203.7	954.505	995.489	958.64
400.2	-0.78926	1516.49	1664.45	1653.27	1456.59	1311.78	1223.03	1299.5	1304.64	1286.68	1361.34	1333.58	1416.08	1320.17	1476.79	1381.04	1453.19		-0.178946	1299.52	1122.6	959.436	933.697	880.948	961.004	936.423	931.794	957.96	1000.06	995.843	1109.9	1146.65	1075.23	1253.03	1284.77	1201.99		-0.0331337	1349.56	1157.31	1082.45	1141.9	1246.5	1102.84	1079.77	1191.34	948.4	987.149	946.579
400.4	-0.779921	1500.78	1645.48	1636.34	1444.95	1296.78	1212.76	1283.28	1288.08	1270.89	1345.39	1320.38	1400.86	1306.85	1461.13	1366.14	1440.49		-0.1582	1285.39	1111.92	949.727	924.492	872.955	952.471	925.42	920.507	946.28	989.556	986.255	1096.95	1136.78	1066.93	1241.21	1271.81	1190.92		-0.0363103	1335.46	1144.46	1072.5	1129.94	1233.37	1094.7	1067.27	1181.18	938.885	976.182	938.073
400.6	-0.777904	1484.67	1627.91	1622.69	1429.59	1283.25	1199.32	1269.5	1274.8	1257.59	1328.34	1306.62	1385.85	1291.6	1447.55	1354.34	1423.89		-0.16723	1273.18	1098.51	938.629	913.622	862.346	942.685	916.338	908.697	938.502	978.574	978.492	1086.29	1125.03	1054.09	1229.03	1259.8	1182.09		-0.0670128	1321.7	1132.47	1062.5	1115.91	1220.41	1079.57	1059.02	1167.95	927.641	967.536	929.407
400.8	-0.76855	1469.52	1612.46	1602.39	1413.57	1268.47	1184.36	1253.95	1260.79	1243.8	1314.6	1289.11	1372.69	1279.96	1433.52	1341.74	1411.44		-0.17862	1260.69	1089.16	930.17	904.04	853.334	932.846	905.259	901.876	927.505	968.733	969.212	1077.14	1116.31	1044.14	1217.67	1247.04	1171.07		-0.0389281	1307.44	1120.3	1050.92	1108.75	1208.12	1069.99	1047.73	1154.51	918.155	956.107	921.876
401	-0.770449	1453.34	1595.55	1587.77	1399.43	1256.85	1173.68	1239.81	1248.57	1229.43	1302.18	1278.88	1360.7	1271.04	1419.65	1331.14	1399.86		-0.185747	1247.48	1078.55	921.707	895.719	847.06	922.288	894.4	893.207	917.111	958.801	959.454	1067.73	1103.64	1037.22	1209.05	1237.9	1160.69		-0.0538558	1294.51	1111.3	1039.56	1094.77	1195.43	1058.55	1034.87	1142.85	911.336	947.48	912.215
401.2	-0.768049	1438.68	1581.44	1574.31	1387.62	1245.57	1162.77	1232.2	1234.59	1220.49	1287.86	1270.11	1349.4	1260.19	1410.63	1320.58	1389.8		-0.172362	1233.95	1065.08	911.134	887.941	839.283	915.293	887.475	883.279	910.645	950.1	952.593	1059.15	1097.24	1029.81	1198.39	1231.03	1152.59		-0.059898	1280.44	1099.59	1030.16	1083.62	1184.64	1047.75	1025.69	1133.97	900.63	936.821	901.747
401.4	-0.74354	1429.83	1563.65	1559.29	1375.81	1234.71	1151.52	1220.51	1224.01	1208.39	1275.71	1257.67	1336.78	1248.16	1402.69	1307.39	1379.21		-0.153188	1222.59	1054.08	901.051	878.065	829.674	903.371	880.39	872.988	903.143	942.754	944.698	1053.07	1089.08	1019.96	1188.8	1222.5	1143.41		-0.0415536	1267.04	1087.14	1021.72	1074.58	1175.59	1037.16	1018.11	1120.95	892.407	926.696	895.727
401.6	-0.797939	1411.69	1551.29	1544.18	1361.28	1224.61	1138.21	1206.66	1210.38	1195.31	1262.23	1245.94	1327.12	1238.57	1387.49	1296.44	1368.8		-0.159937	1212.81	1047.58	896.577	869.739	822.656	898.004	871.279	866.109	895.32	935.626	937.204	1040.18	1079.87	1011.99	1179.24	1211.5	1135.22		-0.0547497	1255.45	1077.48	1011.29	1064.08	1163.98	1028.94	1008.26	1112.01	885.259	918.806	886.501
401.8	-0.831725	1397.26	1535.37	1530.34	1345.73	1209.94	1127.75	1195.44	1198.01	1184.55	1251.45	1233.7	1317.03	1228.51	1373.21	1288.51	1357.4		-0.126124	1200.92	1037.29	886.14	862.385	814.29	889.982	862.967	859.306	886.306	924.636	930.616	1029.2	1070.8	1004.9	1172.67	1203.54	1127.23		-0.05203	1244.61	1066.87	1003.11	1054.65	1149.27	1018.76	998.346	1102.4	877.439	912.674	878.23
402	-0.772205	1384.56	1525.93	1513.93	1335.85	1198.8	1117.09	1184.98	1185.87	1174.05	1242.52	1225.09	1306.79	1217.3	1366.34	1276.15	1346.53		-0.189402	1190.65	1026.91	877.427	853.771	808.325	880.696	854.216	852.102	877.362	918.369	919.316	1025.31	1061.55	998.192	1164.64	1194.11	1119.25		-0.0503285	1233.55	1056.93	991.568	1043.31	1138.98	1010.16	988.626	1092.93	869.832	901.185	870.552
402.2	-0.786029	1372.87	1507.96	1502.31	1324.04	1187.32	1105.59	1173.69	1177.32	1163.41	1232.42	1211.91	1294.85	1211.26	1355.65	1265.79	1337.17		-0.187304	1178.79	1016.7	869.496	845.706	797.907	870.006	847.544	845.677	871.876	910.275	913.874	1021.07	1057.7	991.201	1155.56	1183.66	1110.62		-0.0754666	1220.98	1049.03	981.644	1034.14	1128.47	1000.84	978.393	1080.13	863.182	894.269	865.157
402.4	-0.793112	1362.56	1495.46	1485.49	1308.75	1176.74	1097.14	1161.97	1166.55	1150.06	1217.93	1202.59	1286.12	1199.9	1344.66	1259.66	1329.96		-0.145336	1168.8	1010.23	862.038	837.259	790.706	864.222	840.504	838.364	863.783	903.983	906.822	1010.8	1048.48	983.175	1146.27	1176.96	1103.33		-0.0460547	1211.75	1037.99	972.606	1025.46	1118	993.001	973.43	1071.38	855.169	887.464	855.477
402.6	-0.808015	1348.51	1484.6	1475.32	1300.62	1164.11	1088.55	1153.69	1155.71	1141.98	1208.51	1193.68	1276.07	1190.79	1335.3	1249.55	1319.65		-0.167772	1158.09	998.728	852.534	829.577	783.905	856.873	833.983	831.516	856.508	896.476	899.913	1003.64	1038.56	977.634	1136.64	1168.28	1094.52		-0.0413156	1201.33	1026.38	965.066	1017.92	1109.14	984.882	963.099	1059.25	846.479	880.224	848.041
402.8	-0.795561	1333.92	1467.06	1466.38	1288.51	1156.57	1076.58	1138.91	1145.92	1132.34	1200.05	1185.23	1266.93	1184.38	1328.11	1240.19	1304.19		-0.152867	1147.88	991.828	843.937	822.085	779.035	849.705	827.255	824.417	848.594	890.8	894.243	996.667	1032.74	970.987	1131.61	1156.89	1087.12		-0.0178076	1190.33	1019.33	956.843	1008.31	1102.04	972.967	954.349	1053.14	840.567	871.074	844.046
403	-0.787042	1324.72	1457.66	1450.55	1275.98	1146.98	1069.97	1129.87	1136.09	1120.86	1189.44	1174.32	1256.88	1174.89	1314.98	1230.05	1299.4		-0.156722	1137.49	984.35	838.348	815.055	771.832	843.101	818.852	817.426	843.102	881.905	889.205	988.555	1025.43	963.715	1124.51	1151.65	1080.77		-0.0361578	1178.23	1012.71	948.238	1001.08	1092.15	966.121	944.677	1045.37	833.997	865.613	836.021
403.2	-0.783532	1313.43	1448.15	1437.44	1266.63	1139.52	1058.24	1123.59	1125.39	1110.8	1177.92	1168.07	1243.45	1164.92	1304.08	1221.91	1289.16		-0.178181	1130.57	975.896	830.551	809.72	765.556	835.651	812.859	809.651	836.316	876.486	881.875	980.803	1017.69	954.289	1116.77	1146.2	1074.71		-0.0407616	1168.19	1001.08	941.213	990.014	1079.95	957.723	936.513	1034.43	826.333	857.809	825.763
403.4	-0.7826	1302.97	1434.56	1425.54	1256.02	1127.68	1051.73	1113.07	1117.79	1102.79	1168.07	1157.09	1235.44	1157.95	1298.01	1214.36	1281.84		-0.16688	1118.9	966.396	825.05	803.33	757.261	826.413	805.115	803.058	830.075	869.136	874.66	975.35	1011.32	949.507	1109.05	1136.53	1066.56		-0.0451823	1160.29	994.125	931.731	982.826	1071.04	949.956	931.117	1025.9	818.991	850.442	823.211
403.6	-0.811988	1293.26	1422.58	1414.95	1247.5	1117.64	1043.48	1104.05	1109.39	1092.14	1157.83	1148.89	1229.05	1152.5	1289.45	1203.35	1273.38		-0.143716	1108.3	959.135	817.454	795.217	751.012	820.317	796.595	797.445	823.239	860.383	868.204	969.199	1006.18	943.568	1099.36	1129.07	1060.81		-0.0488874	1154.25	985.142	924.207	974.909	1061.68	942.946	922.393	1015.85	813.511	842.301	817.56
403.8	-0.802968	1281.98	1410.46	1401.67	1235.62	1109.4	1032.87	1093.9	1099.63	1085.1	1151.09	1141.35	1219.99	1143.42	1279.33	1197.43	1263.86		-0.174765	1098.77	949.552	810.784	788.442	745.598	816.596	791.431	791.085	817.381	855.204	861.13	962.069	997.673	938.75	1094.71	1123.4	1051.64		-0.0442024	1140.29	977.387	917.643	966.72	1051.95	935.113	916.535	1009.34	805.419	834.725	809.335
404	-0.764668	1270.03	1399.03	1388.09	1226.75	1102.85	1028.16	1086.99	1091.98	1077.03	1140.83	1133.49	1212.25	1134.92	1272.6	1192.74	1254		-0.162999	1091.07	942.1	805.061	782.52	740.56	808.971	786.471	785.517	810.761	852.506	858.563	958.089	992.136	931.782	1087.36	1117.67	1047.02		-0.0521376	1132.5	968.525	908.201	958.365	1045.11	925.769	907.192	1001.45	798.299	827.402	804.026
404.2	-0.796586	1258.89	1388.52	1379.15	1215.41	1093.21	1019.84	1078.13	1083.1	1071.48	1134.64	1126.03	1203.07	1127.58	1264.48	1183.16	1248.83		-0.184526	1084.52	933.057	796.291	776.927	735.46	800.524	780.337	779.065	805.657	844.728	850.7	951.682	986.998	928.582	1082.27	1106.62	1039.91		-0.0505008	1121.34	961.43	901.739	951.175	1036.24	917.248	900.747	991.627	792.542	823.111	799.37
404.4	-0.807026	1247.79	1376.17	1363.92	1204.55	1081.74	1011.22	1071.12	1074.68	1061.55	1127.09	1118.7	1196.02	1121.72	1253.85	1177.34	1241.71		-0.190594	1072.54	925.375	791.555	768.685	726.64	796.715	772.074	773.401	800.646	837.26	845.265	946.363	980.246	924.647	1076.55	1103.53	1036.16		-0.0355559	1109.81	953.295	893.132	943.915	1026.82	910.447	894.795	983.316	785.813	816.09	792.788
404.6	-0.806876	1238.44	1361.05	1354.06	1195.74	1074.34	999.597	1057.99	1064.79	1054.11	1120.53	1111.53	1188.59	1116.36	1250.56	1173.03	1234.35		-0.156695	1062.88	919.023	785.115	764.214	721.327	789.809	767.901	765.874	794.137	833.557	840.688	941.317	973.228	919.486	1071.18	1098.46	1030.89		-0.066913	1098.04	943.944	883.968	933.642	1019.06	901.375	883.883	977.647	779.848	807.701	785.174
404.8	-0.822308	1225.2	1348.75	1341.27	1183.77	1064.89	993.497	1049.26	1056.45	1044.32	1114.03	1103.73	1182.2	1109.39	1245.98	1165.99	1226.22		-0.18804	1050.38	908.821	775.911	756.636	715.307	779.611	762.794	761.692	786.939	828.112	837.271	934.604	970.608	913.461	1065.23	1091.03	1025.49		-0.0525285	1089.42	936.345	876.458	925.143	1009.79	894.68	877.634	966.196	772.452	800.283	780.26
405	-0.813252	1212.83	1337.33	1327.36	1173.83	1054.74	982.125	1044.67	1048.09	1038.65	1103.72	1098.46	1175.87	1102.58	1236.02	1156	1221.91		-0.162138	1042.62	903.259	771.438	750.8	708.602	776.655	755.419	756.038	781.566	820.369	830.23	930.146	964.084	906.358	1059.21	1087.18	1020.41		-0.0258443	1079.53	925.438	870.317	914.986	998.114	886.001	869.119	958.584	766.863	795.488	774.648
405.2	-0.787031	1201.44	1324.05	1314.06	1162.87	1044.88	974.999	1035.61	1040.29	1031.13	1096.43	1089.99	1170	1096.58	1227.26	1150.08	1216.75		-0.179252	1031.87	892.485	763.023	744.463	703.063	769.347	749.969	748.74	778.25	815.753	825.399	924.505	960.777	904.043	1054.07	1082.03	1013.89		-0.0464376	1068.17	916.419	862.087	906.014	988.68	878.118	860.749	951.883	760.378	786.492	768.755
405.4	-0.767104	1191.33	1309.63	1303.81	1151.05	1036.38	967.054	1026.44	1032.67	1024.5	1088.58	1080.65	1162.11	1090.91	1221.18	1147.55	1208.87		-0.169201	1022.25	883.472	756.363	736.444	697.019	759.347	745.166	742.27	771.057	811.219	823.754	917.291	954.575	897.515	1045.14	1076.64	1009.11		-0.0299012	1058.02	909.9	854.791	900.69	979.425	869.899	852.579	943.541	754.443	779.797	762.073
405.6	-0.793887	1178.44	1297	1290.12	1141.13	1026.05	961.608	1018.5	1024.08	1014.74	1082.1	1075.97	1153.94	1083.31	1214.97	1139.37	1203.54		-0.163855	1013.46	876.899	748.788	731.132	690.731	755.236	737.686	738.499	765.608	805.055	814.781	912.662	949.537	892.448	1039.55	1068.89	1003.17		-0.0669265	1048.58	899.899	845.37	892.135	971.313	861.034	846.911	931.998	746.873	775.253	756.154
405.8	-0.757762	1166.01	1289.19	1277.46	1130.22	1016.64	952.836	1010.62	1014.83	1005.49	1074.86	1067.68	1148.22	1075.59	1206.27	1131.53	1193.69		-0.181103	1001.23	868.786	742.777	724.084	684.603	749.349	732.049	731.471	760.246	799.388	808.75	908.946	945.072	887.103	1033.64	1062.27	997.18		-0.0299546	1037.77	891.962	837.251	880.569	963.82	853.303	838.714	922.561	739.729	769.308	750.489
406	-0.811328	1157.12	1275.22	1265.33	1121.64	1007.03	941.744	1002.74	1006.58	998.91	1064.81	1060.52	1139.32	1069.78	1200.95	1125.61	1185.7		-0.205191	992.201	860.667	735.694	716.17	680.104	742.112	723.388	725.84	754.168	792.02	804.411	903.84	936.903	882.392	1027.88	1055.94	990.634		-0.0469465	1029.79	884.348	828.099	876.714	956.004	845.412	830.318	914.788	734.451	759.856	743.764
406.2	-0.780451	1144.75	1260.97	1256.6	1111.84	998.581	934.711	991.478	999.28	991	1056.67	1049.32	1129.98	1060.25	1189.68	1118.65	1180.36		-0.215172	983.784	853.167	727.709	710.821	671.852	735.194	717.229	717.584	748.133	785.839	797.948	893.709	929.777	876.444	1019.61	1045.87	982.723		-0.0377868	1019.02	875.368	820.228	867.558	948.182	838.68	824.28	907.23	726.984	753.7	736.981
406.4	-0.784394	1133.35	1253.78	1243.12	1100.14	990.946	925.683	983.418	991.234	980.587	1049.51	1044.34	1120.14	1054.02	1180.25	1109.18	1170.55		-0.19028	976.593	843.908	722.987	705.838	667.009	729.549	711.184	713.538	740.825	778.451	791.254	888.952	922.969	869.397	1014.64	1041.79	977.131		-0.0492718	1009.85	867.098	815.149	859.646	938.021	829.018	817.927	900.175	722.28	745.713	731.981
406.6	-0.802532	1126.98	1247.17	1234.4	1091.67	983.078	918.115	978.066	981.014	973.393	1039.42	1035.73	1110.99	1044.92	1173.57	1098.11	1159.12		-0.200367	969.772	836.905	718.553	698.853	662.772	723.364	707.488	707.511	736.556	773.659	786.646	883.407	916.787	863.639	1007.54	1033.99	970.417		-0.046061	1004.54	862.525	810.011	854.014	930.237	823.496	811.188	891.642	718.844	741.63	726.644
406.8	-0.837972	1117.63	1235.11	1228.31	1083.1	976.045	913.543	967.971	973.207	966.263	1033.24	1024.93	1106.4	1037.11	1166.16	1091.08	1150.85		-0.233046	962.965	833.758	709.804	694.1	655.636	718.081	700.715	701.354	732.807	769.448	779.767	875.63	908.466	856.087	999.171	1024.2	962.293		-0.0336316	996.876	855.156	803.232	846.888	925.166	820.82	803.602	885.607	711.493	736.64	721.943
407	-0.825498	1111.03	1225.99	1217.98	1077.53	968.266	904.954	961.73	968.687	959.801	1024.16	1019.67	1097.42	1030.77	1155.51	1082.76	1144.99		-0.191192	955.265	829.629	706.896	691.389	651.481	714.122	696.209	697.515	723.865	763.482	773.409	869.524	901.703	847.357	991.737	1016.32	955.057		-0.0332338	991.281	849.187	797.994	841.021	917.272	813.548	798.838	880.005	707.7	732.061	717.796
407.2	-0.821893	1104.76	1221.39	1213.98	1068.32	961.642	898.906	953.977	961.217	951.469	1015.89	1011.59	1089.06	1023.75	1147.06	1074.19	1134.63		-0.176863	952.86	823.094	704.798	684.351	648.311	707.528	691.633	691.586	718.219	756.304	766.746	863.673	897.878	844.035	983.805	1011.75	948.984		-0.0591913	984.154	845.323	793.11	835.61	912.637	809.131	794.475	875.213	702.779	726.13	713.482
407.4	-0.80435	1100.34	1216.29	1206.69	1064.69	955.755	893.561	948.736	954.089	944.775	1008.62	1001.09	1076.56	1014.03	1135.95	1065.56	1125.42		-0.188237	948.022	819.762	699.89	680.522	645.032	705.884	686.827	686.841	714.646	750.331	762.039	854.372	885.953	836.576	973.743	999.969	938.799		-0.048312	979.63	842.198	791.02	832.49	908.542	807.172	791.802	872.637	699.619	722.885	708.339
407.6	-0.789566	1093.01	1210.29	1201.73	1058.13	953.396	889.395	941.082	949.789	935.887	999.67	995.929	1070.42	1004.84	1125.55	1057.05	1114.72		-0.203742	942.681	814.905	695.434	676.855	639.22	700.376	680.554	683.422	711.314	745.058	754.786	849.016	880.152	829.642	965.898	992.474	931.841		-0.0545127	976.529	840.204	787.982	829.869	903.533	803.03	789.004	868.257	696.049	721.399	702.477
407.8	-0.837767	1089.53	1206.86	1199.55	1058.34	949.539	884.29	935.712	941.164	932.5	996.583	989.129	1063.02	996.749	1117.46	1050.85	1109.3		-0.210133	940.173	811.69	692.903	674.015	637.349	698.032	679.661	678.566	704.98	739.68	751.706	841.496	873.871	822.801	959.062	984.637	924.857		-0.0601648	974.838	837.86	785.967	825.801	901.942	798.024	785.852	863.811	691.987	716.701	701.334
408	-0.807875	1087.67	1204.53	1197.28	1054.74	944.187	879.697	930.831	935.686	928.465	989.258	980.883	1055.66	989.557	1111.46	1042.4	1099.7		-0.212739	938.274	807.985	691.16	672.419	634.697	692.583	676.509	674.954	701.993	734.982	746.59	836.911	869.228	816.85	954.154	977.712	918.076		-0.0445469	971.976	835.393	783.434	823.1	898.253	797.843	784.226	860.884	690.431	714.795	698.193
408.2	-0.798343	1086.07	1200.77	1192.72	1050.48	940.706	878.929	927.522	932.201	919.588	983.814	975.565	1048.67	982.055	1102.86	1033.23	1089.31		-0.202094	936.868	808.136	688.221	670.967	632.917	690.929	670.942	673.317	698.316	732.527	741.918	830.017	859.225	810.378	945.945	970.297	911.633		-0.0574552	969.895	832.955	780.607	822.79	896.138	796.101	780.335	858.632	687.98	712.456	695.805
408.4	-0.781781	1083.06	1200.22	1191.56	1048.36	940.289	872.62	923.532	926.979	916.532	979.537	971.404	1042.38	977.887	1095.14	1027.13	1082.14		-0.214315	937.494	809.033	688.216	670.122	630.921	690.172	670.657	668.941	693.748	728.524	737.159	824.166	853.102	805.156	939.917	962.988	906.791		-0.055415	970.839	830.563	779.626	819.665	895.497	794.444	778.786	858.825	685.467	712.015	694.166
408.6	-0.806877	1083.14	1199.22	1193.73	1046.75	936.189	871.742	922.161	925.323	915.971	972.333	965.529	1038	971.781	1091.03	1021.17	1078.81		-0.173803	936.838	806.35	688.082	667.698	629.832	688.034	670.165	668.937	690.573	724.838	733.238	819.716	851.169	797.711	932.416	957.355	899.784		-0.074646	968.146	832.677	779.839	821.711	896.914	793.921	778.054	857.291	687.058	710.676	690.62
408.8	-0.798091	1083.44	1199.65	1193.37	1047.22	937.007	871.256	921.182	923.025	913.184	970.408	961.757	1030.11	967.874	1083.76	1014.83	1070.3		-0.154035	936.206	805.343	686.525	666.231	628.283	685.283	666.437	666.021	690.199	722.749	728.598	814.94	845.195	793.479	930.23	950.869	895.298		-0.0711496	964.6	831.739	780.474	822.152	896.039	794.132	779.156	855.858	685.181	709.031	688.557
409	-0.832884	1082.39	1198.78	1190.03	1047.45	934.605	867.533	916.821	920.888	906.835	967.582	958.133	1024.78	960.596	1079.76	1007.92	1066.95		-0.170844	935.087	805.276	685.953	665.866	628.503	687.549	665.916	664.236	687.218	720.906	726.624	813.364	841.184	790.719	922.281	947.643	889.087		-0.0563866	967.307	830.514	778.927	820.326	893.696	793.251	778.485	856.223	683.318	708.129	688.792
409.2	-0.788575	1080.55	1199.7	1189.71	1046.52	933.696	866.08	916.668	918.167	906.187	960.699	955.156	1020.53	958.373	1075.25	1006.23	1063.25		-0.202181	935.041	805.758	685.5	666.071	627.34	685.369	664.67	661.751	687.309	717.339	724.77	809.192	839.096	788.285	919.966	944.663	886.21		-0.0489846	968.206	831.114	779.274	817.672	895.094	792.031	776.405	856.036	683.06	708.09	687.996
409.4	-0.761482	1082.34	1201.32	1190.95	1046.42	936.947	867.119	918.887	917.935	906.717	961.922	952.765	1019.32	957.185	1072.11	1004.06	1059.61		-0.168675	934.819	805.239	684.623	662.792	626.812	683.008	664.197	661.367	684.594	717.903	722.597	807.664	835.064	785.617	915.586	939.864	883.273		-0.0719491	967.959	829.971	779.428	819.108	895.354	791.649	776.589	856.107	681.749	708.432	686.527
409.6	-0.789123	1081.88	1201.39	1191.69	1048.29	936.196	866.58	915.631	917.71	903.703	959.803	950.138	1016.41	953.196	1068.15	1000.54	1055.98		-0.168184	937.142	803.832	683.718	664.419	625.893	683.557	662.569	662.446	682.551	714.812	719.706	804.455	832.977	783.846	913.733	937.733	880.727		-0.0543156	966.167	830.014	779.281	820.688	895.376	792.369	776.951	857.084	682.867	707.794	685.686
409.8	-0.768105	1080.22	1199.44	1194.29	1046.24	933.916	869.051	912.639	918.644	902.47	956.346	949.407	1017.61	949.997	1067.24	998.082	1052.14		-0.168965	935.522	805.491	685.095	664.989	626.056	684.252	661.324	660.756	682.884	714.584	717.732	802.572	830.494	781.11	912.618	936.053	879.429		-0.0604808	966.722	830.348	777.996	819.117	895.29	791.575	774.188	855.457	682.947	708.375	685.79
410	-0.799438	1083.41	1199.93	1193.13	1047.26	932.606	867.116	914.478	916.535	902.688	958.955	947.648	1015.12	947.814	1063.37	996.245	1052.43		-0.203124	936.727	805.51	685.091	666.223	625.793	683.785	662.057	662.264	682.147	712.246	719.009	798.783	827.394	780.227	909.81	934.353	875.78		-0.083977	966.638	832.092	779.91	821.134	895.127	791.584	776.868	856.515	682.33	707.812	685.181
410.2	-0.805393	1083.48	1201.24	1191.65	1048.18	933.992	867.147	914.781	915.697	901.379	957.27	947.603	1010.98	949.243	1064.01	993.346	1048.84		-0.19778	937.819	805.889	684.341	664.456	625.3	684.161	660.163	660.461	682.24	711.555	716.568	801.083	828.657	778.949	906.564	932.4	876.238		-0.058066	966.548	830.448	779.206	822.778	896.267	793.026	777.552	855.728	682.649	708.938	684.687
410.4	-0.806852	1084.41	1202.05	1192.41	1046.86	933.724	867.989	913.923	915.642	901.492	955.828	945.539	1010.53	946.771	1062.21	993.32	1044.82		-0.167133	936.211	804.37	685.463	666.68	625.421	683.892	658.443	660.693	680.833	713.228	716.262	796.664	825.384	777.85	909.681	930.67	876.408		-0.029593	968.618	832.26	779.65	819.395	894.441	792.527	776.26	857.863	681.573	709.667	684.397
410.6	-0.78213	1081.69	1200.02	1193.39	1047.05	933.538	868.12	914.827	915.599	904.67	955.128	943.628	1009.63	944.453	1058.32	992.529	1048.4		-0.209846	934.867	805.62	686.736	664.496	627.231	684.106	660.841	662.475	680.454	712.094	717.764	794.456	825.324	775.528	905.418	929.976	874.735		-0.0315826	967.193	831.428	779.794	819.167	893.427	793.094	777.771	857.437	681.513	709.659	684.82
410.8	-0.826777	1082.97	1199.52	1190.7	1046.63	934.718	867.358	917.12	915.665	902.04	955.101	946.341	1008.42	944.959	1060.27	991.602	1048.81		-0.204029	936.421	805.975	685.621	663.292	626.339	683.839	660.469	660.27	680.157	711.024	717.432	797.278	825.289	776.247	907.359	929.347	872.365		-0.0603194	968.762	830.865	778.969	819.268	894.497	793.977	778.305	856.823	681.576	709.915	683.948
411	-0.863419	1083.16	1199.99	1191.05	1046.22	934.345	868.052	912.43	916.542	901.391	955.384	944.702	1011.61	943.185	1056.69	990.769	1045.82		-0.176242	935.615	804.802	683.86	664.094	626.466	683.062	659.45	660.587	681.394	711.053	714.998	795.088	822.379	775.243	904.307	926.99	873.664		-0.0654385	966.694	831.774	779.069	820.1	894.383	792.721	776.541	857.124	682.299	709.044	682.755
411.2	-0.815926	1082.15	1198.71	1192.2	1046.36	934.54	868.14	910.343	915.632	899.573	954.957	943.526	1007.76	942.309	1056.9	990.371	1045.34		-0.180469	936.163	804.655	682.723	665.082	625.529	682.239	662.424	659.463	681.815	712.035	715.361	794.182	822.877	773.441	903.298	927.021	870.568		-0.0554722	966.989	832.491	780.55	819.735	896.237	792.578	778.428	857.045	680.87	708.61	684.409
411.4	-0.814511	1081.8	1197.91	1191.93	1045.32	934.224	868.151	915.851	917.381	899.808	956.674	943.582	1004.01	942.566	1056.62	989.47	1043.82		-0.17652	935.808	804.633	684.589	664.34	626.265	681.638	661.865	659.11	679.795	709.803	713.61	792.648	822.744	771.995	903.279	923.755	869.782		-0.080316	966.827	831.193	779.37	820.166	895.502	793.277	776.932	856.693	681.501	710.531	683.449
411.6	-0.779022	1078.73	1198.76	1193.57	1047.03	932.178	866.076	913.355	916.134	898.803	953.515	943.112	1005.18	941.414	1053.62	986.408	1042.01		-0.22412	936.385	805.301	685.035	663.771	625.268	683.135	658.445	659.29	680.247	709.645	714.057	790.848	820.244	773.506	898.342	924.404	868.105		-0.0579014	965.684	831.12	777.83	819.379	894.875	793.148	776.772	857.826	681.412	707.217	682.888
411.8	-0.79014	1080.19	1197.27	1190.33	1045.58	933.16	865.421	911.648	915.251	899.983	953.733	942.237	1003.13	938.573	1052.76	985.088	1041.87		-0.207648	934.646	803.111	683.727	665.552	623.73	683.039	658.516	658.865	679.228	708.591	714.245	792.113	818.327	770.84	898.234	922.82	867.879		-0.0626684	965.257	830.039	777.608	818.591	891.166	791.976	775.637	855.232	679.822	707.936	683.379
412	-0.816285	1081.31	1195.12	1190.1	1044.67	931.636	863.842	912.657	915.399	898.877	952.271	939.864	1000.81	937.426	1051.71	984.697	1042.68		-0.200571	937.18	803.783	683.403	663.729	624.812	682.919	659.267	658.935	679.643	708.132	711.915	790.564	820.826	770.022	900.995	922.671	865.339		-0.0727888	965.231	828.793	779.348	817.175	891.251	791.328	775.75	855.154	680.574	710.024	681.59
412.2	-0.804599	1076.73	1196.52	1190.95	1044.68	933.417	866.709	914.814	914.089	897.008	951.199	939.411	1001.71	937.379	1048.85	983.937	1038.59		-0.215267	936.128	805.008	683.616	662.831	624.933	681.145	658.37	658.698	676.598	707.117	712.729	789.313	817.576	768.109	896.248	918.322	863.224		-0.0271446	964.73	830.992	778.031	820.397	891.355	792.48	775.308	855.492	679.246	708.203	679.231
412.4	-0.808088	1079.02	1199.9	1191.91	1042.84	933.919	865.071	912.499	913.872	895.534	949.603	937.929	1001.98	934.067	1045.19	981.755	1035.13		-0.202034	935.979	805.066	684.443	663.654	624.331	680.867	656.885	658.144	676.465	708.209	709.22	787.574	813.017	766.07	893.091	916.05	862.373		-0.0302702	965.549	831.4	777.066	817.758	891.387	793.233	775.539	855.342	680.749	707.558	679.763
412.6	-0.83998	1081	1197.34	1191.27	1044.36	932.417	865.423	912.253	912.864	897.758	950.033	935.455	997.864	932.648	1044.81	978.965	1032.59		-0.214932	936.101	803.599	683.833	663.611	623.578	681.652	657.571	658.083	675.349	705.523	707.375	784.4	814.986	767.443	891.569	915.587	859.686		-0.0363452	966.084	830.351	779.155	818.754	892.333	791.483	775.841	856.115	678.573	707.624	681.542
412.8	-0.813736	1078.17	1196.92	1192.05	1045.95	933.113	865.039	910.533	911.671	896.937	949.284	935.579	995.917	930.637	1043.99	976.735	1029.15		-0.173176	934.056	803.913	684.646	663.382	623.369	680.299	657.933	656.339	675.666	703.199	706.84	785.398	812.659	762.986	889.949	911.641	857.516		-0.0581262	965.639	829.31	779.053	819.749	892.991	792.697	774.354	857.259	680.4	708.265	680.595
413	-0.830934	1081.07	1198.84	1194.16	1045.11	931.816	863.229	908.953	909.56	893.235	948.112	933.337	992.689	929.139	1041.56	973.891	1026.85		-0.176073	934.073	805.162	682.747	661.155	622.818	682.464	655.643	657.067	676.344	703.185	706.158	783.773	812.166	761.306	888.2	912.193	859.184		-0.058434	965.859	830.345	779.255	817.883	893.703	791.82	774.513	856.173	680.789	708.065	679.245
413.2	-0.799331	1082.83	1201.34	1193.16	1043.88	932.571	865.208	909.755	910.436	895.119	948.015	932.412	992.333	926.073	1036.17	971.575	1026.08		-0.193632	935.631	803.821	683.724	662.083	624.08	680.123	655.04	656.753	674.023	704.09	705.397	780.986	807.509	759.86	884.967	908.275	855.511		-0.0481136	966.454	831.701	780.185	818.019	894.814	792.184	775.789	857.279	679.102	707.464	679.799
413.4	-0.826494	1080.59	1198.02	1192.91	1046.51	932.213	866.221	912.101	911.937	895.161	943.618	931.141	988.552	925.488	1034.96	969.172	1021.89		-0.160015	937.048	804.068	683.866	660.933	623.927	679.735	655.176	654.027	671.608	702.194	703.312	779.153	805.901	756.334	883.62	906.142	850.88		-0.0479714	968.029	830.274	777.443	819.219	893.13	793.18	773.594	855.701	678.805	708.28	680.19
413.6	-0.839333	1081.88	1196.8	1192.01	1044.05	932.084	864.211	909.907	910.339	891.547	942.083	930.024	986.884	923.667	1032.1	965.448	1020.38		-0.205865	935.289	805.378	685.02	661.828	623.786	680.214	654.907	654.833	673.891	701.366	702.413	779.605	804.656	754.1	881.796	904.915	849.094		-0.0659342	965.896	828.861	777.135	818.812	892.565	791.072	773.891	854.819	679.037	706.702	679.13
413.8	-0.822679	1081.41	1195.29	1190.93	1045.3	930.686	862.746	907.255	910.13	889.608	947.722	928.18	989.077	920.319	1029.94	965.33	1019.14		-0.21893	934.81	804.333	683.115	664.584	623.37	678.749	653.658	656.297	672.539	698.928	700.093	776.919	802.916	754.747	878.396	901.576	847.882		-0.0370288	965.357	829.319	777.053	816.431	892.695	789.088	773.988	852.58	679.189	705.776	678.627
414	-0.828249	1079.43	1196.19	1190.25	1042.03	930.04	862.802	910.334	909.084	891.806	943.094	927.599	984.054	917.016	1028.99	964.253	1016.71		-0.223509	934.613	801.697	682.698	662.34	622.99	679.206	654.046	653.673	671.309	699.126	700.511	774.749	800.176	751.55	878.258	902.164	847.655		-0.0419146	960.807	827.917	777.254	816.798	891.182	789.89	774.183	853.273	677.51	704.975	675.851
414.2	-0.832705	1075.74	1192.21	1186.52	1041.84	930.391	862.52	910.755	907.933	892.6	939	925.596	983.193	916.756	1027.85	959.926	1012.67		-0.209828	932.93	801.595	682.357	661.72	622.455	676.402	652.005	651.359	669.336	698.121	699.399	771.444	798.404	749.742	878.215	901.193	844.785		-0.0471936	961.293	826.134	774.472	816.247	891.228	788.021	772.642	853.061	677.875	703.223	674.641
414.4	-0.811062	1075.13	1191.92	1184.41	1038.93	928.192	858.496	907.503	906.538	890.771	940.078	926.896	980.876	917.752	1023.76	960.205	1012.48		-0.184725	928.52	798.982	681.507	660.666	621.181	677.237	651.687	651.847	669.458	699.337	697.343	771.213	798.704	750.597	874.282	899.318	846.172		-0.0556591	959.251	826.601	773.795	813.799	889.906	786.811	770.853	851.041	674.089	704.065	673.907
414.6	-0.787648	1072.16	1187.59	1181.41	1035.82	926.195	858.33	905.688	906.394	889.786	940.162	924.279	978.911	913.901	1025.28	959.863	1010.86		-0.207623	926.507	797.573	681.175	658.114	619.882	675.397	651.455	652.034	668.332	695.465	698.73	771.471	796.867	750.179	873.678	896.718	844.301		-0.0458484	956.4	822.99	773.938	810.224	884.494	784.184	768.708	848.953	673.335	701.333	672.822
414.8	-0.831617	1069.12	1181.92	1176.9	1034.24	926.009	857.332	903.754	905.52	887.454	939.792	924.352	979.708	914.177	1023.35	955.63	1011.16		-0.19223	923.331	794.768	676.638	657.111	618.568	672.755	650.688	649.924	667.916	694.47	698.134	769.439	795.828	747.668	875.779	896.328	842.095		-0.0765182	951.982	819.056	769.244	810.736	883.367	782.058	766.194	845.299	670.869	699.609	670.242
415	-0.808846	1063.53	1179.08	1170.93	1028.71	922.711	853.37	904.102	903.409	886.589	937.943	921.371	979.905	911.437	1022.58	956.526	1007.12		-0.185438	917.89	792.845	676.009	656.22	615.523	675.268	647.786	648.131	667.795	692.842	696.556	770.324	796.248	747.667	871.919	895.076	842.223		-0.0587935	948.01	816.946	765.652	806.025	880.067	778.675	764.339	843.401	669.193	695.847	668.921
415.2	-0.799568	1057.27	1171.8	1166.98	1025.28	917.113	853.741	900.322	901.267	886.085	935.618	921.127	977.365	911.073	1019.84	953.355	1006.9		-0.171062	913.615	788.24	672.177	652.943	613.786	669.617	645.599	646.947	663.559	693.215	696.452	769.218	794.91	746.229	869.735	892.909	841.318		-0.0656628	944.121	811.652	762.347	802.584	875.427	777.373	760.138	838.346	667.234	693.052	667.757
415.4	-0.837077	1050.78	1164.22	1158.78	1020.14	915.005	848.77	897.768	899.486	884.649	934.629	919.627	975.775	910.374	1019.19	952.669	1004.39		-0.159445	909.291	786.046	669.754	649.336	611.962	667.696	644.217	645.447	662.574	692.952	694.392	766.564	791.981	747.676	873.951	892.506	840.138		-0.0557529	937.993	809.121	758.169	797.736	870.75	772.929	757.006	833.56	663.486	689.745	665.89
415.6	-0.811989	1044.65	1155.3	1149.65	1014.65	909.551	845.107	894.19	897.335	883.522	931.35	917.244	973.374	907.215	1018.31	953.399	1002.37		-0.159313	905.218	779.933	666.617	647.141	609.184	664.917	640.884	642.62	661.419	689.76	691.798	766.845	790.566	745.862	870.755	890.964	839.995		-0.0490657	931.747	803.468	751.536	793.836	864.973	768.06	752.45	830.91	660.715	685.701	661.448
415.8	-0.820671	1037.35	1150.02	1142.6	1007.2	903.246	841.482	890.047	891.758	880.117	930.001	914.375	972.562	908.425	1015.97	949.038	1003.06		-0.191802	897.023	775.227	661.469	642.811	605.143	661.096	637.162	639.555	658.757	686.278	690.732	765.546	791.72	741.772	866.841	890.682	837.049		-0.0491127	926.017	796.222	747.635	786.404	860.098	762.469	747.362	822.823	656.682	681.806	658.175
416	-0.810786	1032.14	1141.25	1135.06	1000.49	900.498	837.31	884.362	887.568	877.27	926.715	911.03	967.687	905.009	1013.69	947.12	1001.17		-0.206346	888.989	770.999	658.441	637.805	602.506	657.495	634.348	636.078	654.886	685.509	688.093	763.073	789.929	741.664	866.903	888.267	835.898		-0.0358598	918.738	791.923	744.914	781.182	853.99	757.066	742.277	818.801	652.571	678.966	653.491
416.2	-0.802581	1021.46	1130.35	1127.4	992.898	891.928	832.422	882.083	885.594	874.606	921.531	909.215	966.469	900.006	1009.56	944.448	995.708		-0.177543	885.175	764.518	651.162	632.469	598.357	655.487	630.193	633.754	652.739	682.647	686.74	760.378	786.438	743.035	864.921	885.46	833.711		-0.0394313	909.096	784.375	736.775	775.555	847.52	750.498	735.778	812.501	647.887	672.228	649.047
416.4	-0.790646	1014.34	1119.3	1114.86	986.627	885.037	826.308	875.376	880.219	868.378	919.284	903.822	963.544	900.585	1006.95	941.321	993.597		-0.194481	876.64	758.522	645.026	628.827	592.966	650.633	627.788	630.237	649.648	677.739	683.941	759.415	785.046	739.718	862.278	882.841	833.017		-0.0430284	900.145	775.949	731.073	769.734	841.514	743.496	729.934	806.117	644.04	667.699	646.011
416.6	-0.836106	1003.6	1108.79	1103.57	974.296	877.273	820.943	868.963	874.008	862.837	916.807	900.359	958.392	893.365	1002.14	940.511	990.358		-0.167329	865.562	751.155	641.579	623.05	589.564	645.867	621.646	624.712	644.36	675.094	679.545	756.185	783.507	735.295	857.571	881.509	828.806		-0.0540975	892.847	772.771	724.446	762.305	832.974	736.458	725.302	798.559	638.814	662.22	643.407
416.8	-0.856403	992.801	1098.86	1092.67	963.854	873.882	814.259	864.49	869.818	857.296	910.219	895.051	953.344	892.432	997.433	933.849	987.284		-0.194248	858.73	743.789	636.796	618.132	584.615	639.537	618.365	620.533	640.766	671.893	676.205	753.011	779.545	733.738	856.104	877.907	826.315		-0.0582247	884.738	763.805	717.988	756.772	824.273	730.724	717.439	790.353	631.791	655.96	636.323
417	-0.862232	982.388	1086.56	1081.85	957.308	862.273	806.97	858.216	863.295	849.889	905.294	890.777	948.96	885.841	993.41	930.744	981.464		-0.204561	851.227	734.616	630.191	612.574	578.897	633.886	611.16	615.529	636.588	666.139	671.464	748.178	774.759	729.992	851.858	875.335	824.353		-0.0671936	874.768	754.662	709.786	746.317	816.174	722.519	710.606	782.936	626.383	649.009	631.001
417.2	-0.860733	971.641	1072.64	1066.09	946.624	853.383	800.219	851.1	855.82	845.301	900.352	885.695	942.055	883.776	987.065	923.519	976.214		-0.18213	839.953	729.6	623.042	607.694	573.785	628.199	605.648	609.664	632.392	660.762	668.983	745.285	773.15	727.274	849.021	870.6	818.946		-0.0525539	865.047	745.802	701.077	737.665	806.652	714.799	703.283	773.633	621.379	644.113	626.213
417.4	-0.799777	961.275	1059.42	1054.62	933.363	846.406	793.149	841.44	849.343	836.554	891.583	878.947	935.759	878.078	982.832	918.532	968.988		-0.186561	827.136	720.085	615.308	600.715	568.486	621.79	600.749	605.231	625.351	657.632	664.482	742.489	768.963	722.027	842.295	865.398	814.847		-0.0592422	852.502	737.105	692.337	729.591	798.008	707.347	694.121	766.512	615.044	636.853	620.904
417.6	-0.806246	947.087	1044.41	1041.15	925.298	835.825	782.098	833.5	841.782	828.817	884.707	872.626	931.47	871.613	975.975	913.134	963.972		-0.204522	817.972	709.727	609.969	594.144	561.805	615.975	596.331	601.814	621.554	651.242	661.232	736.101	764.74	719.83	837.521	860.677	812.074		-0.0636978	843.786	727.621	684.534	721.666	788.125	698.567	687.846	758.262	608.193	630.151	616.407
417.8	-0.847179	934.392	1033.94	1024.36	910.919	822.866	775.089	824.953	833.118	823.067	876.826	868.53	924.796	866.604	969.044	907.981	958.453		-0.213669	806.649	702.492	599.982	586.777	557.321	611.402	588.495	595.261	616.738	648.494	655.142	731.768	760.174	713.621	833.604	854.917	806.354		-0.0448958	832.339	716.791	675.567	710.777	777.276	687.499	679.469	747.916	601.569	622.436	608.685
418	-0.844041	923.128	1018.97	1010.98	899.678	814.483	767.91	816.863	824.748	815.798	869.515	861.624	919.307	858.256	962.546	901.07	952.859		-0.170959	795.605	694.114	594.509	579.509	551.631	602.254	583.984	587.033	609.731	641.618	649.218	727.111	752.871	709.099	828.68	849.724	800.866		-0.0451739	820.64	707.892	665.065	703.637	766.601	679.939	670.857	736.902	594.863	615.003	602.418
418.2	-0.805481	912.212	1005.44	998.936	889.933	806.896	760.217	809.981	815.646	807.391	862.27	855.249	910.775	854.892	957.769	894.297	944.978		-0.146861	783.098	682.378	586.367	572.254	543.38	596.093	576.215	581.882	602.495	634.12	647.202	722.393	750.268	705.69	821.629	843.398	795.403		-0.0589249	808.747	699.047	657.544	694.448	757.243	671.735	661.382	727.1	587.431	604.618	594.524
418.4	-0.858252	895.9	987.262	982.632	874.212	794.032	745.795	798.056	807.961	797.975	852.89	847.113	904.173	847.589	948.679	887.878	936.393		-0.161461	771.4	672.963	576.84	564.844	535.812	586.392	570.442	575.604	597.841	628.785	640.893	715.419	744.292	700.264	814.707	839.164	789.732		-0.081187	796.137	685.772	647.971	682.746	745.658	660.2	651.645	717.512	579.085	597.683	588.71
418.6	-0.855617	877.946	970.435	965.58	860.479	780.899	736.262	785.574	798.672	790.802	843.422	838.323	895.854	839.631	941.696	877.963	931.64		-0.165126	760.212	663.125	568.275	556.569	526.791	580.185	563.902	567.742	591.433	622.56	635.383	711.593	736.169	694.681	810.712	834.397	786.096		-0.0815213	782.166	675.636	638.633	671.581	733.897	650.169	640.316	705.297	572.693	588.971	581.959
418.8	-0.848674	866.486	955.105	949.928	846.438	771.107	727.302	778.404	787.41	780.735	834.406	829.357	887.71	831.058	931.481	871.012	923.101		-0.1503	744.647	652.364	559.392	547.911	520.936	571.257	555.085	559.416	583.706	614.682	628.646	704.264	731.083	687.283	805.124	828.134	778.709		-0.0596688	770.009	662.584	625.802	662.079	723.231	639.869	632.528	694.867	561.771	579.193	573.981
419	-0.854064	852.235	938.672	932.584	833.048	758.838	716.071	766.491	775.331	770.667	827.485	820.078	878.08	823.963	922.544	867.14	913.574		-0.182672	731.211	639.37	550.642	538.145	511.949	563.481	546.141	550.972	577.688	606.809	622.709	697.183	724.319	683.647	795.631	818.13	771.408		-0.0541498	755.691	652.106	614.346	650.805	711.376	628.461	623.25	682.955	554.101	569.87	565.707
419.2	-0.827661	833.949	920.207	913.308	817.914	745.233	705.54	754.486	763.975	760.879	815.53	813.13	868.066	814.454	913.179	855.929	906.07		-0.150465	717.38	630.46	540.824	529.545	504.11	554.074	538.148	545.025	568.989	601.159	615.632	691.176	719.672	676.652	789.453	808.784	765.913		-0.064577	741.322	641.628	602.168	637.159	696.939	616.898	611.422	669.415	544.665	560.675	557.639
419.4	-0.810683	818.671	900.056	895.706	803.225	732.583	693.643	743.98	752.967	750.331	803.848	801.708	860.171	805.049	904.253	844.974	895.67		-0.185469	704.487	616.638	530.359	520.519	496.075	544.541	529.024	535.503	561.199	592.772	606.343	683.42	709.645	668.313	780.811	801.959	756.619		-0.0832305	723.652	627.626	589.992	624.944	683.859	605.555	597.416	656.99	535.955	549.742	547.781
419.6	-0.884139	802.37	883.691	878.857	786.466	719.899	679.984	729.275	741.282	739.562	793.761	791.769	847.496	795.115	892.095	835.75	882.668		-0.232634	689.68	603.935	521.309	509.652	485.609	535.995	519.027	527.585	553.795	584.842	599.315	674.521	700.826	661.786	773.603	793.918	747.696		-0.0876949	711.204	613.715	580.047	611.997	668.582	591.147	586.486	645.418	525.539	539.634	539.304
419.8	-0.858718	783.852	863.899	859.096	771.351	704.592	667.686	717.099	729.193	728.703	782.616	780.091	834.521	783.516	880.745	823.454	873.9		-0.206227	676.762	592.005	511.223	498.487	477.311	524.589	510.689	517.774	544.016	576.383	591.618	665.371	692.257	652.477	763.18	783.545	739.034		-0.0739801	695.788	602.034	568.814	601.283	655.415	579.031	575.277	632.209	517.005	529.928	530.869
420	-0.843752	767.287	844.25	839.653	753.102	690.343	656.486	705.575	715.729	713.883	770.555	768.597	823.94	776.124	867.447	811.835	861.853		-0.218235	660.198	579.281	498.517	490.024	468.328	513.158	500.625	509.754	534.189	566.172	582.274	656.644	684.387	645.255	753.274	772.43	729.787		-0.0599705	678.981	587.67	554.11	587.375	643.385	567.354	563.854	618.834	506.016	519.411	519.055
420.2	-0.849137	749.471	825.153	820.174	736.997	675.364	642.766	691.865	701.816	700.704	757.217	755.128	809.387	763.819	854.834	800.33	847.233		-0.195471	644.247	565.477	489.054	481.15	459.278	505.784	492.321	498.367	524.585	556.313	572.286	648.236	672.614	636.879	740.616	763.299	720.962		-0.075965	664.694	575.462	543.32	575.174	628.318	555.018	552.845	606.152	495.18	507.213	511.405
420.4	-0.863253	734.416	807.624	803.758	724.798	661.641	630.467	677.592	690.77	690.722	745.832	742.047	797.2	751.684	844.387	789.591	835.665		-0.200783	630.423	554.55	479.603	470.957	450.616	495.023	483.898	489.492	514.7	549.789	563.145	637.109	665.233	626.626	729.5	750.979	709.8		-0.0495204	650.481	562.999	531.857	561.546	615.816	544.636	540.614	594.109	486.406	498.203	501.909
420.6	-0.849488	718.389	788.977	786.522	704.988	647.875	616.664	665.214	675.923	677.481	730.145	729.154	784.853	738.108	828.345	774.914	823.38		-0.21222	617.467	542.867	468.663	460.97	440.29	484.161	474.171	480.847	505.251	538.012	555.001	626.664	654.266	615.422	720.426	740.776	701.074		-0.0711443	636.86	551.666	521.173	550.525	603.009	531.253	529.212	580.221	477.081	486.488	493.343
420.8	-0.859475	703.421	771.657	767.993	691.845	634.459	604.254	653.28	663.74	663.147	716.129	719.073	773.668	726.204	814.041	764.476	808.745		-0.177386	604.945	529.953	458.794	450.015	431.868	475.157	464.036	471.194	495.253	527.529	545.186	616.528	642.728	603.24	707.337	728.514	688.366		-0.0780107	622.724	539.168	509.685	539.333	588.618	519.969	517.321	567.088	467.088	477.295	481.643
421	-0.801704	686.8	754.735	751.997	675.928	620.516	592.726	636.618	649.908	652.042	704.678	704.549	757.167	715.681	800.729	748.717	794.185		-0.211238	590.675	519.587	449.381	441.272	422.551	466.936	455.264	461.47	486.839	519.023	534.946	606.584	631.356	596.381	694.703	716.491	676.99		-0.0618353	609.567	526.6	497.42	526.425	576.26	509.691	509.688	555.195	458.325	468.114	473.674
421.2	-0.823292	670.039	740.465	736.092	661.253	605.618	580.044	624.995	637.507	638.38	690.037	692.498	742.541	699.122	785.01	734.038	779.872		-0.183217	578.021	508.058	439.416	430.859	414.4	454.599	445.481	451.44	477.62	507.375	526.468	592.997	618.831	584.423	682.126	701.554	665.473		-0.0919111	595.468	515.573	487.122	515.132	564.093	497.965	497.721	544.653	448.206	458.266	464.114
421.4	-0.855636	655.444	721.076	717.734	647.219	593.055	566.307	611.197	623.458	625.028	675.521	674.523	728.763	686.378	768.367	722.209	764.636		-0.226578	564.269	496.888	429.921	420.766	403.517	444.534	436.137	442.45	466.48	497.212	514.88	582.875	606.31	572.814	667.625	687.941	650.672		-0.0860778	581.73	504.833	476.624	503.657	551.403	486.983	486.138	532.784	439.51	448.066	454.645
421.6	-0.849451	640.699	705.554	702.153	632.317	581.296	552.739	596.581	607.546	610.391	661.614	661.6	711.72	672.75	752.519	708.107	747.545		-0.202862	551.109	486.132	420.372	412.144	394.886	435.977	426.39	431.935	457.865	486.206	503.048	570.862	595.646	561.989	656.959	677.278	637.149		-0.0372774	567.857	491.276	466.431	492.467	540.038	476.816	475.447	521.647	429.716	438.65	445.029
421.8	-0.867362	625.827	691.929	688.026	618.217	567.472	541.569	585.626	596.522	599.263	648.597	649.123	697.424	658.921	738.249	691.404	733.12		-0.200685	539.842	474.625	410.842	404.836	386.894	426.021	418	424.761	448.464	476.201	495.295	558.94	583.057	551.641	643.257	662.726	626.617		-0.0657147	558.104	482.259	455.684	482.931	528.189	466.726	467.077	509.31	422.903	430.914	437.412
422	-0.855305	613.974	675.43	673.943	604.942	556.73	531.372	572.942	582.928	586.237	634.747	633.707	682.778	643.669	721.658	677.901	718.815		-0.186242	528.813	464.913	400.741	395.435	378.381	417.166	409.125	415.581	438.132	467.669	485.366	549.284	571.404	538.83	630.636	646.868	614.22		-0.0746276	545.993	470.828	445.622	473.453	517.005	456.629	455.121	499.014	413.931	419.906	427.301
422.2	-0.86027	601.208	659.679	658.285	593.205	544.173	518.043	558.57	569.54	571.762	619.079	620.409	667.435	629.894	705.968	661.884	701.776		-0.222977	516.558	454.983	392.881	386.114	369.681	408.083	400.08	405.766	427.925	457.534	472.146	536.942	558.49	529.822	618.438	634.867	601.525		-0.0696368	532.552	462.138	435.846	462.857	505.637	446.472	445.427	488.269	402.769	411.132	419.848
422.4	-0.845578	587.654	647.882	643.463	580.197	533.375	506.304	547.689	556.506	558.973	606.958	607.638	653.01	617.503	689.861	646.279	685.574		-0.216558	506.56	445.316	384.746	377.814	361.288	398.715	391.158	397.642	420.085	446.889	462.836	525.115	546.452	518.257	602.945	620.857	587.986		-0.0828594	522.042	452.971	427.246	453.475	494.903	437.96	437.391	478.327	397.604	404.746	411.494
422.6	-0.84032	576.784	635.926	632.004	566.411	520.921	496.226	536.193	544.705	546.602	592.943	593.14	637.003	601.909	673.934	632.678	672.579		-0.222626	496.539	436.77	376.591	370.406	354.136	389.827	382.696	389.484	410.268	436.196	454.379	514.246	536.416	506.613	588.077	608.482	575.828		-0.073121	512.547	443.654	417.965	443.969	484.945	427.104	428.483	467.671	389.957	396.207	403.084
422.8	-0.840841	564.735	621.785	618.388	555.679	510.349	484.881	523.758	532.74	535.126	578.94	578.136	622.892	588.582	660.571	621.453	658.524		-0.234153	486.619	427.235	368.383	362.515	347.453	381.59	373.578	379.707	400.756	428.314	444.478	502.228	523.789	495.716	577.896	594.128	564.182		-0.0618814	502.811	432.839	410.446	434.589	474.517	418.091	420.527	459.083	382.31	388.452	395.13
423	-0.8269	552.708	608.151	605.902	543.619	499.663	474.105	510.312	519.8	521.146	566.362	564.585	608.857	574.281	645.174	604.315	641.706		-0.229788	476.888	418.441	360.487	355.226	338.984	374.638	364.821	371.738	392.548	417.757	434.018	492.084	513.111	483.849	563.906	583.135	551.289		-0.0768874	490.491	425.222	402.898	425.692	466.415	411.016	411.345	449.378	373.051	381.77	386.527
423.2	-0.847355	542.435	598.424	595.083	535.151	489.518	466.393	501.337	509.569	511.485	554.946	555.431	596.176	561.779	629.915	591.206	626.819		-0.217714	467.64	411.617	354.78	348.197	332.512	366.675	359.265	364.7	385.266	409.592	424.892	482.216	502.313	475.769	553.109	569.685	540.096		-0.068807	483.438	417.284	395.61	418.364	457.997	404	404.126	443.122	366.313	372.535	380.742
423.4	-0.832929	531.962	588.295	583.974	525.385	481.148	457.555	492.907	502.127	499.995	543.784	541.542	584.609	550.941	616.127	581.326	615.033		-0.235156	458.634	403.507	348.787	341.959	327.222	360.236	352.598	358.331	376.675	403.508	416.213	474.119	490.36	466.153	541.027	557.731	529.561		-0.0615662	476.215	409.635	388.524	410.082	448.775	396.922	397.138	434.191	360.749	366.69	374.427
423.6	-0.842742	523.711	578.312	574.112	514.754	470.738	446.865	481.195	491.074	490.234	531.558	530.691	571.457	539.039	603.199	567.982	600.606		-0.192277	451.961	395.526	341.549	335.813	320.424	352.577	344.387	350.323	370.065	394.224	409.083	461.221	481.508	455.164	529.806	546.348	520.417		-0.0685396	466.393	402.074	381.965	403.215	441.268	389.252	390.225	426.492	354.033	361.346	366.591
423.8	-0.84161	512.087	567.702	563.052	505.609	462.072	437.957	470.789	479.659	481.393	520.557	519.926	558.405	527.765	589.54	556.531	589.057		-0.189316	445.739	388.602	334.997	329.476	314.459	344.785	339.447	344.024	362.994	385.915	401.251	452.978	472.291	448.085	519.636	534.868	508.341		-0.0296103	456.875	395.808	374.949	396.518	433.437	382.107	384.522	419.241	348.77	353.358	360.846
424	-0.844505	505.372	558.444	555.842	497.027	454.888	432.01	462.934	470.828	471.544	509.665	509.4	546.398	518.387	578.966	543.741	577.057		-0.240395	436.706	383.017	329.174	322.803	308.312	339.681	333.468	338.237	356.237	379.656	394.232	443.816	462.495	439.051	508.282	526.016	498.67		-0.06959	449.614	389.226	368.16	389.942	425.776	376.55	377.104	412.114	342.339	349.592	354.366
424.2	-0.821719	496.027	549.092	545.404	488.718	446.16	422.951	455.034	461.256	460.686	498.96	499.019	537.208	507.419	568.391	533.702	565.363		-0.236244	428.863	376.287	324.274	317.636	304.008	333.859	326.262	331.686	348.856	373.115	386.3	436.014	453.416	430.162	499.238	516.444	491.138		-0.0606031	443.225	382.249	362.266	383.464	419.644	370.455	372.139	404.671	337.819	343.243	348.325
424.4	-0.862214	489.214	540.661	537.495	480.63	438.179	415.88	445.514	452.041	452.313	489.317	487.785	526.506	496.115	555.249	522.018	553.561		-0.229904	422.743	369.908	318.03	312.289	298.244	328.433	320.454	324.538	342.456	365.894	378.559	427.801	445.903	421.815	491.543	505.904	480.921		-0.0835144	434.814	375.015	356.734	377.245	412.592	364.129	365.779	400.122	333.448	337.953	343.995
424.6	-0.874348	482.208	532.298	528.198	471.846	431.594	408.187	438.801	445.25	443.979	481.128	478.9	516.517	486.441	546.548	512.179	544.018		-0.244307	416.813	364.97	313.627	307.424	292.696	322.142	314.879	319.693	338.041	358.793	371.862	419.074	438.302	414.297	479.835	496.121	473.735		-0.0862698	428.705	370.541	350.692	372.538	406.33	357.495	358.992	393.642	328.351	332.469	338.007
424.8	-0.84326	473.51	523.531	521.504	467.416	425.15	400.679	430.944	437.092	436.487	468.891	468.281	506.141	478.628	535.922	503.293	534.014		-0.258586	410.126	358.763	308.314	303.31	289.339	316.588	309.681	314.978	331.515	351.883	365.194	411.992	428.501	405.49	471.934	487.187	464.68		-0.0601268	421.998	365.611	345.851	365.826	399.96	352.609	355.179	387.715	322.007	327.447	333.566
425	-0.87335	467.031	517.159	513.916	458.908	418.597	395.38	422.594	429.276	428.263	460.701	461.147	496.077	468.885	525.317	492.655	523.734		-0.227928	404.998	353.172	304.334	297.554	285.12	311.477	304.842	308.64	326.621	347.71	358.85	405.595	420.717	399.045	464.018	478.881	456.277		-0.0392524	415.662	360.063	341.097	360.469	394.031	348.698	350.493	381.786	318.058	323.729	329.37
425.2	-0.859201	459.543	508.701	508.506	453.205	411.903	387.389	416.217	421.586	421.718	454.062	452.786	486.975	460.995	514.75	483.997	515.833		-0.236144	397.526	347.93	298.662	292.835	279.29	306.711	299.736	302.909	321.522	342.057	353.389	397.255	412.953	392.054	454.733	471.634	449.206		-0.0642772	411.103	355.318	337.285	354.988	388.929	343.708	345.317	376.488	314.655	317.589	324.057
425.4	-0.870294	453.49	501.408	500.054	444.615	404.253	381.63	409.506	414.831	413.683	446.258	444.753	478.519	452.796	505.718	476.162	504.535		-0.231913	392.035	343.159	294.427	288.729	274.856	301.379	294.87	299.065	315.714	334.406	348.481	391.537	407.055	385.109	447.903	463.628	442.173		-0.0311629	404.939	349.797	331.437	350.537	384.169	337.83	340.744	371.834	309.902	314.04	319.354
425.6	-0.864691	446.558	495.17	493.113	437.678	398.322	375.109	401.799	408.092	406.97	436.439	435.831	470.964	444.659	498.016	468.555	495.38		-0.230157	386.859	337.274	288.919	285.134	270.412	297.377	290.775	293.875	311.047	329.225	342.675	383.966	399.367	379.152	442.47	455.633	436.026		-0.0392807	399.113	345.566	328.035	345.745	378.502	334.309	334.993	367.22	307.209	310.673	316.369
425.8	-0.867869	440.964	489.357	485.659	432.749	392.884	371.641	395.789	402.571	400.057	432.052	428.904	462.112	437.382	489.65	460.916	487.447		-0.232727	381.637	333.415	287.618	280.529	266.924	293.266	286.099	290.427	305.958	324.711	337.147	379.684	394.851	372.9	434.02	448.15	427.027		-0.0514422	394.026	340.226	322.108	341.616	373.756	330.319	332.017	362.239	301.98	306.46	312.4
426	-0.845336	436.041	483.803	481.183	428.28	389.088	366.079	390.873	395.021	392.669	426.05	423.059	453.88	431.254	481.839	453.732	480.537		-0.228978	376.954	329.261	283.488	276.058	263.197	289.498	282.779	284.878	301.525	319.201	331.911	374.548	388.407	368.612	428.422	440.855	421.505		-0.0424283	389.934	336.235	317.445	337.145	370.657	325.961	328.201	357.702	298.631	302.849	309.165
426.2	-0.818716	430.823	477.72	474.374	422.306	383.178	361.415	386.077	391.59	388.032	417.868	417.686	448.597	423.897	474.617	446.578	473.016		-0.211613	371.574	325.731	279.559	273.062	260.916	285.482	278.904	282.874	297.448	316.573	327.083	368.439	382.878	362.982	423.029	436.383	416.598		-0.0747763	383.946	332.253	314.551	332.551	365.533	320.719	323.942	354.755	295.772	300.485	305.855
426.4	-0.818641	426.274	472	468.618	416.581	377.56	355.973	380.529	385.447	383.196	412.736	411.438	442.272	417.925	467.468	441.833	465.479		-0.226494	369.752	320.668	275.586	270.199	256.851	282.031	275.784	277.35	294.251	313.139	323.787	363.934	378.822	357.247	415.794	430.085	411.374		-0.0617439	379.105	328.981	311.802	329.658	360.596	317.369	321.006	350.872	292.613	297.699	303.185
426.6	-0.873622	420.876	466.57	463.832	412.768	374.767	350.835	374.783	379.147	376.809	406.184	403.651	434.87	412.478	461.671	434.526	461.902		-0.216688	365.474	317.428	272.132	266.393	252.833	278.118	271.369	275.664	288.573	307.477	319.604	359.234	372.102	353.896	409.822	424.706	404.722		-0.0832167	375.64	324.782	307.127	326.942	355.998	313.992	317.891	345.774	289.197	293.6	299.351
426.8	-0.865251	414.649	459.872	458.316	407.283	368.623	346.866	369.437	373.306	371.518	399.421	398.896	428.339	406.022	454.947	427.87	454.609		-0.232225	359.93	313.456	268.946	263.559	250.591	274.896	267.31	271.615	285.264	302.533	314.926	354.819	369.029	349.573	404.093	419.449	399.556		-0.0869812	370.944	320.89	304.169	323.448	351.685	309.715	313.5	342.75	286.78	290.289	296.201
427	-0.870578	410.627	457.268	453.451	402.95	364.841	343.733	366.084	368.05	367.142	394.905	394.978	424.571	400.02	449.396	422.527	448.202		-0.255797	356.401	310.431	265.899	260.555	247.256	271.743	264.554	268.473	282.72	299.994	311.595	349.797	363.597	345.367	399.313	413.3	396.602		-0.0498183	367.38	317.333	302.068	318.394	348.673	306.823	310.783	338.876	283.269	288.708	294.365
427.2	-0.894841	405.514	450.837	448.421	398.221	360.696	338.475	361.646	365.706	362.648	389.696	388.932	419.143	394.398	442.933	416.649	443.462		-0.261107	351.768	306.803	263.172	257.813	244.488	268.393	261.73	264.512	278.506	296.161	307.021	345.314	358.084	340.435	394.825	408.301	391.557		-0.0803695	364.041	313.867	298.724	316.373	345.89	304.041	308.059	335.926	281.488	285.681	291.5
427.4	-0.858902	402.768	447.057	443.291	393.789	355.723	333.813	357.186	359.712	358.732	384.968	384.232	411.641	390.734	439.249	410.09	435.955		-0.235842	348.597	303.589	259.587	254.509	242.132	264.926	258.768	261.463	276.284	292.406	305.287	341.563	355.724	336.504	391.27	403.075	387.122		-0.0739076	360.042	311.812	295.645	312.953	341.509	299.452	305.263	333.062	278.736	281.652	288.295
427.6	-0.891665	398.317	442.268	439.639	389.95	352.923	330.585	352.405	356.11	353.282	379.652	379.19	407.2	385.595	432.169	406.865	431.287		-0.231088	344.924	300.984	257.248	251.57	239.223	260.972	256.056	258.597	272.994	289.277	301.437	338.041	350.285	332.004	387.029	399.268	381.647		-0.0637559	355.376	307.802	292.658	310.234	338.622	297.196	302.093	329.454	276.097	279.793	285.922
427.8	-0.888219	394.676	439.013	434.693	385.52	349.473	326.474	348.069	351.05	348.726	376.414	374.133	401.791	381.686	427.196	402.414	427.386		-0.270819	342.172	296.887	255.484	248.875	236.23	258.664	253.157	256.402	268.878	286.403	297.311	335.705	346.147	330.564	380.843	395.335	375.899		-0.102577	354.495	305.633	288.963	306.411	336.012	295.082	299.1	326.322	274.558	277.396	283.893
428	-0.873326	390.719	433.619	430.093	382.174	345.166	323.727	344.741	348.826	345.093	371.78	370.129	398.33	377.106	423.16	396.671	422.885		-0.260236	339.353	293.631	253.227	245.663	233.667	256.341	249.393	253.449	266.436	283.601	294.391	331.36	342.905	325.65	377.958	390.413	374.394		-0.0739069	350.556	301.491	286.692	303.313	331.926	291.704	296.667	323.986	273.105	274.787	281.802
428.2	-0.903915	385.244	428.68	427.029	378.975	341.796	319.429	340.926	343.586	340.794	367.841	365.5	392.936	372.197	416.79	392.904	418.068		-0.219973	335.343	291.948	249.551	244.423	231.336	253.92	248.043	251.915	264.669	279.551	292.065	326.905	339.187	322.108	374.384	386.908	371.087		-0.0697353	346.523	296.721	282.864	301.026	329.511	287.596	293.66	320.806	270.046	272.886	281.059
428.4	-0.893117	383.119	424.243	422.029	374.555	338.349	316.903	337.667	340.572	338.101	362.772	361.957	388.81	368.946	412.686	389.039	412.805		-0.25075	331.15	287.984	247.264	241.757	229.202	250.572	245.355	248.488	261.203	277.815	289.096	324.279	336.925	319.592	370.641	383.011	366.642		-0.0850032	341.448	296.009	281.84	296.873	326.006	286.288	291.283	317.686	267.201	270.051	277.907
428.6	-0.894811	378.728	420.777	418.509	371.121	336.557	313.401	333.063	337.264	334.547	357.471	358.406	385.178	366.484	409.556	384.976	408.359		-0.240184	328.246	285.543	244.616	238.642	228.304	249.454	242.759	246.07	258.732	275.651	285.409	320.527	333.209	317.458	367.088	380.274	364.321		-0.0789793	339.079	293.4	277.784	295.74	323.336	283.984	290.172	315.347	264.944	267.348	275.401
428.8	-0.853222	373.816	414.691	414.3	367.586	331.163	309.642	330.298	332.971	330.572	354.362	354.618	380.89	360.602	405.771	381.862	404.868		-0.248404	325.191	282.859	241.457	236.826	224.68	246.949	238.865	242.715	256.124	273.236	283.995	317.572	330.286	314.662	364.003	377.656	361.278		-0.0693912	334.952	288.928	275.559	291.739	319.135	280.209	285.272	310.773	263.856	264.943	273.499
429	-0.876073	369.472	410.817	409.077	363.992	328.982	307.836	326.26	330.12	326.965	351.106	351.972	377.38	356.81	401.576	380.01	402.208		-0.252068	321.931	280.059	239.352	234.094	221.858	243.612	238.006	240.946	253.401	271.085	281.163	315.752	328.216	312.853	360.613	373.361	357.065		-0.0448868	331.562	285.657	272.957	289.041	315.857	277.576	283.812	308.656	262.177	264.491	272.417
429.2	-0.870373	366.227	407.034	404.924	359.269	323.954	303.621	323.401	326.934	323.997	349.263	348.539	375.239	354.236	396.893	375.802	398.745		-0.241564	318.551	276.59	237.06	231.391	220.589	240.83	235.428	239.282	252.049	268.217	279.36	313.697	324.265	309.591	357.407	370.245	354.474		-0.0579937	328.401	283.028	269.705	286.801	312.787	274.909	282.414	306.237	259.423	261.711	270.688
429.4	-0.8803	362.425	402.455	399.686	356.417	320.852	301.02	320.947	324.802	320.554	345.156	344.414	370.461	352.427	394.979	371.837	393.843		-0.247607	314.584	273.001	234.443	229.222	217.732	238.649	232.584	236.29	249.957	266.16	277.404	309.289	321.225	306.437	355.642	368.228	352.121		-0.0456858	324.129	279.776	267.05	284.067	310.348	271.282	279.602	302.79	257.309	258.775	267.768
429.6	-0.840153	358.857	397.574	395.967	351.441	317.362	298.01	316.592	319.908	316.788	341.474	340.886	366.6	349.363	390.951	366.734	392.125		-0.228606	310.194	270.651	232.463	226.454	215.423	237.228	229.875	233.486	248.157	264.588	274.94	307.989	319.896	303.894	351.735	364.844	349.529		-0.073244	320.046	277.804	263.682	280.797	306.381	269.11	276.727	300.601	255.58	256.422	266.969
429.8	-0.885804	354.444	393.413	391.389	348.406	314.641	295.299	313.528	317.477	314.411	339.931	339.03	363.437	345.273	386.521	363.847	389.077		-0.230678	306.924	266.781	228.794	223.94	213.462	233.928	228.057	232.015	245.1	261.948	271.765	305.077	316.926	301.353	348.751	361.936	346.111		-0.0955673	316.239	273.8	260.969	276.79	302.657	265.994	273.116	297.352	253.204	253.842	264.568
430	-0.852171	350.521	389.312	385.774	344.432	310.261	291.342	310.24	314.113	311.845	335.868	334.799	360.637	344.201	382.709	361.271	384.594		-0.262629	303.42	265.063	227.488	222.222	211.054	231.614	225.771	229.551	242.613	259.074	270.599	303.376	314.395	299.564	346.827	359.626	344.365		-0.057545	313.427	271.177	258.332	274.55	300.696	263.148	270.578	294.01	251.921	251.423	262.763
430.2	-0.85812	345.697	383.907	381.081	340.295	306.5	288.48	306.931	309.919	309.056	332.387	332.043	357.037	340.349	379.989	357.597	381.705		-0.226784	300.058	262.349	224.561	218.815	208.959	228.837	223.196	227.146	241.204	257.264	268.426	301.044	311.31	296.781	342.843	356.78	342.58		-0.0539538	309.947	268.314	255.53	271.695	297.504	260.461	268.381	290.583	249.263	249.907	261.416
430.4	-0.888507	342.435	379.509	378.046	335.938	303.271	285.885	303.691	307.115	306.916	329.074	329.861	355.154	337.398	377.807	355.493	376.883		-0.239613	296.072	258.787	221.657	216.786	207.215	225.986	220.126	225.81	237.856	254.167	265.811	298.18	309.594	294.178	340.85	351.59	339.04		-0.0633766	306.037	264.25	253.584	268.099	293.931	257.053	266.481	287.783	247.63	247.541	259.573
430.6	-0.87426	338.136	374.451	373.213	332.512	300.297	282.632	300.185	303.507	303.937	325.634	325.075	350.9	333.425	374.024	353.076	375.058		-0.265798	293.316	255.383	219.426	214.808	204.876	224.405	218.364	222.894	236.208	252.653	264.095	295.162	307.536	291.941	338.404	349.96	335.72		-0.0880736	301.598	260.961	249.428	264.708	291.579	254.301	262.443	284.604	246.063	244.701	257.474
430.8	-0.865124	333.81	370.363	367.66	326.986	296.754	278.539	298.032	300.801	298.881	322.147	322.234	347.409	331.368	371.455	350.507	371.512		-0.247037	288.942	252.671	216.609	211.375	201.023	222.709	216.54	220.46	233.042	249.123	260.249	292.944	305.283	289.714	336.167	348.335	335.096		-0.0769217	298.474	258.75	245.634	262.802	288.253	251.147	260.156	281.479	243.861	242.667	255.681
431	-0.874288	329.756	366.215	363.757	323.699	293.281	275.004	293.511	297.842	296.641	319.091	319.14	344.83	328.374	366.269	345.966	367.935		-0.246156	285.552	249.379	213.689	209.468	199.838	217.922	214.21	217.424	231.489	246.721	258.515	291.177	302.06	287.345	331.864	344.789	331.14		-0.0758975	295.066	255.099	244.13	258.084	284.313	248.065	258.151	278.512	241.04	240.205	253.128
431.2	-0.875194	325.995	361.745	359.216	320.627	288.572	271.698	291.043	294.285	293.344	316.371	315.137	340.65	324.391	362.891	342.821	364.039		-0.246539	282.246	247.127	211.484	207.042	196.827	216.351	211.624	216.121	228.943	244.397	256.789	289.444	298.097	284.656	330.004	342.515	329.359		-0.0852299	291.085	252.475	241.416	255.584	281.614	246.196	255.849	276.398	238.559	238.726	251.823
431.4	-0.854526	321.734	357.354	354.487	315.57	286.138	269.313	288.227	292.299	289.517	312.531	312.263	337.612	321.651	360.38	339.798	361.663		-0.256099	279.298	243.333	209.82	204.566	195.233	213.779	209.171	212.913	226.857	242.82	254.062	286.589	297.498	283.203	326.783	339.248	326.247		-0.0939536	288.46	248.832	238.032	253.991	278.192	242.33	253.146	272.814	237.104	236.32	249.873
431.6	-0.868245	318.064	353.309	351.608	312.533	283.45	267.042	284.269	288.448	287.916	309.819	310.309	334.286	319.273	358.218	334.862	358.01		-0.279535	275.848	240.496	206.621	202.225	192.709	211.317	207.332	209.953	224.421	240.871	253.42	283.668	295.317	279.286	324.374	335.879	322.778		-0.0575771	286.004	245.568	235.57	251.055	274.345	239.996	249.959	269.881	235.699	235.285	248.036
431.8	-0.851064	312.938	351.007	347.748	308.653	280.746	264.476	281.091	284.307	282.874	306.901	307.293	331.608	314.577	352.192	333.835	354.474		-0.251119	272.772	237.891	204.253	200.266	190.456	209.438	205.216	208.526	222.171	238.081	250.009	280.046	291.42	277.5	320.983	333.571	319.573		-0.0671231	282.329	243.484	233.7	248.714	271.133	237.553	247.73	266.94	233.787	231.7	246.867
432	-0.827384	310.093	346.547	343.802	305.274	277.662	261.482	278.477	281.924	280.405	302.141	303.707	327.544	312.359	349.277	330.964	351.45		-0.257704	270.479	235.303	202.01	197.439	188.853	207.437	201.658	206.731	220.3	235.094	247.563	278.143	287.45	274.606	317.768	330.374	318.003		-0.0772747	279.485	241.65	230.912	246.126	268.97	235.031	245.627	265.844	231.454	229.565	244.997
432.2	-0.87694	307.199	342.172	340.501	302.039	274.066	257.534	275.967	279.027	277.955	300.63	300.827	324.639	309.127	346.741	327.454	346.944		-0.245532	267.895	234.028	200.533	195.419	186.89	204.822	200.921	203.788	217.362	233.606	244.997	274.707	285.719	271.981	315.943	326.081	315.428		-0.0645912	276.539	238.509	229.785	242.209	266.652	233.143	242.814	263.006	229.601	228.374	244.512
432.4	-0.88216	303.918	337.776	336.156	300.138	272.184	255.286	272.835	276.438	275.121	296.167	297.566	320.627	305.615	342.658	324.693	343.901		-0.247013	265.289	231.207	197.424	193.447	184.692	202.948	197.773	202.367	215.706	231.293	242.917	272.392	283.719	270.622	312.983	323.941	310.968		-0.0500219	273.787	236.341	227.091	240.492	263.449	230.405	241.202	261.258	228.278	225.594	242.372
432.6	-0.85635	299.727	335.353	334.044	296.495	268.423	253.221	269.377	274.707	272.092	292.412	294.319	316.649	301.906	339.086	319.725	341.125		-0.258433	262.631	228.033	196.271	192.315	182.988	200.645	196.876	200.757	213.177	228.265	240.447	270.15	280.627	266.693	308.948	320.517	309.717		-0.0850965	271.118	234.554	224.043	238.89	261.655	228.356	239.123	258.975	227.752	225.03	241.735
432.8	-0.873261	297.523	332.945	329.957	292.966	266.162	250.113	266.908	271.147	269.424	291.107	291.874	314.917	299.274	335.876	318.222	337.293		-0.246928	259.765	225.897	194.876	189.661	181.195	198.789	195.28	198.592	211.791	226.286	238.742	268.908	276.993	265.093	306.09	317.943	307.265		-0.0806501	268.182	231.527	222.8	236.692	259.953	225.827	238.023	256.663	225.195	223.218	239.639
433	-0.873707	294.77	330.124	327.351	291.313	263.892	247.45	263.517	268.058	266.978	287.68	288.684	311.323	295.891	332.688	312.685	334.977		-0.257512	256.433	224.126	192.927	187.998	179.32	196.826	191.321	195.782	209.955	224.871	236.386	265.381	274.837	262.674	303.842	315.365	302.963		-0.0707728	265.284	230.083	220.396	234.253	257.491	224.364	234.968	254.694	224.621	222.175	239.106
433.2	-0.882081	292.154	326.068	324.114	288.893	261.402	245.126	260.568	265.081	263.825	284.428	285.409	308.312	292.872	328.992	310.808	331.353		-0.253092	254.947	222.154	190.886	185.923	177.706	194.753	191.285	194.94	207.721	222.687	233.508	263.256	272.799	260.849	300.794	312.424	300.402		-0.0640576	263.006	228.153	218.57	232.211	255.28	221.734	234.594	252.748	223.892	219.939	237.465
433.4	-0.860866	289.196	325.195	320.846	286.333	258.551	241.982	259.019	262.202	261.719	282.397	281.835	304.14	290.307	325.48	307.451	326.673		-0.266167	252.247	220.259	188.401	184.683	176.169	193.129	188.786	192.754	206.16	220.749	232.331	261.193	269.641	257.703	297.85	308.699	298.238		-0.0708446	260.635	225.681	216.368	230.378	254.474	220.211	232.64	250.448	221.912	218.288	236.3
433.6	-0.911109	287.006	321.314	317.978	283.415	256.13	240.469	256.283	260.304	259.32	278.007	279.547	301.488	287.027	321.67	305.448	323.19		-0.244867	250.213	218.311	186.976	183.062	174.1	190.963	187.2	190.24	203.71	218.558	230.597	258.227	267.297	254.751	295.639	306.48	295.845		-0.0775248	259.125	223.485	215.061	227.91	251.778	218.598	231.056	249.244	221.017	217.564	235.191
433.8	-0.869991	283.708	318.391	315.996	280.03	254.168	238.998	254.099	257.322	256.912	276.6	275.917	298.544	283.775	318.555	303.086	320.528		-0.240869	249.424	216.314	185.447	181.035	172.743	189.187	186.049	189.485	201.971	217.32	227.941	255.992	265.608	253.201	292.759	303.994	292.804		-0.0835016	257.064	221.35	213.946	227.189	250.762	216.736	229.255	247.331	220.501	216.457	235.336
434	-0.875835	282.981	316.829	312.857	278.56	251.141	235.819	252.671	254.929	253.187	274.193	274.113	295.987	281.07	316.195	299.482	317.581		-0.2393	246.075	214.086	183.932	179.964	170.89	187.935	184.246	188.101	200.772	214.509	226.535	253.909	262.536	252.245	289.393	300.374	290.151		-0.0903935	254.965	220.267	211.328	226.422	247.627	214.657	228.816	245.76	219.25	214.193	233.705
434.2	-0.868651	280.418	313.228	312.089	276.404	250.271	234.862	249.888	252.936	252.104	271.382	271.441	292.885	280.491	313.35	296.061	314.532		-0.242999	245.014	213.675	182.382	178.424	170.121	186.626	181.867	186.025	199.244	212.309	225.183	251.693	260.442	249.051	288.108	298.043	287.284		-0.0616024	252.747	218.742	210.12	224.822	246.53	214.124	228.718	244.243	219.289	213.087	232.58
434.4	-0.87089	278.374	311.787	310.327	273.934	247.264	233.681	247.341	250.679	250.076	269.498	270.349	291.125	276.915	310.571	293.948	312.156		-0.247566	243.572	211.276	180.898	177.527	167.971	184.509	179.82	185.245	197.15	211.978	223.324	250.451	258.251	246.855	286.062	296.163	285.934		-0.0425899	250.977	217.327	209.447	223.081	244.808	212.556	227.002	243.862	218.16	213.058	232.638
434.6	-0.859574	276.303	309.401	307.99	272.212	246.015	231.692	245.924	247.461	246.815	267.854	267.296	289.169	274.582	308.369	291.916	309.802		-0.249085	241.723	208.902	179.548	175.941	167.921	183.499	178.596	183.986	196.022	210.124	221.065	249.05	256.287	246.201	282.886	293.665	284.431		-0.0826391	249.799	215.844	207.763	221.974	243.571	211.46	225.138	243.295	216.255	212.126	232.085
434.8	-0.881906	275.523	307.972	306.005	271.513	244.659	229.332	244.94	246.941	246.689	264.553	265.068	286.127	271.836	306.003	288.817	307.842		-0.269174	240.005	209.463	178.416	174.959	166.241	183.024	178.066	181.663	194.566	208.884	220.324	246.12	254.876	243.568	280.517	291.674	281.072		-0.082907	248.565	214.338	206.499	221.173	243.437	209.651	224.129	242.001	216.096	210.768	230.966
435	-0.897266	273.814	306.855	304.226	269.266	243.18	227.161	243.169	244.583	244.376	261.703	263.714	284.336	269.461	302.089	286.186	305.302		-0.243664	238.671	208.225	176.961	174.333	164.684	180.767	177.29	180.935	192.942	207.044	218.741	244.795	253.159	241.412	279.005	289.079	279.001		-0.0777566	246.053	213.067	205.932	220.227	241.066	208.626	223.643	240.522	214.911	210.875	230.6
435.2	-0.913457	271.747	304.527	301.389	268.698	241.601	225.743	240.502	243.895	241.952	261.187	260.674	280.97	269.335	300.559	284.359	302.149		-0.246937	238.292	205.451	177.155	172.485	163.406	180.041	175.898	180.24	191.594	206.131	216.886	243.766	251.25	239.723	276.423	288.373	278.47		-0.0888745	244.901	212.573	204.377	218.094	239.373	208.322	221.897	238.805	215.17	210.286	230.212
435.4	-0.901392	270.027	302.436	300.37	266.344	240.555	225.052	238.858	241.895	241.17	259.682	258.186	279.32	265.802	297.595	282.577	300.535		-0.236316	235.95	204.522	175.082	170.698	162.167	179.428	174.284	178.463	191.253	205.451	215.97	241.045	249.409	237.493	274.453	285.081	276.96		-0.0957513	243.345	210.986	203.404	217.349	239.797	207.692	221.372	237.426	214.538	208.96	229.769
435.6	-0.871783	268.123	299.636	299.557	264.672	238.854	223.893	236.946	240.751	238.495	257.123	257.52	277.486	264.519	295.959	279.991	297.78		-0.241251	234.363	203.929	174.158	169.874	162.206	178.143	173.973	177.563	189.614	203.934	214.443	239.152	247.603	236.696	273.604	283.388	274.855		-0.0601906	242.467	210.227	202.73	216.137	237.578	205.653	221.709	238.035	213.948	208.592	229.462
435.8	-0.875902	267.198	299.392	297.985	263.477	237.398	221.684	235.359	238.778	237.153	255.315	255.467	275.715	262.534	294.029	277.988	296.498		-0.271209	233.116	202.431	173.956	169.532	160.591	176.906	172.74	176.118	188.994	202.384	213.044	237.518	246.191	235.583	271.545	281.93	273.22		-0.0660537	241.779	209.756	201.403	214.703	236.121	204.826	220.367	235.884	214.02	207.473	228.331
436	-0.862729	265.946	297.302	294.789	260.683	235.419	221.271	234.15	237.511	236.018	254.052	253.741	274.007	260.761	292.827	276.765	293.568		-0.234157	233.142	202.528	172.26	168.869	160.261	175.362	172.011	175.556	187.843	201.508	212.255	236.359	245.079	234.694	269.163	279.297	270.639		-0.0651773	239.674	208.732	201.598	214.039	234.794	204.233	218.946	234.632	212.938	208.163	229.126
436.2	-0.830397	263.745	296.107	294.096	260.414	234.56	219.092	232.823	235.611	233.962	252.141	252.217	271.576	258.133	289.954	275.158	292.203		-0.261447	231.506	200.994	171.388	168.023	159.451	174.631	170.829	175.027	186.326	200.648	211.196	235.821	243.136	232.433	267.86	277.717	269.007		-0.0808555	238.767	206.743	199.39	213.376	235.304	203.028	218.62	235.168	213.116	207.499	229.642
436.4	-0.866556	262.001	295.113	293.277	258.45	232.272	218.692	231.106	233.656	232.643	249.491	248.996	268.572	257.137	288.539	273.539	290.363		-0.248817	230.621	199.656	170.556	167.489	158.157	173.266	170.224	174.124	185.022	200.752	209.985	234.148	242.45	232.011	266.232	277.404	268.199		-0.0920032	237.166	206.329	198.632	211.532	233.965	202.442	218.864	232.87	211.891	206.492	228.383
436.6	-0.890485	261.056	293.066	290.949	256.703	232.655	216.743	229.585	232.678	232.102	248.909	248.313	269.217	255.56	286.279	271.018	288.004		-0.261542	229.227	198.571	169.523	165.557	157.084	173.006	168.921	172.947	184.423	198.509	209.086	231.929	240.263	229.763	264.498	274.451	266.45		-0.0871484	236.172	204.578	197.266	210.547	232.596	200.963	217.552	232.03	211.783	205.733	228.158
436.8	-0.865323	259.866	290.902	289.305	256.795	230.925	215.365	229.188	231.028	230.936	246.941	248.849	268.302	254.087	286.29	269.451	285.872		-0.268418	227.843	197.01	169.311	164.568	156.928	171.494	168.114	171.057	183.503	197.934	207.649	231.672	239.654	229.123	263.564	273.005	265.213		-0.0747278	234.121	203.541	196.838	210.61	231.766	200.394	217.173	232.107	211.11	204.332	227.366
437	-0.880635	259.527	290.726	288.652	254.367	228.811	213.927	227.276	231.109	228.895	245.67	245.949	265.428	252.357	283.166	267.781	285.475		-0.261452	227.072	196.002	168.049	163.98	156.169	171.265	167.521	171.121	183.522	196.943	206.561	231.279	238.605	226.686	261.652	272.644	264.086		-0.0908113	233.5	203.453	196.037	208.136	230.829	199.902	216.238	231.689	211.921	205.346	227.543
437.2	-0.884471	257.793	288.714	287.721	252.388	228.891	213.343	225.823	229.905	227.493	244.762	244.298	263.864	250.481	280.923	266.8	283.892		-0.262523	225.607	195.042	167.259	162.225	154.573	170.503	166.314	170.364	181.992	195.62	205.922	229.662	237.899	226.158	260.634	270.921	263.407		-0.0967947	232.818	202.242	195.919	207.575	229.584	198.559	215.504	230.523	211.865	204.104	228.034
437.4	-0.875125	256.439	287.632	285.49	251.853	227.547	212.644	226.337	227.634	226.172	243.979	242.48	261.687	249.44	279.956	264.618	281.466		-0.272526	224.179	195.177	166.8	162.343	154.728	169.514	165.373	169.576	181.05	194.739	205.519	227.528	235.542	225.598	259.346	269.852	261.195		-0.103993	232.44	201.117	194	207.787	228.376	197.025	215.109	229.455	211.305	203.843	227.789
437.6	-0.876144	254.494	285.308	283.966	251.407	226.243	211.635	224.929	226.774	224.733	242.149	241.303	261.617	248.626	279.292	263.053	279.439		-0.261945	223.738	193.16	165.514	161.835	153.071	168.212	164.545	168.827	180.147	194.295	204.186	226.89	234.883	223.886	259.236	268.709	260.424		-0.0882656	230.676	199.706	193.301	207.16	227.548	197.236	214.489	229.3	211.404	203.951	226.959
437.8	-0.884227	254.301	283.839	282.152	250.215	224.662	210.237	222.994	225.942	223.693	238.966	240.602	259.657	247.339	276.068	262.014	278.916		-0.250865	222.061	191.838	165.098	161.183	153.014	167.868	163.664	166.891	180.177	193.511	202.671	226.617	233.079	222.631	257.98	268.094	258.49		-0.0937791	228.713	199.328	192.133	207.195	227.58	196.072	214.699	228.605	210.618	202.848	227.86
438	-0.893841	253.133	283.207	281.553	248.538	224.191	209.613	222.719	225.369	221.672	237.861	239.738	258.235	245.887	275.021	260.55	277.899		-0.257472	221.042	191.259	163.511	160.143	152.398	166.923	162.226	166.673	178.883	192.893	201.075	225.717	232.628	222.67	256.72	265.757	257.966		-0.101948	228.199	198.204	191.658	205.903	226.582	195.225	213.536	227.38	211.427	202.806	227.688
438.2	-0.873323	251.511	281.303	280.163	247.819	222.868	209.208	221.128	223.64	222.213	237.663	237.886	256.035	245.74	274.295	259.563	276.327		-0.230349	219.36	190.662	164.1	159.798	150.704	165.235	161.944	166.483	178.122	191.285	202.138	223.873	231.573	220.898	254.704	265.43	257.642		-0.0686485	227.374	197.216	190.285	204.476	225.88	194.603	212.436	227.272	210.165	202.364	227.23
438.4	-0.881147	249.623	279.374	278.187	245.429	221.113	207.202	220.528	222.13	221.422	236.817	237.255	255.01	244.118	273.424	258.162	274.539		-0.279665	219.091	189.192	163.125	158.633	150.158	165.027	161.048	165.323	176.926	190.111	201.347	223.97	230.158	219.653	253.534	263.928	256.17		-0.0533567	226.033	196.428	189.788	203.625	225.315	193.627	212.867	226.562	210.736	201.741	228.526
438.6	-0.870535	247.477	278.61	276.415	244.797	220.009	206.882	218.558	220.757	218.76	234.98	234.98	254.133	242.462	271.116	256.639	272.967		-0.265144	218.04	188.985	161.714	157.941	149.105	164.362	160.109	164.113	176.212	189.916	200.784	222.652	230.015	219.947	252.223	263.036	255.886		-0.106698	224.075	194.727	189.357	202.224	224.147	192.826	212.002	225.203	209.413	201.123	227.841
438.8	-0.878978	246.802	278.411	276.171	244.354	219.804	204.768	218.072	219.926	218.464	234.908	235.057	252.754	241.711	270.182	256.095	272.786		-0.234911	216.607	187.473	160.945	156.455	148.796	163.227	158.823	163.672	176.023	188.645	199.707	222.101	228.254	218.472	252.968	262.048	255.212		-0.0803913	224.278	194.465	188.101	201.38	223.149	191.692	211.248	224.742	209.765	200.517	227.313
439	-0.883031	244.967	277.175	273.139	243.641	217.598	203.235	215.963	218.74	217.887	234.04	232.695	250.548	240.036	269.038	254.041	270.781		-0.239316	215.373	187.01	159.464	155.962	146.666	161.832	158.135	162.71	174.734	188.703	197.791	221.523	227.727	217.597	250.707	259.621	253.858		-0.0840848	221.666	193.392	187.717	201.071	222.65	190.509	210.318	224.396	209.286	201.265	227.914
439.2	-0.887636	243.927	275.087	271.659	241.271	216.893	202.434	215.689	217.489	216.418	231.963	231.737	250.292	238.823	266.754	252.933	269.281		-0.258942	215.311	186.425	160.037	156.084	147.552	161.585	157.374	162.535	174.009	188.468	197.591	220.462	227.246	217.116	249.647	259.99	252.149		-0.0920304	220.678	193.356	186.226	199.812	220.947	189.458	209.816	223.98	209.314	200.121	227.929
439.4	-0.87299	243.305	272.638	270.405	239.446	215.464	202.783	213.692	216.105	214.226	230.943	229.885	248.898	237.67	265.793	252.265	268.449		-0.219484	213.498	184.629	158.063	154.635	146.492	160.843	157.476	160.932	174.781	187.543	197.126	219.051	226.048	216.466	248.974	258.831	251.05		-0.0905473	220.143	190.351	186.478	198.969	219.887	188.35	208.986	222.221	209.128	201.649	227.262
439.6	-0.860228	242.311	271.071	269.592	238.18	215.466	201.727	213.133	214.188	213.666	230.018	228.804	248.371	236.551	263.476	250.586	266.734		-0.247754	211.844	183.497	157.276	153.63	146.264	160.024	156.304	160.09	172.76	186.767	196.875	218.506	225.414	215.151	248.245	257.442	250.521		-0.0913642	218.886	189.782	184.153	198.026	219.408	187.313	209.758	221.688	208.802	199.466	227.346
439.8	-0.894812	241.215	269.993	267.359	236.916	213.257	200.724	212.667	213.887	212.218	229.019	228.528	246.873	235.002	262.97	249.603	265.725		-0.247564	210.676	183.14	156.142	152.448	144.848	159.309	155.141	160.419	172.668	186.352	196.224	217.431	223.431	214.626	247.683	257.207	249.751		-0.104953	217.725	188.904	184.251	196.233	217.044	186.42	207.674	220.861	208.316	198.451	227.443
440	-0.856704	238.173	267.772	265.316	235.032	211.735	198.736	210.61	213.103	211.757	227.339	228.1	244.83	235.141	262.766	249.338	263.992		-0.285643	209.413	181.413	154.639	152.179	144.48	157.455	153.865	159.228	171.446	185.202	194.687	216.053	223.437	213.328	246.371	254.807	247.931		-0.100916	215.37	188.445	182.341	196.007	216.565	185.949	207.193	220.711	208.925	198.964	228.394
440.2	-0.896742	236.144	265.665	265.46	234.22	210.591	197.288	209.709	211.855	211.018	225.81	226.754	244.433	233.788	261.765	247.965	262.999		-0.260173	208.23	179.878	154.255	151.514	143.838	157.464	153.466	157.872	170.242	184.547	194.555	215.321	222.309	212.185	244.763	254.193	247.665		-0.115388	214.572	186.078	180.704	195.528	216.379	185.011	206.981	218.864	208.287	197.887	229.814
440.4	-0.890716	235.719	264.681	262.867	232.923	209.592	197.249	209.261	210.449	210.272	224.315	225.167	243.013	232.428	260.114	246.525	261.349		-0.260021	208.192	178.658	153.129	149.412	142.466	156.05	152.464	158.213	169.33	184.512	194.079	214.985	221.207	212.13	244.005	253.199	246.028		-0.0949108	214.052	185.684	180.742	194.099	214.83	183.997	205.995	217.845	207.645	196.981	228.078
440.6	-0.849387	234.415	263.606	258.9	231.11	209.553	195.895	207.649	209.306	207.923	224.5	223.754	242.677	230.498	258.839	245.259	259.447		-0.247869	206.297	178.021	152.835	148.96	141.543	155.497	151.733	156.813	168.845	183.421	192.708	214.376	220.961	211.616	243.286	252.687	245.889		-0.0898047	211.726	184.425	179.97	192.988	213.522	183.054	205.688	217.405	207.243	196.284	228.336
440.8	-0.890369	232.859	260.334	258.842	228.797	206.815	194.048	205.403	208.613	206.846	223.733	223.489	241.216	230.364	258.465	243.34	260.351		-0.27756	204.377	176.06	151.331	148.442	141.751	154.562	151.664	156.176	168.067	181.5	192.434	213.513	219.473	211.086	242.23	251.686	244.158		-0.098292	210.774	182.243	178.625	191.716	213.416	181.784	204.173	216.64	207.843	196.17	228.871
441	-0.888802	230.521	258.437	257.059	227.616	205.513	192.671	204.543	206.39	207.162	221.592	222.903	239.957	229.314	257.225	241.475	258.019		-0.285455	202.169	175.495	149.643	146.798	140.493	153.516	150.744	155.585	167.416	181.268	191.632	213.491	219.103	210.026	241.627	250.298	243.746		-0.084303	209.079	181.178	176.847	190.859	211.494	180.707	203.526	215.063	207.18	194.53	228.072
441.2	-0.894601	228.612	256.77	254.11	225.958	204.481	191.462	203.088	206.687	204.567	220.749	221.414	238.733	227.458	254.329	241.548	256.557		-0.277203	199.893	174.819	149.311	146.019	139.891	152.995	149.091	154.687	166.691	180.519	191.473	212.106	218.893	207.995	240.874	249.451	242.891		-0.106588	207.558	181.149	175.532	189.435	210.047	179.319	202.943	214.013	207.302	194.93	228.251
441.4	-0.87799	226.71	255.436	252.749	223.934	202.865	190.233	202.33	205.462	203.969	219.52	220.909	236.837	226.415	253.55	240.017	256.91		-0.263634	199.586	172.835	147.415	145.496	138.54	151.513	148.053	153.918	166.377	179.104	190.811	211.29	217.144	206.771	239.482	248.349	241.396		-0.0938976	205.477	179.165	174.543	188.309	209.862	177.82	201.862	213.282	205.709	194.339	227.121
441.6	-0.899789	224.607	252.503	251.154	221.122	201.677	188.71	200.519	202.712	203.035	216.995	218.545	236.439	226.191	252.758	239.761	254.885		-0.283373	196.175	171.24	147.139	143.186	136.821	150.48	146.676	151.628	165.135	178.588	189.588	209.321	216.838	206.09	237.782	247.303	241.133		-0.104264	204.071	176.499	173.254	186.339	207.496	177.402	200.224	211.346	206.445	192.815	227.621
441.8	-0.861596	222.026	250.135	246.965	219.598	198.478	187.372	199.19	201.364	201.252	216.136	217.456	235.101	224.301	251.074	238.707	253.832		-0.266558	194.668	169.258	145.743	142.208	135.52	149.545	146.219	150.123	164.362	178.206	188.31	208.986	215.668	205.844	237.21	245.82	240.011		-0.10436	201.527	175.404	171.604	185.449	205.468	175.513	199.52	210.086	205.436	192.207	227.526
442	-0.878319	220.167	247.57	245.256	217.719	197.326	185.743	197.82	200.626	199.745	215.698	217.217	232.768	223.465	250.858	236.982	252.251		-0.28594	192.819	167.831	143.363	141.936	134.97	148.54	144.529	150.177	163.199	176.889	187.753	207.368	214.335	205.374	236.397	245.63	239.682		-0.107752	200.18	174.485	170.222	183.932	204.992	173.866	198.087	208.768	205.118	191.081	226.669
442.2	-0.882585	218.281	245.326	243.603	216.448	195.697	184.145	195.931	198.479	197.931	213.314	215.648	231.77	222.102	247.487	235.594	251.26		-0.278141	190.962	166.129	142.263	139.849	132.613	146.944	143.118	149.486	162.15	176.298	186.576	206.867	213.171	204.694	235.851	244.573	237.004		-0.101922	198.206	171.478	168.729	182.081	203.34	172.583	197.794	207.564	204.009	190.5	226.259
442.4	-0.86871	214.749	242.756	241.218	213.471	194.061	182.282	194.836	197.313	197.068	212.86	213.438	230.245	220.636	248.181	234.048	251.185		-0.269933	188.912	164.303	141.291	138.954	132.306	145.8	142.409	148.013	160.637	175.753	186.758	206.964	213.607	203.556	234.167	243.756	235.861		-0.0634677	196.068	169.928	167.346	180.724	200.828	171.062	195.712	206.546	204.144	189.673	226.148
442.6	-0.884618	213.081	240.135	238.025	211.802	192.442	180.872	192.697	194.882	195.191	211.389	212.254	228.894	218.806	246.117	233.09	248.552		-0.263751	187.005	163.501	139.61	137.608	131.172	144.896	141.413	146.698	159.544	173.091	185.616	205.622	212.62	202.633	232.695	241.978	235.741		-0.0823545	193.708	168.534	166.209	179.501	198.79	168.913	195.729	204.557	203.205	188.529	225.949
442.8	-0.885943	211.651	237.889	235.073	209.239	189.351	178.569	190.857	193.38	193.302	210.156	211.281	228.5	218.166	243.293	231.916	246.06		-0.256051	184.695	162.095	138.452	136.278	129.42	142.451	140.086	145.783	159.092	173.167	184.761	204.207	210.522	202.142	232.843	240.539	234.555		-0.106066	192.242	166.462	164.586	177.317	197.682	167.049	194.466	202.672	203.183	188.478	225.832
443	-0.891982	208.901	235.059	232.88	206.889	187.891	177.556	189.661	192.129	192.171	208.394	209.577	226.308	217.333	242.742	229.615	245.254		-0.294328	183.27	159.307	136.922	135.28	128.888	141.512	139.092	144.417	158.548	171.481	183.3	203.9	209.524	200.117	230.843	239.567	233.974		-0.0959287	189.563	165.389	162.43	176.078	196.013	165.926	193.609	202.102	202.603	186.72	225.457
443.2	-0.914066	205.416	230.874	229.522	204.633	185.652	176.229	187.125	190.783	191.165	206.385	208.261	223.822	214.42	241.573	227.179	243.041		-0.289397	181.265	157.764	135.206	133.522	127.51	139.909	138.99	143.035	155.667	171.272	181.897	202.469	208.454	199.022	229.344	237.546	232.653		-0.0993794	187.44	163.677	160.989	174.131	192.95	163.452	192.815	200.252	202	185.334	224.492
443.4	-0.903352	203.719	229.995	227.242	202.504	183.777	173.769	185.469	188.836	188.536	203.877	204.709	222.986	212.981	239.345	226.697	242.056		-0.283053	179.482	155.71	134.261	132.101	125.989	137.924	136.335	142.479	155.015	169.979	180.257	200.963	206.28	197.653	228	235.971	230.711		-0.0844833	185.613	161.47	159.488	172.459	191.393	162.718	189.668	198.476	199.956	184.902	223.679
443.6	-0.902939	201.94	226.622	224.397	200.788	181.743	171.83	185.145	187.311	186.723	202.431	203.876	220.786	211.507	238.034	224.827	239.182		-0.283713	176.804	154.353	132.597	130.312	124.092	137.473	134.611	141.198	154.485	168.358	179.117	199.34	204.07	197.484	226.553	235.368	228.71		-0.103167	183.596	159.457	157.633	171.17	190.431	160.873	188.333	197.292	199.414	183.175	224.013
443.8	-0.90471	198.799	223.177	222.356	197.205	179.967	170.209	182.441	185.15	185.457	199.716	201.87	218.805	210.397	234.683	222.174	238.28		-0.262167	174.96	151.917	130.112	128.616	122.768	136.118	134.174	138.768	153.111	167.076	177.998	197.814	204.721	195.849	224.435	233.689	227.773		-0.109111	180.662	157.611	156.189	168.687	188.627	158.473	187.825	195.729	197.44	182.034	223.489
444	-0.898015	195.992	219.912	219.96	194.914	177.687	168.539	179.836	183.643	183.232	198.063	200.293	216.511	207.433	233.054	220.893	235.831		-0.28298	171.951	150.144	128.874	127.145	121.49	134.531	132.143	137.878	151.735	166.042	177.722	196.879	202.88	193.306	222.848	231.373	226.924		-0.120107	178.538	155.981	153.689	166.588	186.074	157.087	186.116	193.994	197.49	181.553	223.581
444.2	-0.896017	193.443	217.655	214.8	192.55	176.148	166.38	177.79	180.657	182.095	196.976	198.775	215.426	206.066	231.131	219.155	234.503		-0.272	169.482	148.594	127.693	125.611	120.728	133.243	131.022	136.48	150.499	164.116	176.434	195.255	201.433	192.874	222.015	230.492	224.483		-0.0991132	176.213	152.556	152.595	164.483	184.212	155.098	184.273	192.29	196.94	181.031	221.662
444.4	-0.877535	190.925	214.882	211.905	189.946	173.399	164.6	176.373	179.086	179.316	194.377	196.557	213.963	205.187	230.314	217.221	231.794		-0.286732	167.204	146.899	126.101	124.152	119.703	131.429	129.442	135.417	148.659	162.868	174.671	194.398	200.487	192.209	220.24	229.518	223.693		-0.103573	173.342	150.929	149.984	163.117	182.39	153.099	183.598	190.617	195.609	179.509	222.008
444.6	-0.8943	188.343	212.096	209.312	187.332	170.366	163.375	173.328	177.003	177.14	192.568	195.236	211.521	201.462	227.801	214.89	230.429		-0.276895	164.742	143.932	123.673	122.348	117.181	129.289	127.848	133.759	146.911	161.183	173.572	191.696	198.116	188.872	217.59	226.942	222.625		-0.114799	171.233	149.372	148.756	161.762	180.73	151.242	180.608	188.49	194.397	178.045	220.538
444.8	-0.902366	185.609	207.909	206.894	184.663	167.731	160.259	170.988	174.398	175.559	190.363	192.63	208.942	200.176	225.066	213.407	228.463		-0.244967	162.479	142.171	122.249	120.355	115.432	127.373	126.173	131.721	145.52	160.206	172.287	190.66	195.386	188.258	216.306	225.598	219.593		-0.111128	167.821	146.905	146.228	159.665	178.572	149.535	179.235	187.127	193.475	176.962	220.39
445	-0.868604	182.643	205.335	203.206	182.237	166.385	157.542	169.686	172.453	172.968	188.599	190.808	207.563	200.118	222.486	211.709	225.02		-0.251263	159.638	139.93	120.669	119.116	114.14	126.041	125.121	130.217	144.912	158.56	170.68	189.81	194.818	187.005	214.177	223.702	217.377		-0.119856	165.852	144.742	143.861	157.794	175.582	147.71	178.768	184.88	192.811	174.85	219.261
445.2	-0.883404	178.586	202.379	199.58	178.943	164.327	155.217	166.928	170.886	171.439	186.401	189.279	204.618	197.157	221.032	209.102	223.967		-0.246612	157.031	137.069	118.724	116.938	113.233	124.958	123.414	129.405	143.016	157.024	168.682	188.482	193.036	184.566	212.559	221.895	215.893		-0.0901288	163.279	142.443	141.881	155.011	173.996	145.924	177.597	182.645	191.929	173.436	219.232
445.4	-0.898375	176.655	198.239	197.567	176.377	161.181	154.152	165.604	168.437	169.622	184.179	186.542	202.738	194.578	217.234	208.327	221.861		-0.256536	154.08	135.197	117.015	115.15	111.367	122.374	121.499	127.573	141.804	155.411	167.676	186.281	191.471	183.384	211.725	220.834	214.463		-0.076422	161.468	140.313	140.207	152.862	170.9	143.636	175.088	180.354	191.089	172.888	218.609
445.6	-0.897271	172.657	195.587	193.377	173.167	158.578	151.9	162.758	165.485	166.799	182.017	184.421	201.069	192.783	216.154	205.021	219.125		-0.245195	152.6	133.486	115.688	114.266	109.599	120.657	119.746	125.708	140.276	153.46	166.093	184.363	189.48	181.683	209.052	217.759	212.948		-0.101915	158.043	137.975	138.219	151.211	168.772	140.989	173.244	178.811	189.914	170.739	217.645
445.8	-0.933402	169.868	190.887	189.544	169.326	156.029	149.513	160.493	164.03	165.412	179.522	181.845	197.838	190.522	213.663	203.178	217.208		-0.277424	149.771	131.772	113.261	111.937	107.537	119.158	118.125	124.189	138.232	152.361	163.891	182.393	187.943	180.149	207.023	215.598	209.932		-0.106165	154.857	135.357	135.666	148.625	166.246	138.618	170.979	176.623	187.654	169.646	217.458
446	-0.899463	166.729	187.825	185.734	168.157	153.253	146.722	157.854	160.953	163.252	176.885	179.653	195.103	187.996	211.59	199.912	214.061		-0.258008	146.789	128.936	111.361	109.152	105.459	117.737	116.704	122.733	136.657	150.439	162.846	181.149	185.539	177.862	205.632	213.405	207.878		-0.105822	152.88	134.219	133.81	146.271	164.98	136.947	169.478	174.352	187.059	167.966	215.234
446.2	-0.874983	164.141	185.795	183.924	164.709	150.107	144.41	155.125	158.537	160.866	174.593	177.123	194.021	187.479	209.025	198.652	211.047		-0.281575	144.12	127.205	109.094	107.931	103.678	115.883	114.548	120.607	134.488	148.576	161.905	179.424	183.971	177.216	202.306	210.678	205.927		-0.0826203	149.806	131.26	131.479	144.855	162.631	134.296	167.726	172.826	185.526	165.541	214.492
446.4	-0.853461	160.677	181.924	180.405	161.479	148.452	142.824	153.005	156.503	158.907	171.972	174.691	190.228	183.891	206.154	196.395	209.223		-0.286983	141.443	123.895	107.345	105.965	102.165	113.84	112.783	118.56	133.132	146.85	159.41	176.066	182.528	175.431	200.323	207.925	204.196		-0.0819322	146.971	128.716	129.012	142.591	159.715	131.876	165.774	171.126	183.937	164.381	213.579
446.6	-0.87228	158.313	177.858	175.439	158.143	145.467	139.502	150.413	154.727	155.795	169.975	172.565	187.776	180.942	203.484	193.789	206.254		-0.279258	139.574	121.265	105.341	104.128	100.613	111.195	111.231	117.422	131.22	144.57	157.241	175.411	180.626	172.532	197.938	206.35	201.828		-0.0953177	145.072	126.09	127.862	140.351	157.461	130.567	164.462	168.09	183.218	162.738	213.471
446.8	-0.896305	154.295	174.119	172.013	155.064	143.162	136.866	147.581	151.344	152.487	167.491	170.554	185.823	178.667	200.421	190.509	203.318		-0.273714	136.069	119.422	103.498	102.32	98.7125	109.184	109.468	115.436	129.467	143.758	156.041	173.425	177.776	169.118	195.818	203.657	199.158		-0.0996907	141.771	124.359	125.711	137.754	155.055	127.716	162.438	166.086	182.451	161.761	211.532
447	-0.903892	152.1	170.083	169.565	152.502	139.679	134.647	145.274	148.36	150.001	164.531	166.971	183.409	176.274	197.832	188.912	200.468		-0.267032	133.316	116.887	101.58	100.877	97.2693	107.461	107.756	113.291	127.892	142.065	153.886	171.647	175.57	168.08	192.125	201.479	197.104		-0.0717387	139.272	121.889	123.373	135.537	151.842	125.456	160.203	164.226	181.217	160.708	210.954
447.2	-0.903795	148.35	167.604	166.158	148.964	137.141	131.798	143.295	146.206	148.107	161.62	164.739	180.413	173.053	194.13	184.841	198.297		-0.279575	130.783	115.277	99.7494	98.8091	95.3704	105.117	106.136	111.95	126.108	139.643	151.961	168.928	172.341	165.877	191.201	199.212	195.287		-0.108488	136.648	119.549	120.723	133.38	150.625	123.377	158.813	162.795	179.001	158.849	209.471
447.4	-0.927531	145.596	163.918	162.639	145.922	134.582	129.103	140.081	143.98	144.901	158.613	161.75	176.705	170.912	192.268	182.841	194.676		-0.302677	128.607	112.679	97.3089	96.506	93.5066	102.796	104.065	109.973	124.241	138.173	149.685	167.079	171.425	163.168	188.802	195.883	193.321		-0.071342	133.649	116.936	118.375	131.77	148.224	121.571	156.599	160.299	178.288	157.498	208.734
447.6	-0.90623	142.775	161.331	160.031	143.627	132.604	126.486	137.642	140.633	142.639	156.319	159.407	174.483	168.485	188.305	179.127	191.946		-0.275758	125.413	110.844	95.2483	95.0356	91.425	102.072	101.88	107.688	121.955	135.438	147.45	164.507	168.723	161.581	185.066	192.911	190.251		-0.0919984	130.834	114.446	116.888	128.839	145.904	119.472	154.821	157.785	177.514	155.703	207.025
447.8	-0.923979	139.882	158.456	156.34	139.892	129.771	124.388	135.31	138.074	139.807	153.648	156.583	171.042	166.339	185.068	175.767	188.821		-0.305395	123.171	108.569	93.5901	93.1588	89.4571	100.595	100.514	106.598	120.189	134.154	145.863	161.695	166.187	159.046	183.065	190.773	186.942		-0.0979598	128.921	112.317	115.213	126.846	143.942	117.472	153.747	155.976	175.881	153.838	206.663
448	-0.92077	137.065	154.844	153.561	137.753	127.73	122.221	132.408	136.226	138.312	150.687	154.713	168.485	162.507	181.815	173.816	186.439		-0.290674	121.609	106.271	92.6052	90.9313	88.35	97.9222	98.1877	104.358	118.925	132.515	143.756	159.107	163.767	156.818	180.014	188.72	184.247		-0.103553	126.342	110.274	112.754	125.017	141.564	115.877	151.844	154.454	175.393	152.568	205.945
448.2	-0.936664	134.315	151.457	149.999	134.815	125.534	119.744	129.481	132.908	135.773	148.062	151.765	165.743	159.985	179.017	170.612	182.163		-0.294109	118.249	104.365	90.6742	89.4174	86.7968	96.657	96.7935	103.176	117.382	129.706	142.289	156.909	161.335	154.762	177.653	185.111	180.893		-0.115828	123.625	108.235	111.522	123.418	139.287	113.901	150.284	152.797	174.192	151.02	204.55
448.4	-0.888161	131.307	149.075	147.852	131.84	122.472	117.478	127.449	130.077	133.155	145.048	148.97	162.364	156.019	176.096	167.77	178.953		-0.290211	116.641	101.476	88.5389	87.3187	84.7664	94.2427	95.6555	100.664	114.658	128.023	140.582	154.736	158.827	152.572	174.141	182.402	180.19		-0.101058	121.623	105.552	108.802	121.034	137.183	111.58	148.833	150.336	173.011	150.196	204.758
448.6	-0.917622	128.61	145.693	144.321	129.11	120.027	115.134	125.02	128.009	129.861	142.735	146.249	158.802	153.718	173.094	164.136	175.972		-0.288309	113.85	99.8464	86.5645	85.9492	83.464	92.5637	93.8872	98.9638	113.43	126.444	137.969	152.437	156.87	150.179	171.674	178.759	176.387		-0.0757456	119.341	104.24	107.462	119.04	134.341	109.424	147.178	149.62	171.225	148.633	204.535
448.8	-0.92395	126.45	142.797	141.636	127.137	118.494	112.712	122.257	125.552	127.513	139.355	142.985	156.023	150.806	169.429	161.783	172.36		-0.283343	110.876	98.0295	85.2775	84.6345	81.8812	90.9261	91.8501	97.6502	110.98	124.459	136.055	150.413	153.306	147.678	168.693	177.028	173.606		-0.0953876	117.361	101.866	105.523	117.816	133.137	108.62	146.267	146.42	170.222	147.041	201.838
449	-0.889841	124.5	140.401	138.814	125.036	115.428	110.416	119.372	122.746	124.782	137.054	140.705	153.91	148.203	166.17	158.018	170.089		-0.285682	109.126	96.3221	83.1909	83.1153	80.2868	89.0388	90.3399	95.7737	109.692	122.292	134.404	148.258	152.116	145.711	166.495	173.844	171.483		-0.0935898	114.719	100.411	104.207	116.355	131.145	106.853	144.349	145.602	169.743	146.156	201.316
449.2	-0.906707	121.514	137.793	135.739	122.703	112.975	108.224	117.406	121.093	122.603	134.409	137.785	150.416	145.366	163.343	155.675	166.821		-0.305472	107.495	94.3089	81.9793	81.3182	78.6987	87.1106	88.2526	93.7418	108.321	121.212	132.356	145.805	148.769	143.133	164.002	170.187	169.294		-0.103224	112.87	98.9445	102.395	113.536	128.799	104.6	142.588	143.716	168.324	145.507	201.215
449.4	-0.907364	119.151	134.715	133.532	119.629	110.821	105.526	115.228	117.842	120.434	131.508	134.816	147.596	143.414	159.682	152.479	163.03		-0.285383	105.606	92.1772	80.0367	79.5364	76.6337	85.4263	85.9626	92.4534	106.656	118.907	130.442	143.796	147.293	141.062	161.423	168.018	166.318		-0.106793	110.933	96.9748	100.845	112.325	127.508	103.936	142.119	141.585	167.657	144.25	200.445
449.6	-0.925713	116.973	132.74	130.868	117.159	108.875	104.849	112.881	115.22	118.24	129.588	132.631	143.539	140.495	156.33	149.931	159.76		-0.292559	103.877	90.4677	78.6121	77.8612	75.3619	83.5872	85.1717	91.1162	104.789	117.323	128.366	141.838	144.194	138.792	158.013	165.484	164.284		-0.0866635	108.711	95.1618	98.9546	110.327	125.991	100.89	140.688	140.394	167.186	143.403	198.657
449.8	-0.914937	114.544	129.704	128.439	115.242	106.434	102.286	110.411	113.767	115.843	126.895	129.649	141.229	137.822	153.424	147.096	156.508		-0.275011	101.731	89.0433	76.8083	76.5082	74.1501	82.6952	83.5741	89.5375	103.117	115.842	126.515	139.374	141.649	136.623	156.003	163.345	161.671		-0.0858675	107.298	93.8769	97.5019	109.007	123.902	99.5186	139.353	139.471	166.803	142.113	198.646
450	-0.913962	112.32	128.922	125.664	113.288	104.076	100.235	107.647	111.771	113.063	124.188	126.41	138.847	134.694	150.719	144.203	154.979		-0.266109	99.191	86.9989	75.9181	74.6826	73.0588	81.2488	81.9176	87.3806	100.813	113.527	124.514	136.342	139.041	134.49	153.356	160.585	158.584		-0.0776295	105.556	91.9256	96.3398	107.206	122.586	98.8549	138.426	138.727	165.605	141.464	198.062
[truncated: 70 more columns]

## Sheet:  soil extract WG1
	BAC-C8_medium alone_soil extract	BAC-C8_medium + pyrene_soil extract	BAC-C8_0,075 mM_soil extract	BAC-C8_0,1 mM_soil extract	BAC-C8_0,2 mM_soil extract	BAC-C8_0,3 mM_soil extract	BAC-C8_0,4 mM_soil extract	BAC-C8_0,5 mM_soil extract	BAC-C8_1 mM_soil extract	BAC-C8_1,2 mM_soil extract	BAC-C8_2 mM_soil extract	BAC-C8_5 mM_soil extract	BAC-C8_10 mM_soil extract	BAC-C8_15 mM_soil extract	BAC-C8_20 mM_soil extract		BAC-C10_medium alone_soil extract	BAC-C10_medium + pyrene_soil extract	BAC-C10_0,05 mM_soil extract	BAC-C10_0,075 mM_soil extract	BAC-C10_0,1 mM_soil extract	BAC-C10_0,2 mM_soil extract	BAC-C10_0,3 mM_soil extract	BAC-C10_0,5 mM_soil extract	BAC-C10_1 mM_soil extract	BAC-C10_5 mM_soil extract	BAC-C10_10 mM_soil extract		BAC-C12_medium alone_soil extract	BAC-C12_medium + pyrene_soil extract	BAC-C12_0,001 mM_soil extract	BAC-C12_0,0025 mM_soil extract	BAC-C12_0,005 mM_soil extract	BAC-C12_0,01 mM_soil extract	BAC-C12_0,015 mM_soil extract	BAC-C12_0,02 mM_soil extract	BAC-C12_0,03 mM_soil extract	BAC-C12_0,04 mM_soil extract	BAC-C12_0,04 mM_soil extract	BAC-C12_0,05 mM_soil extract	BAC-C12_0,1 mM_soil extract		BAC-C14_medium alone_soil extract	BAC-C14_medium + pyrene_soil extract	BAC-C14_0,02 mM_soil extract	BAC-C14_0,04 mM_soil extract	BAC-C14_0,06 mM_soil extract	BAC-C14_0,08 mM_soil extract	BAC-C14_0,1 mM_soil extract
wavelength (nm)	fluorescence-emission-intensity	fluorescence-emission-intensity	fluorescence-emission-intensity	fluorescence-emission-intensity	fluorescence-emission-intensity	fluorescence-emission-intensity	fluorescence-emission-intensity	fluorescence-emission-intensity	fluorescence-emission-intensity	fluorescence-emission-intensity	fluorescence-emission-intensity	fluorescence-emission-intensity	fluorescence-emission-intensity	fluorescence-emission-intensity	fluorescence-emission-intensity		fluorescence-emission-intensity	fluorescence-emission-intensity	fluorescence-emission-intensity	fluorescence-emission-intensity	fluorescence-emission-intensity	fluorescence-emission-intensity	fluorescence-emission-intensity	fluorescence-emission-intensity	fluorescence-emission-intensity	fluorescence-emission-intensity	fluorescence-emission-intensity		fluorescence-emission-intensity	fluorescence-emission-intensity	fluorescence-emission-intensity	fluorescence-emission-intensity	fluorescence-emission-intensity	fluorescence-emission-intensity	fluorescence-emission-intensity	fluorescence-emission-intensity	fluorescence-emission-intensity	fluorescence-emission-intensity	fluorescence-emission-intensity	fluorescence-emission-intensity	fluorescence-emission-intensity		fluorescence-emission-intensity	fluorescence-emission-intensity	fluorescence-emission-intensity	fluorescence-emission-intensity	fluorescence-emission-intensity	fluorescence-emission-intensity	fluorescence-emission-intensity
350	6.55828	8.46428	8.3149	8.2343	7.93086	7.86982	7.85492	7.52332	7.34818	7.33835	7.6372	7.60656	7.71254	7.63171	7.58471		6.75783	9.05804	7.49202	7.41536	7.38044	7.34758	7.19146	7.28052	7.01647	6.93048	6.90539		6.37183	7.77485	8.96716	8.00527	8.05461	7.47342	7.52769	7.47692	7.28888	7.48136	7.42212	6.91967	6.8526		6.66773	9.14783	8.0767	7.79151	7.38736	7.10189	7.08252
350.2	6.56842	8.85656	8.44379	8.14689	8.19994	7.76603	8.13582	7.69305	7.44926	7.54356	7.60777	7.69242	7.89509	7.86263	7.87484		6.85914	9.38321	7.67181	7.62772	7.32499	7.428	7.24513	7.20279	7.19751	7.12183	6.93813		6.76303	7.89966	9.00453	8.23897	8.11315	7.78619	7.86127	7.25771	7.50284	7.29208	7.34708	7.07958	7.05145		6.67904	9.17394	8.39646	7.82018	7.36993	7.27351	7.1315
350.4	6.65106	8.94386	8.65385	8.45124	8.52144	7.99732	8.01246	7.97	7.47701	7.65679	7.73617	7.77116	7.89264	8.05244	8.14529		6.80172	9.58241	7.90947	7.63852	7.48188	7.64349	7.28763	7.40959	7.32308	7.31028	6.99534		6.6133	8.22565	9.37106	8.40631	8.1878	7.81385	7.83746	7.33853	7.43911	7.55388	7.5278	7.16019	7.20018		6.86043	9.49915	8.47688	7.99766	7.63647	7.28468	7.25021
350.6	6.66085	9.04273	9.05178	8.77714	8.63721	8.23173	8.07167	8.14472	7.79542	7.72696	7.78891	7.86818	8.07478	8.2447	8.32647		6.80956	9.84218	7.88911	7.85125	7.67723	7.75617	7.47495	7.63994	7.46891	7.33544	7.11452		6.65146	8.42407	9.51475	8.52494	8.44324	8.00007	7.76351	7.5105	7.50002	7.53106	7.70498	7.2207	7.42576		6.99903	9.54613	8.61467	8.22843	8.02293	7.33885	7.3442
350.8	6.74247	9.51953	8.99806	8.85579	8.73101	8.36368	8.38377	8.10358	7.78132	7.87	7.94396	7.89777	8.20414	8.41588	8.35273		7.01195	9.84951	8.08883	7.91483	7.80585	7.61152	7.50628	7.57294	7.50533	7.37028	7.13648		6.73332	8.37715	9.84612	8.74386	8.67202	8.24393	8.10723	7.62212	7.65517	7.66411	7.79516	7.25448	7.49201		7.02105	9.74064	8.73001	8.2279	7.81091	7.76267	7.38489
351	6.71255	9.54552	9.16611	9.2592	9.00857	8.56453	8.52141	8.31444	7.91465	7.84388	8.2091	8.15716	8.20258	8.55799	8.82539		7.0042	10.2435	8.3811	7.945	7.92149	7.55608	7.63896	7.67203	7.51897	7.45748	7.37118		6.85713	8.5823	9.93709	8.90371	8.78929	8.22832	7.99811	7.73146	7.7752	7.88329	7.68842	7.27324	7.66187		7.05653	10.3787	8.75342	8.57288	7.98601	7.89233	7.34513
351.2	6.88387	9.81611	9.3653	8.93501	8.82108	8.76758	8.48089	8.40837	8.00752	8.2336	8.08756	8.09774	8.47439	8.70592	8.71175		7.0338	10.5567	8.3592	8.20869	7.94521	7.86125	7.85085	7.63859	7.71398	7.52827	7.32375		6.93621	8.9393	10.2028	9.05435	8.89986	8.47349	8.1749	7.88597	7.77816	7.86606	7.98274	7.57543	7.7666		6.9575	10.564	9.00755	8.50831	8.01992	7.83883	7.45742
351.4	7.03465	10.1673	9.7257	9.2109	9.00906	8.83662	8.63187	8.50814	8.12141	8.4063	8.13771	8.30797	8.72704	9.02168	8.88718		7.26735	10.6849	8.59706	8.40227	8.26946	7.95156	7.91826	7.78504	7.95943	7.76821	7.45631		7.13096	8.91512	10.2055	9.22764	9.17643	8.4937	8.43101	7.90544	7.88748	7.98726	8.17562	7.74099	7.81542		7.07646	10.8774	9.35603	8.76587	8.24773	8.01811	7.72408
[truncated: 493 more rows]
[truncated: 43 more columns]

## Sheet: other electrolytes
	BAC-C12_medium alone_0,01 M KCl	BAC-C12_medium + pyrene_0,01 M KCl	BAC-C12_1 mM_0,01 M KCl	BAC-C12_2 mM_0,01 M KCl	BAC-C12_3 mM_0,01 M KCl	BAC-C12_4 mM_0,01 M KCl	BAC-C12_4,5 mM_0,01 M KCl	BAC-C12_5 mM_0,01 M KCl	BAC-C12_5,5 mM_0,01 M KCl	BAC-C12_6 mM_0,01 M KCl	BAC-C12_6,5 mM_0,01 M KCl	BAC-C12_7 mM_0,01 M KCl	BAC-C12_8 mM_0,01 M KCl	BAC-C12_9 mM_0,01 M KCl	BAC-C12_10 mM_0,01 M KCl		BAC-C12_medium alone_0,01 M NaCl	BAC-C12_medium + pyrene_0,01 M NaCl	BAC-C12_1 mM_0,01 M NaCl	BAC-C12_2 mM_0,01 M NaCl	BAC-C12_3 mM_0,01 M NaCl	BAC-C12_4 mM_0,01 M NaCl	BAC-C12_4,5 mM_0,01 M NaCl	BAC-C12_5 mM_0,01 M NaCl	BAC-C12_5,5 mM_0,01 M NaCl	BAC-C12_6 mM_0,01 M NaCl	BAC-C12_6,5 mM_0,01 M NaCl	BAC-C12_7 mM_0,01 M NaCl	BAC-C12_8 mM_0,01 M NaCl	BAC-C12_10 mM_0,01 M NaCl		BAC-C12_medium alone_0,03 M KCl	BAC-C12_medium + pyrene_0,03 M KCl	BAC-C12_1 mM_0,03 M KCl	BAC-C12_2 mM_0,03 M KCl	BAC-C12_2,5 mM_0,03 M KCl	BAC-C12_3 mM_0,03 M KCl	BAC-C12_3,25 mM_0,03 M KCl	BAC-C12_3,5 mM_0,03 M KCl	BAC-C12_3,75 mM_0,03 M KCl	BAC-C12_4 mM_0,03 M KCl	BAC-C12_4,5 mM_0,03 M KCl	BAC-C12_5 mM_0,03 M KCl	BAC-C12_6 mM_0,03 M KCl	BAC-C12_8 mM_0,03 M KCl	BAC-C12_10 mM_0,03 M KCl		BAC-C12_medium alone_0,03 M NaCl	BAC-C12_medium + pyrene_0,03 M NaCl
[truncated: 502 more rows]
[truncated: 58 more columns]

[truncated: 1 more sheets: measurement information]
