# Supplementary material for: Soil water solutes reduce the critical micelle concentration of quaternary ammonium compounds
Source: Environ Sci Pollut Res Int. 2020 Aug 12;27(36):45311–23. doi: 10.1007/s11356-020-10188-2 (PMC7686171; doi:10.1007/s11356-020-10188-2)
Supplement: Supplementary file 2 — (XLSX 203 kb) [file 11356_2020_10188_MOESM2_ESM.xlsx]

## Sheet: fitting parameters and CMCs
						fitting to sigmoidal function								graphical determination*
	C-chain length	counterion	background medium	concentration of electrolyte in background medium	fit equation name	fit equation	y0	x0 (center of the sigmoid --> fitted cmc)	a	b	R2	p-value (Shapiro test)	Shapiro test	y-value of upper asymptote y1*	y-value of lower asymptote y2*	difference between upper und lower asymptote Δy*	y-value of arithmetic mean between upper and lower asymptote y(X̅ (y1, y2))*	x-value of mean between upper and lower asymptote (=graphically determind center of the sigmoid) --> cmc [mM]	approximate cmc (if sigmoidal fit was not applicable)	95% Confidence band lower limit [mM]	95% Confidence band upper limit [mM]	Range 95% Confidence band [mM]	95% Prediction band lower limit [mM]	95% Prediction band upper limit [mM]	Range 95% Prediction band [mM]	difference: parameter x0 minus graphically determined center of the sigmoid [mM]**
unit				mol L-1
BAC	8	chloride	DI_water		Sigmoidal, Sigmoid, 4 Parameter	f = y0+a/(1+exp(-(x-x0)/b))	1.1114	185.085	0.1453	-53.1078	0.9928	0.9226	Passed	1.252	1.112	0.14	1.182	188.1		180.76	196.74	15.98	168.98	206.98	38	-3.0147
BAC	10	chloride	DI_water		Sigmoidal, Sigmoid, 4 Parameter	f = y0+a/(1+exp(-(x-x0)/b))	1.0937	34.0128	0.1583	-3.5588	0.9917	0.4788	Passed	1.252	1.094	0.158	1.173	34		33.17	34.92	1.75	32.28	35.78	3.5	0.0128
BAC	12	chloride	DI_water		Sigmoidal, Sigmoid, 4 Parameter	f = y0+a/(1+exp(-(x-x0)/b))	1.2574	8.3063	-0.1539	0.3861	0.9837	0.4282	Passed	1.257	1.103	0.154	1.18	8.31		8.18	8.42	0.24	8.06	8.56	0.5	-0.0037
BAC	14	chloride	DI_water		Sigmoidal, Sigmoid, 4 Parameter	f = y0+a/(1+exp(-(x-x0)/b))	1.0945	1.8157	0.1656	-0.1513	0.9989	0.0434	failed	1.26	1.095	0.165	1.1775	1.808		1.783	1.833	0.05	1.777	1.852	0.075	0.0077
BAC	16	chloride	DI_water		Sigmoidal, Sigmoid, 4 Parameter	f = y0+a/(1+exp(-(x-x0)/b))	1.0934	0.425	0.1705	-0.0305	0.9931	0.2575	Passed	1.264	1.094	0.17	1.179	0.423		0.418	0.433	0.015	0.413	0.437	0.024	0.002
BAC	18	chloride	DI_water		Sigmoidal, Sigmoid, 4 Parameter	f = y0+a/(1+exp(-(x-x0)/b))	1.0893	0.119	0.1771	-0.016	0.9883	0.4808	Passed	1.266	1.089	0.177	1.1775	0.119		0.114	0.124	0.01	0.109	0.128	0.019	0
BAC	8	chloride	soil extract		manual determination	not fit/see manual method								1.184	1.126	0.058	1.155		NA			0			0	0
BAC	10	chloride	soil extract		manual determination	not fit/see manual method								1.178	1.053	0.125	1.1155		0.35			0			0	0
BAC	12	chloride	soil extract		manual determination	not fit/see manual method								1.171	1.06	0.111	1.1155		0.025			0			0	0
BAC	14	chloride	soil extract		Sigmoidal, Sigmoid, 4 Parameter	f = y0+a/(1+exp(-(x-x0)/b))	0.9745	0.0542	0.311	-0.0836	0.9533	0.9157	Passed	1.174	1.031	0.143	1.1025		0.09	0.0651	0.101	0.0359	0.0455	0.1256	0.0801	0.0542
BAC	16	chloride	soil extract		manual determination	not fit/see manual method								1.163	0.972	0.191	1.0675		0.02			0			0	0
BAC	18	chloride	soil extract		manual determination	not fit/see manual method								1.198	0.94	0.258	1.069		0.035			0			0	0
BAC	8	chloride	CaCl2	0.01	Sigmoidal, Sigmoid, 4 Parameter	f = y0+a/(1+exp(-(x-x0)/b))	1.263	166.193	-0.1362	41.0448	0.9829	0.6811	Passed	1.262	1.129	0.133	1.1955	165.4		155	176	21	142	188	46	0.7927
BAC	10	chloride	CaCl2	0.01	Sigmoidal, Sigmoid, 4 Parameter	f = y0+a/(1+exp(-(x-x0)/b))	1.0983	28.1029	0.1519	-2.4642	0.9876	0.9491	Passed	1.25	1.099	0.151	1.1745	28.05		27.41	28.59	1.18	26.75	29.39	2.64	0.0529
BAC	12	chloride	CaCl2	0.01	Sigmoidal, Sigmoid, 4 Parameter	f = y0+a/(1+exp(-(x-x0)/b))	1.2656	3.7111	-0.1698	0.2596	0.9547	0.0516	Passed	1.266	1.096	0.17	1.181	3.7		3.63	3.79	0.16	3.48	3.95	0.47	0.0111
BAC	14	chloride	CaCl2	0.01	Sigmoidal, Sigmoid, 4 Parameter	f = y0+a/(1+exp(-(x-x0)/b))	1.0798	0.4633	0.1883	-0.0394	0.9979	0.0303	failed	1.268	1.08	0.188	1.174	0.461		0.458	0.47	0.012	0.448	0.474	0.026	0.0023
BAC	16	chloride	CaCl2	0.01	Sigmoidal, Sigmoid, 4 Parameter	f = y0+a/(1+exp(-(x-x0)/b))	1.075	0.0534	0.2098	-0.0133	0.9847	0.0067	failed	1.281	1.075	0.206	1.178	0.053		0.05	0.057	0.007	0.046	0.061	0.015	0.0004
BAC	18	chloride	CaCl2	0.01	Sigmoidal, Sigmoid, 4 Parameter	f = y0+a/(1+exp(-(x-x0)/b))	1.0691	0.0133	0.2576	-0.0101	0.9958	0.6195	Passed	1.272	1.069	0.203	1.1705	0.0176		0.016	0.018	0.002	0.015	0.02	0.005	-0.0043
BAC	12	chloride	KCl	0.03	Sigmoidal, Sigmoid, 4 Parameter	f = y0+a/(1+exp(-(x-x0)/b))	1.0921	3.3932	0.1697	-0.1461	0.9977	0.1577	Passed	1.261	1.092	0.169	1.1765	3.38		3.379	3.396	0.017	3.352	3.438	0.086	0.0132
BAC	12	chloride	KCl	0.01	Sigmoidal, Sigmoid, 4 Parameter	f = y0+a/(1+exp(-(x-x0)/b))	1.0944	5.4922	0.1738	-0.3601	0.9861	0.0014	failed	1.268	1.094	0.174	1.181	5.48		5.337	5.629	0.292	5.222	5.76	0.538	0.0122
BAC	12	chloride	NaCl	5	Sigmoidal, Sigmoid, 4 Parameter	f = y0+a/(1+exp(-(x-x0)/b))	1.0523	0.0611	0.2605	-0.0352	0.9949	0.7929	Passed	1.274	1.052	0.222	1.163	0.072		0.0617	0.0806	0.0189	0.0558	0.0879	0.0321	-0.0109
BAC	12	chloride	NaCl	1	Sigmoidal, Sigmoid, 4 Parameter	f = y0+a/(1+exp(-(x-x0)/b))	1.0797	0.3393	0.1745	-0.0203	0.9948	0.4494	Passed	1.254	1.08	0.174	1.167	0.338		0.331	0.348	0.017	0.325	0.351	0.026	0.0013
BAC	12	chloride	NaCl	0.5	Sigmoidal, Sigmoid, 4 Parameter	f = y0+a/(1+exp(-(x-x0)/b))	1.0792	0.6202	0.1855	-0.0412	0.9955	0.5895	Passed	1.265	1.079	0.186	1.172	0.617		0.61	0.6261	0.0161	0.6015	0.6386	0.0371	0.0032
BAC	12	chloride	NaCl	0.1	Sigmoidal, Sigmoid, 4 Parameter	f = y0+a/(1+exp(-(x-x0)/b))	1.0863	1.832	0.1765	-0.0984	0.9987	0.755	Passed	1.263	1.087	0.176	1.175	1.83		1.814	1.852	0.038	1.795	1.858	0.063	0.002
BAC	12	chloride	NaCl	0.03	Sigmoidal, Sigmoid, 4 Parameter	f = y0+a/(1+exp(-(x-x0)/b))	1.2634	3.4241	-0.1728	0.2154	0.9986	0.7494	Passed	1.264	1.091	0.173	1.1775	3.41		3.38	3.396	0.016	3.337	3.424	0.087	0.0141
BAC	12	chloride	NaCl	0.01	Sigmoidal, Sigmoid, 4 Parameter	f = y0+a/(1+exp(-(x-x0)/b))	1.0953	5.5572	0.1672	-0.3382	0.9948	0.2994	Passed	1.263	1.096	0.167	1.1795	5.542		5.469	5.659	0.19	5.41	5.732	0.322	0.0152
* see accompanying example on the following worksheet
** these data show that sigmoidal fitting and results of graphical CMC (green columns) determination are in good agreement

## Sheet: example fit
Example information (BAC-C10 in 0.01 M CaCl2) on fit paramters from SigmaPlot 12.0								Example for graphical determination if CMC
								standard errors from intersection of intermediate line with condicence intervals (blue lines)
