# Supplementary material for: Soil water solutes reduce the critical micelle concentration of quaternary ammonium compounds
Source: Environ Sci Pollut Res Int. 2020 Aug 12;27(36):45311–23. doi: 10.1007/s11356-020-10188-2 (PMC7686171; doi:10.1007/s11356-020-10188-2)
Supplement: Supplementary file 3 — (XLSX 47 kb) [file 11356_2020_10188_MOESM3_ESM.xlsx]

## Sheet: DI water
	DI water pure pure_surface tension [mN m-1]	BAC-C10_80 mM_DI water_ surface tension [mN m-1]	BAC-C10_70 mM_DI water_ surface tension [mN m-1]	BAC-C10_40 mM_DI water_ surface tension [mN m-1]	BAC-C10_35 mM_DI water_ surface tension [mN m-1]	BAC-C10_30 mM_DI water_ surface tension [mN m-1]	BAC-C10_20 mM_DI water_ surface tension [mN m-1]	BAC-C10_15 mM_DI water_ surface tension [mN m-1]	BAC-C10_10 mM_DI water_ surface tension [mN m-1]	BAC-C10_5 mM_DI water_ surface tension [mN m-1]	BAC-C12_20 mM_DI water_ surface tension [mN m-1]	BAC-C12_16 mM_DI water_ surface tension [mN m-1]	BAC-C12_10 mM_DI water_ surface tension [mN m-1]	BAC-C12_ 9 mM_DI water_ surface tension [mN m-1]	BAC-C12_ 8 mM_DI water_ surface tension [mN m-1]	BAC-C12_ 7 mM_DI water_ surface tension [mN m-1]	BAC-C12_ 5 mM_DI water_ surface tension [mN m-1]	BAC-C12_ 2.5 mM_DI water_ surface tension [mN m-1]	BAC-C12_0. 125 mM_DI water_ surface tension [mN m-1]	BAC-C14_10 mM_DI water_ surface tension [mN m-1]	BAC-C14_5 mM_DI water_ surface tension [mN m-1]	BAC-C14_3.5 mM_DI water_ surface tension [mN m-1]	BAC-C14_2.5 mM_DI water_ surface tension [mN m-1]	BAC-C14_1.75 mM_DI water_ surface tension [mN m-1]	BAC-C14_1.25 mM_DI water_ surface tension [mN m-1]	BAC-C14_1 mM_DI water_ surface tension [mN m-1]	BAC-C14_0.875 mM_DI water_ surface tension [mN m-1]	BAC-C14_0.6125 mM_DI water_ surface tension [mN m-1]	BAC-C14_0.5 mM_DI water_ surface tension [mN m-1]	BAC-C14_0.30625 mM_DI water_ surface tension [mN m-1]	BAC-C14_0.153125 mM_DI water_ surface tension [mN m-1]	BAC-C16_10 mM_DI water_ surface tension [mN m-1]	BAC-C16_5 mM_DI water_ surface tension [mN m-1]	BAC-C16_2.5 mM_DI water_ surface tension [mN m-1]	BAC-C16_1.25 mM_DI water_ surface tension [mN m-1]	BAC-C16_0.625 mM_DI water_ surface tension [mN m-1]	BAC-C16_0.4 mM_DI water_ surface tension [mN m-1]	BAC-C16_0.3125 mM_DI water_ surface tension [mN m-1]	BAC-C16_0.2 mM_DI water_ surface tension [mN m-1]	BAC-C16_0.15 mM_DI water_ surface tension [mN m-1]	BAC-C16_0.1 mM_DI water_ surface tension [mN m-1]	BAC-C18_3.2 mM_DI water_ surface tension [mN m-1]	BAC-C18_1.6 mM_DI water_ surface tension [mN m-1]	BAC-C18_0.8 mM_DI water_ surface tension [mN m-1]	BAC-C18_0.4 mM_DI water_ surface tension [mN m-1]	BAC-C18_0.3 mM_DI water_ surface tension [mN m-1]	BAC-C18_0.2 mM_DI water_ surface tension [mN m-1]	BAC-C18_0.15 mM_DI water_ surface tension [mN m-1]	BAC-C18_0.125 mM_DI water_ surface tension [mN m-1]
1. run
1. measurement	58.72	37.86	37.78	38.2	38.11	39.99	42.83	44.97	48.78	55.93	36.68	37.82	37.19	38.54	38.19	40.27	40.99	48.94	54.89	32.72	37.54	38.66	34.51	38.52	38.6	42.82	40.99	44.46	45.25	47.63	49.23	30.67	31.31	0.94	36.56	37.95	38.32	39.24	35.19	41.58	50.14	38.08	38.08	39.34	40.1	40.4	41.06	41.23	41.97
2.measurement	59.08	37.84	37.78	38.2	38.17	39.98	42.49	45.39	49.03	55.74	36.63	37.82	37.12	38.53	38.2	40.27	41.18	48.7	55.11	32.76	37.56	38.64	34.59	38.42	38.64	42.84	40.85	44.53	45.18	47.69	49.3	30.78	31.48	34.4	36.63	37.88	38.24	39.02	35.42	41.85	49.98	37.97	38.03	39.17	40.04	40.27	40.97	41.11	41.79
3.measurement	59.1	37.82	37.78	38.19	38.22	39.94	42.74	45.41	49.23	55.64	36.61	37.82	37.07	38.53	38.21	40.25	41.39	48.55	55.27	32.73	37.55	38.65	34.55	38.34	38.59	42.82	40.74	44.5	45.15	47.71	49.38	30.77	31.42	34.61	36.6	37.81	38.17	38.9	35.14	41.85	49.8	37.92	37.99	39.08	39.97	40.2	40.94	41.03	41.73
4. measurement	59.11	37.81	37.78	38.19	38.26	39.93	42.75	45.45	49.4	55.61	36.6	37.82	37.03	38.53	38.22	40.23	41.6	48.46	55.39	32.7	37.54	38.66	34.63	38.29	38.55	42.77	40.66	44.5	45.12	47.72	49.45	30.76	31.4	34.56	36.59	37.77	38.11	38.86	35.05	41.82	49.64	37.85	37.95	39.03	39.93	40.2	40.9	40.99	41.7
5. measurement	59.11	37.8	37.78	38.21	38.3	39.91	42.79	45.51	49.53	55.64	36.59	37.82	36.99	38.53	38.25	40.21	41.79	48.46	55.47	32.67	37.53	38.66	34.7	38.24	38.51	42.74	40.57	44.49	45.1	47.73	49.51	30.75	31.35	34.54	36.56	37.74	38.05	38.86	34.99	41.75	49.46	37.8	37.92	39.01	39.89	40.21	40.87	40.98	41.68
6. measurement	59.11						42.79	45.55	49.63	55.7							41.93	48.54	55.51					38.22			40.45				49.56			34.52			37.98	38.81		41.69	49.31	37.76		38.99				40.98	41.66
mean	59.1	37.83	37.78	38.2	38.21	39.95	42.71	45.46	49.37	55.66	36.62	37.82	37.08	38.53	38.21	40.25	41.58	48.54	55.35	32.71	37.54	38.66	34.59	38.3	38.58	42.8	40.65	44.5	45.16	47.69	49.45	30.75	31.39	34.53	36.59	37.83	38.11	38.89	35.12	41.79	49.64	37.86	37.99	39.06	39.99	40.26	40.95	41.02	41.71
2. run
1. measurement	59.2	37.8	37.86	38.23	38.36	39.89	43.14	46.08	50.04	56.19	36.85	37.87	37.46	38.62	38.35	40.44	42.63	49.21	55.78	33.91	37.87	38.86	35.44	39.03	39.94	43.18	43.2	46.59	46.74	49.8	50.49	33.33	32.26	0.88	0.93	37.99	38.24	39.02	36.99	41.25	48.46	37.71	38.25	39.31	40.14	40.24	41.15	41.25	41.77
2.measurement	59.29	37.8	37.85	38.25	38.42	39.87	43.21	46.18	50.09	56.19	36.82	37.84	37.41	38.6	38.38	40.35	42.7	49.33	55.87	33.88	37.87	38.83	35.42	38.88	39.87	43.08	43.07	46.46	46.56	49.81	50.46	33.47	32.45	34.94	36.72	37.96	38.13	38.93	36.86	41.54	48.37	37.65	38.19	39.24	40.08	40.22	41.09	41.25	41.73
3.measurement	59.29	37.79	37.84	38.27	38.46	39.85	43.16	46.2	50.08	56.18	36.8	37.84	37.39	38.59	38.38	40.3	42.64	49.37	55.87	33.84	37.86	38.82	35.46	38.82	39.78	42.99	42.99	46.38	46.49	49.79	50.41	33.42	32.42	35.18	36.92	37.92	38.06	38.86	36.74	41.36	48.24	37.62	38.15	39.18	40.04	40.2	41.04	41.23	41.71
4. measurement	59.29	37.78	37.84	38.28	38.51	39.84	43.12	46.2	50.06	56.16	36.78	37.84	37.38	38.57	38.38	40.28	42.59	49.41	55.9	33.82	37.85	38.81	35.47	38.78	39.72	42.94	42.96	46.31	46.44	49.76	50.42	33.39	32.36	35.15	36.89	37.88	38	38.81	36.63	41.28	48.14	37.61	38.13	39.15	40.03	40.18	41.03	41.25	41.7
5. measurement	59.29	37.77	37.84	38.31	38.54	39.82	43.08	46.2	50.08	56.16	36.78	37.84	37.39	38.57	38.39	40.25	42.54	49.44	55.94	33.79	37.84	38.83	35.5	38.73	39.69	42.88	42.94	46.26	46.38	49.73	50.41	33.33	32.32	35.11	36.87	37.85	37.95	38.74	36.54	41.19	48.04	37.59	38.1	39.13	40.02	40.16	41.02	41.25	41.69
6. measurement																								38.69	39.65	42.82	42.89	46.22	46.36					35.09	36.86		37.9	38.68	36.65		47.96
mean	59.279	37.79	37.84	38.27	38.46	39.85	43.14	46.17	50.07	56.18	36.8	37.84	37.41	38.59	38.37	40.32	42.62	49.35	55.87	33.84	37.86	38.83	35.46	38.78	39.74	42.94	42.97	46.33	46.44	49.78	50.43	33.39	32.36	35.09	36.85	37.92	38.01	38.81	36.65	41.31	48.15	37.64	38.17	39.2	40.07	40.2	41.07	41.25	41.72
3.run
1. measurement	59.21	37.75	37.89	38.42	38.63	39.84	43.36	46.54	50.24	56.34	36.69	37.94	37.79	38.64	38.51	40.44	42.87	49.71	56.22	34.79	38.09	38.99	35.87	39.25	40.61	43.4	43.85	47.16	48.57	50.45	53.13	33.76	32.74	0.91	1.05	37.98	38.24	39.06	37.63	41.3	47.92	37.88	38.42	39.47	40.27	40.19	41.32	41.13	41.68
2.measurement	59.27	37.75	37.89	38.43	38.68	39.8	43.41	46.5	50.21	56.27	36.67	37.93	37.76	38.62	38.5	40.35	42.82	49.77	56.28	34.72	38.08	38.93	36.01	39.11	40.53	43.27	43.75	47.15	48.48	50.48	53.05	33.95	32.45	35.24	36.98	37.99	38.13	38.94	37.52	41.22	47.85	37.78	38.36	39.38	40.21	40.16	41.23	41.1	41.64
3.measurement	59.27	37.75	37.89	38.43	38.69	39.77	43.38	46.46	50.19	56.25	36.67	37.92	37.75	38.6	38.48	40.3	42.71	49.74	56.27	34.68	38.07	38.93	36.06	39.02	40.46	43.2	43.7	47.09	48.41	50.43	52.98	33.88	32.36	35.46	37.14	37.93	38.04	38.89	37.4	41.14	47.78	37.73	38.32	39.33	40.17	40.16	41.2	41.1	41.63
4. measurement	59.27	37.75	37.88	38.44	38.68	39.75	43.31	46.42	50.18	56.25	36.67	37.91	37.75	38.6	38.49	40.26	42.65	49.72	56.27	34.64	38.06	38.93	36.07	39	40.39	43.14	43.63	47.04	48.35	50.4	52.92	33.87	32.31	35.42	37.1	37.9	37.98	38.81	37.31	41.07	47.66	37.69	38.3	39.29	40.15	40.15	41.19	41.09	41.63
5. measurement	59.27	37.74	37.88	38.45	38.68	39.73	43.29	46.39	50.21	56.26	36.67	37.91	37.74	38.59	38.48	40.23	42.61	49.73	56.27	34.61	38.06	38.92	36.11	38.95	40.34	43.09	43.55	47.01	48.31	50.37	52.89	33.85	32.27	35.38	37.08	37.85	37.94	38.75	37.19	41.01	47.56	37.66	38.28	39.27	40.14	40.15	41.18	41.08	41.63
6. measurement																	42.59							38.93	40.3	43.02	43.5		48.27				32.23	35.36	37.05		37.9	38.69	37.12	40.93	47.5
mean	59.26	37.75	37.89	38.43	38.68	39.78	43.35	46.46	50.21	56.27	36.67	37.92	37.75	38.61	38.49	40.32	42.68	49.74	56.27	34.69	38.08	38.94	36.03	39	40.4	43.14	43.62	47.09	48.37	50.43	53	33.86	32.32	35.37	37.07	37.93	38	38.82	37.31	41.07	47.67	37.75	38.34	39.35	40.18	40.16	41.22	41.1	41.64
[truncated: 3 more columns]

## Sheet: 0,01 M Cacl2
	0,01 M CaCl2 pure_surface tension [mN m-1]	BAC-C10_60 mM_0,01 M CaCl2_ surface tension [mN m-1]	BAC-C10_50 mM_0,01 M CaCl2_ surface tension [mN m-1]	BAC-C10_40 mM_0,01 M CaCl2_ surface tension [mN m-1]	BAC-C10_30 mM_0,01 M CaCl2_ surface tension [mN m-1]	BAC-C10_25 mM_0,01 M CaCl2_ surface tension [mN m-1]	BAC-C10_20 mM_0,01 M CaCl2_ surface tension [mN m-1]	BAC-C10_15 mM_0,01 M CaCl2_ surface tension [mN m-1]	BAC-C10_12.5 mM_0,01 M CaCl2_ surface tension [mN m-1]	BAC-C10_10 mM_0,01 M CaCl2_ surface tension [mN m-1]	BAC-C10_5 mM_0,01 M CaCl2_ surface tension [mN m-1]	BAC-C10_2.5 mM_0,01 M CaCl2_ surface tension [mN m-1]	BAC-C12_20 mM_0,01 M CaCl2_ surface tension [mN m-1]	BAC-C12_16 mM_0,01 M CaCl2_ surface tension [mN m-1]	BAC-C12_10 mM_0,01 M CaCl2_ surface tension [mN m-1]	BAC-C12_8.645 mM_0,01 M CaCl2_ surface tension [mN m-1]	BAC-C12_8 mM_0,01 M CaCl2_ surface tension [mN m-1]	BAC-C12_5 mM_0,01 M CaCl2_ surface tension [mN m-1]	BAC-C12_4 mM_0,01 M CaCl2_ surface tension [mN m-1]	BAC-C12_2.5 mM_0,01 M CaCl2_ surface tension [mN m-1]	BAC-C12_2.16125 mM_0,01 M CaCl2_ surface tension [mN m-1]	BAC-C12_2 mM_0,01 M CaCl2_ surface tension [mN m-1]	BAC-C12_1.25 mM_0,01 M CaCl2_ surface tension [mN m-1]	BAC-C12_0.625 mM_0,01 M CaCl2_ surface tension [mN m-1]	BAC-C14_ 10 mM_0,01 M CaCl2_ surface tension [mN m-1]	BAC-C14_5 mM_0,01 M CaCl2_ surface tension [mN m-1]	BAC-C14_2.5 mM_0,01 M CaCl2_ surface tension [mN m-1]	BAC-C14_1.25 mM_0,01 M CaCl2_ surface tension [mN m-1]	BAC-C14_1 mM_0,01 M CaCl2_ surface tension [mN m-1]	BAC-C14_0.6125 mM_0,01 M CaCl2_ surface tension [mN m-1]	BAC-C14_0.5 mM_0,01 M CaCl2_ surface tension [mN m-1]	BAC-C14_0.306125 mM_0,01 M CaCl2_ surface tension [mN m-1]	BAC-C14_ 0.248 mM_0,01 M CaCl2_ surface tension [mN m-1]	BAC-C14_0.153125 mM_0,01 M CaCl2_ surface tension [mN m-1]	BAC-C14_0.124 mM_0,01 M CaCl2_ surface tension [mN m-1]	BAC-C14_0.0765625 mM_0,01 M CaCl2_ surface tension [mN m-1]	BAC-C14_0.062 mM_0,01 M CaCl2_ surface tension [mN m-1]	BAC-C14_0.03828125 mM_0,01 M CaCl2_ surface tension [mN m-1]	BAC-C14_0.031 mM_0,01 M CaCl2_ surface tension [mN m-1]	BAC-C14_0.019140625 mM_0,01 M CaCl2_ surface tension [mN m-1]	BAC-C14_0.0155 mM_0,01 M CaCl2_ surface tension [mN m-1]	BAC-C16_ 10 mM_0,01 M CaCl2_ surface tension [mN m-1]	BAC-C16_ 0,1 mM_0,01 M CaCl2_ surface tension [mN m-1]	BAC-C16_ 0,05 mM_0,01 M CaCl2_ surface tension [mN m-1]	BAC-C16_ 0,025 mM_0,01 M CaCl2_ surface tension [mN m-1]	BAC-C16_ 0,0125 mM_0,01 M CaCl2_ surface tension [mN m-1]	BAC-C16_ 0,00625 mM_0,01 M CaCl2_ surface tension [mN m-1]	BAC-C16_ 0,003125 mM_0,01 M CaCl2_ surface tension [mN m-1]
1. run
1. measurement	63.4	37.49	37.74	37.94	37.9	38.4	38.93	41.58	43.39	44.55	49.58	53.37	36.56	36.83	36.64	37.09	36.98	37.01	37.31	38.97	39.6	40.19	44.07	47.52	35.73	35.48	34.74	34.66	35.67	34.24	35.33	33.73	38.63	35.41	42.27	38.19	46.19	42.46	49.74	46.9	53.9	34.17	34.38	35.16	38.85	44.54	49.99	58.09
2.measurement	63.49	37.47	37.73	38.02	37.92	38.3	39.26	41.73	43.14	44.72	49.27	53.45	36.54	36.82	36.65	37.1	36.99	37.01	37.32	39.14	39.7	40.38	43.92	47.68	35.68	35.45	34.74	34.66	35.64	34.09	35.29	33.62	38.6	35.36	42.43	38.17	46.31	42.53	49.78	47.14	53.67	34.15	34.38	35.27	38.72	44.51	49.57	57.88
3.measurement	63.51	37.47	37.73	38.02	37.92	38.36	39.12	41.88	43.01	44.88	49.33	53.53	36.53	36.83	36.65	37.1	36.99	37	37.32	38.95	39.79	40.57	43.82	47.83	35.66	35.45	34.76	34.68	35.62	34.1	35.28	33.56	38.53	35.24	42.46	38.18	46.3	42.6	49.85	47.2	53.63	34.15	34.35	35.25	38.64	44.32	49.5	57.66
4. measurement	63.51	37.47	37.73	38.01	37.94	38.37	39.19	42.03	42.98	45.01	49.32	53.61	36.53	36.83	36.65	37.11	36.99	36.99	37.31	39.01	39.87	40.73	43.75	47.93	35.63	35.45	34.78	34.7	35.62	34.13	35.27	33.48	38.47	35.21	42.43	38.16	46.27	42.66	49.88	47.26	53.6	34.15	34.33	35.21	38.59	44.26	49.48	57.49
5. measurement	63.52	37.47	37.72	38.02	37.94	38.35	39.19	42.16	43.01	45.12	49.3	53.68	36.52	36.83	36.65	37.11	36.99	39.98	37.28	39.1	39.92	40.88	43.74	48.02	35.62	35.45	34.81	34.72	35.6	34.15	35.25	33.43	38.39	35.16	42.37	38.16	46.22	42.73	49.87	47.31	53.57	34.15	34.31	35.19	38.58	44.24	49.45	57.32
6. measurement							39.26	42.24	43.05	45.22	49.27	53.75									39.97	41	43.74	48.07								33.42		35.13				42.78		47.36	53.53				38.58	44.24	49.4	57.17
mean	63.49	37.47	37.73	38	37.92	38.36	39.21	42.01	43.04	44.99	49.3	53.61	36.54	36.83	36.65	37.1	36.99	37	37.31	39.03	39.85	40.71	43.79	47.91	35.66	34.46	34.77	34.69	35.63	34.14	35.28	33.5	38.53	35.22	42.39	38.17	46.26	42.66	49.83	47.25	53.6	34.15	34.36	35.22	38.62	44.29	49.48	57.6
2. run
1. measurement	63.83	37.45	37.8	37.98	37.97	38.45	39.6	42.48	43.66	45.42	49.47	53.96	36.68	36.89	36.81	37.12	37.05	37.12	37.33	39.73	40.08	41.42	43.91	48.17	35.7	35.68	35.31	35.31	35.6	35.09	35.6	34.81	38.74	36.46	42.43	39.68	46.25	45.08	49.86	48.09	53.87	34.33	34.59	35.49	38.87	44.1	48.63	57.82
2.measurement	63.78	37.45	37.79	37.97	37.99	38.48	39.67	42.49	43.66	45.43	49.56	53.93	36.67	36.89	36.81	37.12	37.06	37.11	37.33	39.8	40.14	41.42	43.92	48.14	35.69	35.66	35.29	35.28	35.59	35.03	35.57	34.69	38.61	36.2	42.39	39.58	46.21	45.07	49.8	48	53.72	34.31	34.56	35.37	38.87	44.17	48.48	57.61
3.measurement	63.69	37.45	37.79	37.96	38.01	38.46	39.77	42.49	43.63	45.42	49.55	53.95	36.66	36.89	36.81	37.12	37.06	37.11	37.32	39.81	40.12	41.38	43.91	48.12	35.66	35.66	35.29	35.26	35.58	35.01	35.53	34.64	38.56	36.1	42.35	39.49	46.18	45.05	49.78	47.98	53.67	34.29	34.52	35.31	38.83	44.15	48.38	57.35
4. measurement	63.67	37.45	37.78	37.96	38.02	38.48	39.82	42.51	43.59	45.44	49.56	53.96	36.66	36.89	36.8	37.12	37.06	37.1	37.31	39.83	40.11	41.36	43.93	48.12	35.66	35.66	35.29	35.26	35.57	34.99	35.52	34.58	38.5	36.03	42.34	39.44	46.16	45.03	49.8	47.98	53.63	34.29	34.49	35.27	38.83	44.14	48.3	57.15
5. measurement	63.67	37.45	37.78	37.95	38.02	38.47	39.88	42.53	43.57	45.45	49.58	53.99	36.66	36.89	36.8	37.12	37.06	37.1	37.31	39.84	40.12	41.33	43.96	48.13	35.64	35.65	35.29	35.26	35.57	34.99	35.51	34.52	38.46	36.01	42.32	39.38	46.15	45.02	49.78	47.99	53.59	34.29	34.47	35.25	38.8	44.09	48.22	57.02
6. measurement							39.92																									34.48	38.42	35.95		39.34					53.56						48.15	56.86
mean	63.73	37.45	37.79	37.97	38	38.47	39.81	42.5	43.62	45.43	49.54	53.96	36.67	36.89	36.81	37.12	37.06	37.1	37.32	39.8	40.11	41.38	43.93	48.13	35.67	35.66	35.29	35.28	35.58	35.02	35.55	34.58	38.51	36.05	42.36	39.44	46.19	45.05	49.8	48.01	53.64	34.3	34.53	35.34	38.84	44.13	48.3	57.19
3.run
1. measurement	63.89	37.45	37.77	37.96	38.15	38.6	40.47	42.63	43.63	46.02	50.02	54.12	36.74	36.87	36.91	37.12	37.08	37.17	37.3	40.19	40.56	41.38	44.5	48.24	35.66	35.78	35.54	35.59	35.78	35.43	35.72	35.47	38.88	37.45	42.45	50.54	46.29	45.7	49.85	48.86	53.71	34.4	34.82	35.68	39.27	44.02	47.71	57.51
2.measurement	63.83	37.45	37.77	37.95	38.15	38.58	40.43	42.58	43.6	45.99	50	54.1	36.73	36.87	36.9	37.12	37.08	37.17	37.31	40.16	40.52	41.37	44.49	48.22	35.63	35.75	35.52	35.57	35.75	35.38	35.69	35.29	38.73	37.31	42.4	40.42	46.24	45.6	49.79	48.73	53.61	34.38	34.74	35.48	39.15	44.07	47.8	57.32
3.measurement	63.78	37.45	37.77	37.95	38.15	38.56	40.4	42.54	43.59	45.95	49.97	54.09	36.73	36.87	36.9	37.12	37.08	37.17	37.31	40.12	40.46	41.34	44.47	48.2	35.63	35.75	35.52	35.54	35.74	35.36	35.68	35.22	38.65	37.23	42.36	40.37	46.2	45.54	49.77	48.68	53.56	34.38	34.7	35.41	39.09	44.06	47.88	57.16
4. measurement	63.77	37.45	37.77	37.95	38.15	38.55	40.37	42.51	43.59	45.91	49.94	54.09	36.73	36.86	36.9	37.12	37.05	37.16	37.3	40.1	40.43	41.33	44.45	48.19	35.63	35.74	35.52	35.54	35.72	35.33	35.66	35.13	38.57	37.17	42.33	43.3	46.16	45.5	49.75	48.65	53.52	34.36	34.67	35.36	39.09	44.04	47.91	57.02
5. measurement	63.75	37.45	37.76	37.94	38.13	38.52	40.34	42.51	43.57	45.87	49.92	54.09	36.72	36.86	36.89	37.12	37.05	37.16	37.3	40.08	40.42	41.31	44.42	48.2	35.63	35.73	35.52	35.54	35.71	35.33	35.65	35.1	38.51	37.1	42.31	40.26	46.15	45.47	49.74	48.63	53.83	34.36	34.64	35.32	39	44.06	47.93	56.87
6. measurement																																35.04	38.49	37.07		40.23								35.31	38.96			56.78
mean	63.81	37.45	37.77	37.95	38.15	38.56	40.41	42.56	43.59	45.95	49.97	54.1	36.73	36.87	36.9	37.12	37.07	37.17	37.3	40.13	40.48	41.35	44.46	48.21	35.63	35.75	35.52	35.56	35.74	35.37	35.68	35.15	38.59	37.17	42.38	40.32	46.21	45.56	49.78	48.7	53.58	34.38	34.71	35.38	39.05	44.05	47.85	57.03

## Sheet: soil extract WG
	soil extract WG pure_surface tension [mN m-1]	BAC-C10_8 mM_WG_ surface tension [mN m-1]	BAC-C10_4 mM_WG_ surface tension [mN m-1]	BAC-C10_2 mM_WG_ surface tension [mN m-1]	BAC-C10_1 mM_WG_ surface tension [mN m-1]	BAC-C10_0,5 mM_WG_ surface tension [mN m-1]	BAC-C10_0.125 mM_WG_ surface tension [mN m-1]	BAC-C10_0.0625 mM_WG_ surface tension [mN m-1]	BAC-C10_0.03125 mM_WG_ surface tension [mN m-1]	BAC-C10_0.0078125 mM_WG_ surface tension [mN m-1]	BAC-C10_0.001953125 mM_WG_ surface tension [mN m-1]	BAC-C10_0.0004882813 mM_WG_ surface tension [mN m-1]	BAC-C10_0.0000610352 mM_WG_ surface tension [mN m-1]	BAC-C12_8 mM_WG_ surface tension [mN m-1]	BAC-C12_4 mM_WG_ surface tension [mN m-1]	BAC-C12_2 mM_WG_ surface tension [mN m-1]	BAC-C12_1 mM_WG_ surface tension [mN m-1]	BAC-C12_0.5 mM_WG_ surface tension [mN m-1]	BAC-C12_0.25 mM_WG_ surface tension [mN m-1]	BAC-C12_0.125 mM_WG_ surface tension [mN m-1]	BAC-C12_0.1 mM_WG_ surface tension [mN m-1]	BAC-C12_0.0625 mM_WG_ surface tension [mN m-1]	BAC-C12_0.05 mM_WG_ surface tension [mN m-1]	BAC-C12_0.04 mM_WG_ surface tension [mN m-1]	BAC-C12_0.025 mM_WG_ surface tension [mN m-1]	BAC-C12_0.02 mM_WG_ surface tension [mN m-1]	BAC-C12_0.01 mM_WG_ surface tension [mN m-1]	BAC-C12_0.005 mM_WG_ surface tension [mN m-1]	BAC-C14_4 mM_WG_ surface tension [mN m-1]	BAC-C14_2 mM_WG_ surface tension [mN m-1]	BAC-C14_1 mM_WG_ surface tension [mN m-1]	BAC-C14_0.25 mM_WG_ surface tension [mN m-1]	BAC-C14_0.0625 mM_WG_ surface tension [mN m-1]	BAC-C14_0.15625 mM_WG_ surface tension [mN m-1]	BAC-C14_0.0078125 mM_WG_ surface tension [mN m-1]	BAC-C14_0.00390625 mM_WG_ surface tension [mN m-1]	BAC-C14_0.00195313 mM_WG_ surface tension [mN m-1]	BAC-C14_0.00048828 mM_WG_ surface tension [mN m-1]	BAC-C14_0.00012207 mM_WG_ surface tension [mN m-1]	BAC-C14_0.000030518 mM_WG_ surface tension [mN m-1]	BAC-C16_4 mM_WG_ surface tension [mN m-1]	BAC-C16_2 mM_WG_ surface tension [mN m-1]	BAC-C16_1 mM_WG_ surface tension [mN m-1]	BAC-C16_0.5 mM_WG_ surface tension [mN m-1]	BAC-C16_0.25 mM_WG_ surface tension [mN m-1]	BAC-C16_0.16 mM_WG_ surface tension [mN m-1]	BAC-C16_0.125 mM_WG_ surface tension [mN m-1]	BAC-C16_0.1 mM_WG_ surface tension [mN m-1]	BAC-C16_0.08 mM_WG_ surface tension [mN m-1]
1. run
1. measurement	68.98	37.75	37.77	39.18	40.55	42.48	44.41	46.53	47.62	48.79	49.73	50.22	50.86	36.5	35.78	36.34	38.63	38.44	40.42	42.31	45.05	45.49	47.33	49.68	51.39	51.3	54.71	57.2	37.03	35.93	35.33	35.93	37.38	40.9	43.06	44.65	46.04	47.91	47.7	48.09	34.45	34.59	35.08	34.34	34.71	36.17	35.09	36.74	38.39
2.measurement	68.7	37.63	37.5	39.04	40.36	41.95	44.35	46.42	47.52	48.67	49.65	49.78	50.76	36.35	35.58	36.19	38.53	38.35	40.28	42.21	44.99	45.4	47.18	49.56	51.17	51.4	54.62	57.28	36.94	35.83	35.2	35.82	37.25	40.75	43.31	44.93	46.25	48.09	47.77	48.21	34.47	34.59	34.93	34.28	34.59	35.93	35.07	36.66	38.63
3.measurement	68.43	37.53	37.39	38.99	40.32	41.86	44.26	46.33	47.43	48.6	49.56	49.71	50.68	36.29	35.49	36.12	38.45	38.28	40.22	42.13	44.92	45.32	47.09	49.5	50.98	51.36	54.56	57.35	36.87	35.8	35.15	35.75	37.15	40.66	43.36	45.03	46.41	48.22	47.86	48.3	34.52	34.58	34.88	34.27	34.56	35.84	35.07	36.58	38.72
4. measurement	68.2	37.39	37.37	38.94	40.26	41.79	44.2	46.27	47.38	48.56	49.48	49.68	50.65	36.25	35.43	36.05	38.36	38.22	40.18	42.09	44.86	45.26	47.03	49.44	50.8	51.24	54.5	57.32	36.8	35.77	35.13	35.68	37.1	40.59	43.33	45.02	46.48	48.25	47.92	48.38	34.54	34.58	34.84	34.27	34.53	35.79	35.07	36.52	38.75
5. measurement	67.99	37.3	37.35	38.87	40.22	41.77	44.15	46.21	47.33	48.51	49.45	49.65	50.59	36.2	35.38	36	38.28	38.19	40.16	42.06	44.8	45.23	46.97	49.39	50.65	51.16	54.45	57.29	36.74	35.77	35.11	35.63	37.05	40.55	43.28	45	46.47	48.25	47.95	48.41	34.56	34.58	34.81	34.28	34.51	35.76	35.04	36.48	38.73
6. measurement	67.8	37.23	37.34	38.85	40.17	41.73	44.12	46.17	47.28	48.48	49.42	49.67	50.57	36.15	35.35	35.94	38.21	38.19	40.16	42.04	44.74	45.2	46.93	49.32	50.5		54.4		36.7			35.59	37.01	40.52	43.24	44.97	46.44	48.2	47.97	48.45			34.79			35.72		36.44	38.7
mean	68.22	37.42	37.79	38.94	40.27	41.82	44.21	46.28	47.39	48.56	49.51	49.7	50.65	36.25	35.44	36.06	38.37	38.25	40.2	42.11	44.86	45.28	47.04	49.44	50.82	51.3	54.51	57.29	36.81	35.82	35.18	35.7	37.11	40.61	43.3	44.99	46.41	48.2	47.9	48.35	34.51	34.58	34.85	34.29	34.58	35.81	35.07	36.54	38.71
2. run
1. measurement	66.75	37.14	37.15	38.8	40.13	41.45	44.06	45.92	47.27	48.27	50.75	50.32	50.83	36.31	35.37	36.72	38.14	38.16	40.54	42.1	44.81	45.33	47.34	49.17	50.3	51.46	54.57	58.24	36.66	35.77	35.11	35.5	36.93	40.11	42.66	44.45	46.71	48.44	48.41	48.64	34.58	34.61	34.91		34.55	35.67	34.91	36.32	37.98
2.measurement	66.66	37.14	37.25	38.78	40.25	41.56	44.23	46.05	47.15	48.24	50.63	50.16	50.75	36.23	35.33	36.56	38.01	38.13	40.43	41.99	44.69	45.18	47.23	49.09	50.17	51.23	54.35	58.09	36.62	35.75	35.08	35.52	36.96	40.41	43.21	44.91	46.61	48.03	48.29	48.38	34.56	34.56	34.83		34.53	35.65	34.93	36.31	38.34
3.measurement	66.59	37.12	37.29	38.78	40.23	41.57	44.21	46.03	47.1	48.22	50.53	50.05	50.67	36.18	35.3	36.49	37.93	38.14	40.35	41.96	44.62	45.13	47.15	49.02	50.09	51.15	54.27	58	36.59	35.75	35.07	35.5	36.97	40.44	43.29	45	46.53	47.96	48.23	48.37	34.56	34.54	34.79		34.52	35.63	34.9	36.29	38.44
4. measurement	66.52	37.07	37.3	38.75	40.25	41.57	44.15	46.01	47.06	48.21	50.4	50.01	50.61	36.15	35.28	36.42	37.88	38.14	40.3	41.94	44.57	45.11	47.1	48.96	50.04	51.11	54.23	57.92	36.56	35.73	35.06	35.48	36.96	40.48	43.25	44.96	46.46	47.9	48.16	48.38	34.55	34.54	34.77		34.51	35.62	34.9	36.26	38.47
5. measurement	66.46	36.97	37.31	38.71	40.19	41.56	44.09	45.96	47.02	48.18	50.32	49.95	50.56	36.12	35.25	36.37	37.83	38.14	40.27	41.92	44.57	45.08	47.06	48.91	49.96	51.09	54.2	57.86	36.54	35.73	35.04	35.46	36.94	40.5	43.19	44.91	46.39	47.85	48.12	48.37	34.55	34.53	34.74		34.5	35.6	34.88	36.25	38.48
6. measurement	66.4										50.23	49.92	50.5			36.33	37.77		40.23		44.5		47.02	48.86	49.92	51.08	54.18	57.79						40.5	43.13	44.86	46.35	47.8	48.08	48.38									38.47
mean	66.53	37.09	37.26	38.76	40.21	41.54	44.15	45.99	47.12	48.22	50.43	50.01	50.62	36.19	35.31	36.43	37.88	38.14	40.32	41.98	44.59	45.17	47.11	48.96	50.04	51.13	54.25	57.93	36.59	35.75	35.07	35.49	36.95	40.47	43.21	44.93	46.47	47.91	48.18	48.38	34.56	34.56	34.81		34.52	35.63	34.9	36.28	38.44
3.run
1. measurement	67.79	36.92	37.18	38.78	40.23	41.48	43.9	46.03	46.86	48.79	49.92	49.15	49.73	36.15	35.26	36.29	37.46	38.2	40.51	42.45	44.51	45.58	47.23	49.06	50.19	51.47	54.05	58.06	36.54	35.73	35.03	35.45	36.89	40.2	42.73	45.15	46.99	47.55	48.34	36.89	34.59	34.56	34.75	34.3	34.47	35.61	34.91	36.26	38.37
2.measurement	67.66	36.9	37.26	38.87	40.12	41.49	43.87	45.86	46.82	48.64	49.81	49.26	49.86	36.1	35.24	36.28	37.48	38.15	40.3	42.33	44.46	45.29	46.97	48.83	49.98	51.22	54.11	57.7	36.5	35.71	35.01	35.45	36.94	40.44	43.21	45.06	46.89	47.46	47.97	36.94	34.56	34.52	34.71	34.29	34.46	35.58	34.96	36.24	38.56
3.measurement	67.55	36.88	37.28	38.87	40.08	41.49	43.85	45.82	46.81	48.56	49.75	49.33	49.89	36.08	35.23	36.25	37.46	38.14	40.23	42.25	44.42	45.19	46.91	48.74	49.88	51.14	54.12	57.63	36.47	35.7	35.01	35.43	36.93	40.49	43.28	44.98	46.79	47.45	47.94	36.93	34.56	34.52	34.7	34.3	34.45	35.58	34.97	36.24	38.61
4. measurement	67.46	36.86	37.28	38.85	40.06	41.47	43.84	45.78	46.78	48.49	49.67	49.38	49.91	36.06	35.21	36.23	37.44	38.13	40.2	42.21	44.38	45.16	46.87	48.68	49.82	51.1	54.09	57.61	36.45	35.68	34.98	35.43	36.94	40.52	43.23	44.92	46.71	47.44	47.9	36.94	34.56	34.51	34.68	34.31	34.45	35.56	34.98	36.22	38.61
5. measurement	67.38	36.81	37.28	38.85	40.03	41.41	43.82	45.74	46.76	48.44	49.61	49.38	49.93	36.04	35.21	36.19	37.41	38.12	40.16	42.19	44.36	45.13	46.84	48.63	49.77	51.08	54.07	57.58	36.43	35.67	34.97	35.42	36.94	40.54	43.18	44.86	46.64	47.42	47.9	36.94	34.56	34.49	34.67	34.31	34.43	35.53	34.97	36.21	38.59
6. measurement	67.31							45.69		48.39	49.58								40.14	42.16		45.08	46.81	48.58	49.72	51.06		57.54						50.56	43.13	44.82	46.6		47.86										38.57
mean	67.47	36.87	37.26	38.84	40.1	41.46	43.86	45.78	46.81	48.51	49.68	49.3	49.86	36.09	35.23	36.25	37.45	38.15	40.2	42.23	44.43	45.17	46.88	48.69	49.83	51.12	54.09	57.61	36.48	35.7	35	35.43	36.93	40.52	43.21	44.93	46.72	47.47	47.91	36.93	34.57	34.52	34.7	34.3	34.45	35.58	34.96	36.24	38.59
[truncated: 6 more columns]

## Sheet: soil extract OH
	soil extract OH pure_surface tension [mN m-1]	BAC-C12_8 mM_OH_ surface tension [mN m-1]	BAC-C12_4 mM_OH_ surface tension [mN m-1]	BAC-C12_2 mM_OH_ surface tension [mN m-1]	BAC-C12_1 mM_OH_ surface tension [mN m-1]	BAC-C12_0.5 mM_OH_ surface tension [mN m-1]	BAC-C12_0.25 mM_OH_ surface tension [mN m-1]	BAC-C12_0.125 mM_OH_ surface tension [mN m-1]	BAC-C12_0.0625 mM_OH_ surface tension [mN m-1]	BAC-C12_0.03125 mM_OH_ surface tension [mN m-1]	BAC-C12_0.015625 mM_OH_ surface tension [mN m-1]	BAC-C12_0.0078125 mM_OH_ surface tension [mN m-1]	BAC-C12_0.00390625 mM_OH_ surface tension [mN m-1]	BAC-C16_4 mM_OH_ surface tension [mN m-1]	BAC-C16_2 mM_OH_ surface tension [mN m-1]	BAC-C16_1 mM_OH_ surface tension [mN m-1]	BAC-C16_0.5 mM_OH_ surface tension [mN m-1]	BAC-C16_0.25 mM_OH_ surface tension [mN m-1]	BAC-C16_0.125 mM_OH_ surface tension [mN m-1]	BAC-C16_0.0625 mM_OH_ surface tension [mN m-1]	BAC-C16_0.03125 mM_OH_ surface tension [mN m-1]	BAC-C16_0.015625 mM_OH_ surface tension [mN m-1]	BAC-C16_0.0078125 mM_OH_ surface tension [mN m-1]	BAC-C16_0.00195313 mM_OH_ surface tension [mN m-1]	BAC-C16_0.00048828 mM_OH_ surface tension [mN m-1]	BAC-C16_0.000122070 mM_OH_ surface tension [mN m-1]	BAC-C16_0.000030518 mM_OH_ surface tension [mN m-1]	BAC-C16_0.0000076294 mM_OH_ surface tension [mN m-1]
1. run
1. measurement	60.04	34.96	34.48	35.25	35.71	36.87	38.28	39.84	42.51	44.96	46.92	48.92	50.26	34.2	33.92	33.54	33.74	34.8	35.62	36.49	37.51	38.93	40.48	42.83	44.45	45.33	47.61	49.53
2.measurement	59.91	34.87	34.32	35.13	35.58	36.63	38.15	39.69	42.34	44.85	46.81	48.83	50.16	34.15	33.9	33.52	33.72	34.78	35.6	36.5	37.71	39.2	40.62	42.93	44.59	45.45	47.15	49.34
3.measurement	59.77	34.86	34.27	35.08	35.52	36.55	38.05	39.6	42.24	44.78	46.72	48.78	50.02	34.13	33.89	33.49	33.7	34.78	35.62	36.58	37.81	39.36	40.67	43.02	44.63	45.53	47.06	49.19
4. measurement	59.64	34.82	34.25	35.03	35.48	36.52	38	39.54	42.19	44.72	46.66	48.71	49.93	34.13	33.87	33.47	33.7	34.78	35.64	36.63	37.89	39.47	40.75	43.09	44.69	45.57	46.97	49.04
5. measurement	59.5	34.79	34.23	34.99	35.47	36.5	37.79	39.51	42.15	44.69	46.61	48.65	49.84	34.13	33.85	33.46	33.67	34.78	35.64	36.64	37.93	39.3	40.8	43.14	44.75	45.62	46.94	48.91
6. measurement	59.37			34.95		36.48	37.96	39.49	42.15	44.68	46.57	48.6	49.76								37.96	39.39	40.77	43.17	44.78	45.63	46.91	48.79
mean	59.64	34.86	34.31	35.03	35.55	36.54	38.02	39.56	42.22	44.75	46.68	48.71	49.95	34.15	33.89	33.49	33.71	34.78	35.63	36.57	37.86	39.35	40.72	43.07	44.69	45.56	47.01	49.06
2. run
1. measurement	57.94	34.79	34.38	34.95	35.45	36.75	37.86	39.47	42.17	44.75	47.01	48.53	50.6	34.17	33.87	33.45	33.63	34.85	35.68	36.5	37.57	38.93	41.59	42.55	45.28	47.01	47.11	48.26
2.measurement	57.79	34.73	34.38	34.92	35.47	36.72	37.9	39.49	42.17	44.64	46.9	48.43	50.46	34.15	33.85	33.45	33.63	34.87	35.68	36.65	37.95	39.1	41.22	42.7	45.19	46.84	47.05	48.14
3.measurement	57.62	34.69	34.37	34.91	35.47	36.7	37.9	39.49	42.17	44.63	46.81	48.35	50.36	34.15	33.84	33.44	33.61	34.87	35.69	36.72	38.05	39.19	41.19	42.82	45.13	46.71	46.96	48.03
4. measurement	57.45	34.66	34.36	34.9	35.45	36.68	37.88	39.5	42.16	44.62	46.75	48.29	50.24	34.15	33.83	33.43	33.59	34.87	35.69	36.75	38.13	39.24	41.16	42.89	45.06	46.57	46.91	47.91
5. measurement	57.29	34.64	34.34	34.89	34.45	36.67	37.89	39.51	42.16	44.61	46.71	48.23	50.17	34.15	33.82	33.43	33.58	34.87	35.69	36.77	38.16	39.26	41.12	42.91	45.01	46.47	46.84	47.82
6. measurement	57.13										46.65	48.21	50.1							36.78	38.16	39.26	41.08	42.92	44.93	46.37	46.76	47.73
mean	57.46	34.7	34.37	34.92	34.46	36.7	37.89	39.49	42.17	44.65	46.76	48.3	50.27	34.15	33.84	33.44	33.61	34.87	35.69	36.73	38.09	39.21	41.15	42.85	45.06	46.59	46.91	47.93
3.run
1. measurement	55.74	34.66	34.35	34.89	35.41	36.59	37.9	39.54	42.28	45.08	47.34	48.39	50.18	34.2	33.83	33.42	33.59	34.87	36.29	36.57	37.8	38.63	41.66	43.63	44.01	45.45	48.16	47.46
2.measurement	55.8	34.62	34.35	34.9	35.43	36.61	37.9	39.64	42.16	44.75	47.24	48.15	50.06	34.17	33.83	33.43	33.61	34.87	36.2	36.72	38.12	38.78	41.58	43.53	44.45	45.84	47.93	47.19
3.measurement	55.7	34.61	34.34	34.9	35.43	36.61	37.9	39.62	42.17	44.69	47.17	48.15	49.99	34.16	33.8	33.41	33.63	34.87	36.16	36.77	38.22	38.86	41.51	43.45	44.52	45.87	47.75	47.11
4. measurement	55.6	34.6	34.33	34.9	35.42	36.61	37.88	39.6	42.14	44.67	47.09	48.1	49.92	34.16	33.79	33.41	33.61	34.86	36.13	36.79	38.25	38.89	41.43	43.34	44.55	45.88	47.59	47.08
5. measurement	55.49	34.59	34.32	34.88	35.43	36.61	37.88	39.58	42.14	44.67	47.05	48.08	49.87	34.15	33.79	33.41	33.61	34.86	36.12	36.81	38.25	38.89	41.38	43.27	44.58	45.88	47.41	47.01
6. measurement										44.65	46.99	48.02	49.82								38.26	38.88	41.29	43.2	44.5	45.85	47.26	46.96
mean	55.67	34.62	34.34	34.89	35.43	36.61	37.89	39.59	42.17	44.68	47.11	48.1	49.93	34.17	33.81	33.41	33.61	34.87	36.18	36.73	38.22	38.86	41.43	43.36	44.52	45.87	47.59	47.07

## Sheet: soil extract ISR
	soil extract ISR pure_surface tension [mN m-1]	BAC-C12_8 mM_ISR_ surface tension [mN m-1]	BAC-C12_6 mM_ISR_ surface tension [mN m-1]	BAC-C12_4 mM_ISR_ surface tension [mN m-1]	BAC-C12_3 mM_ISR_ surface tension [mN m-1]	BAC-C12_2 mM_ISR_ surface tension [mN m-1]	BAC-C12_1.5 mM_ISR_ surface tension [mN m-1]	BAC-C12_1 mM_ISR_ surface tension [mN m-1]	BAC-C12_0.75 mM_ISR_ surface tension [mN m-1]	BAC-C12_0.5 mM_ISR_ surface tension [mN m-1]	BAC-C12_0.375 mM_ISR_ surface tension [mN m-1]	BAC-C12_0.25 mM_ISR_ surface tension [mN m-1]	BAC-C12_0.125 mM_ISR_ surface tension [mN m-1]	BAC-C12_0.0625 mM_ISR_ surface tension [mN m-1]	BAC-C12_0.03125 mM_ISR_ surface tension [mN m-1]	BAC-C12_0.015625 mM_ISR_ surface tension [mN m-1]	BAC-C12_0.0078125 mM_ISR_ surface tension [mN m-1]	BAC-C12_0.00390625 mM_ISR_ surface tension [mN m-1]	BAC-C16_3.2 mM_ISR_ surface tension [mN m-1]	BAC-C16_1.6 mM_ISR_ surface tension [mN m-1]	BAC-C16_0.8 mM_ISR_ surface tension [mN m-1]	BAC-C16_0.4 mM_ISR_ surface tension [mN m-1]	BAC-C16_0.2 mM_ISR_ surface tension [mN m-1]	BAC-C16_0.1 mM_ISR_ surface tension [mN m-1]	BAC-C16_0.05 mM_ISR_ surface tension [mN m-1]	BAC-C16_0.03 mM_ISR_ surface tension [mN m-1]	BAC-C16_0.025 mM_ISR_ surface tension [mN m-1]	BAC-C16_0.015 mM_ISR_ surface tension [mN m-1]	BAC-C16_0.0125 mM_ISR_ surface tension [mN m-1]	BAC-C16_0.00625 mM_ISR_ surface tension [mN m-1]	BAC-C16_0.00575 mM_ISR_ surface tension [mN m-1]	BAC-C16_0.002875 mM_ISR_ surface tension [mN m-1]	BAC-C16_0.0014375 mM_ISR_ surface tension [mN m-1]	BAC-C16_0.00071875 mM_ISR_ surface tension [mN m-1]	BAC-C16_0.00035938 mM_ISR_ surface tension [mN m-1]	BAC-C16_0.00017969 mM_ISR_ surface tension [mN m-1]	BAC-C16_0.000089844 mM_ISR_ surface tension [mN m-1]
1. run
1. measurement	65.01	36.9	35	34.95	34.9	38.01	37.44	38.22	38.91	39.19	40.64	41.47	43.75	45.74	47.86	50.58	53.08	55.85	35.46	35.37	34.7	34.42	34.09	34.09	34.27		34.87	38.96	36.77	37.92	41.2	42.15	44.56	47.14	48.87	50.41	51.41
2.measurement	64.86	36.75	34.65	34.86	34.74	37.85	37.31	38.13	38.81	39	40.5	41.35	43.64	45.56	47.7	50.46	53.11	55.76	35.4	35.26	34.62	34.31	33.97	33.97	34.06		34.77	38.76	36.53	37.71	40.7	42.52	44.77	47.26	48.36	49.99	50.72
3.measurement	64.76	36.68	34.55	34.79	34.66	37.7	37.23	38.06	38.71	38.97	40.42	41.26	43.54	45.5	47.6	50.44	53.11	55.69	35.37	35.23	34.61	34.27	33.91	33.91	33.97		34.68	38.79	36.49	37.89	40.79	42.69	44.89	47.34	48.28	49.98	50.66
4. measurement	64.69	36.61	34.52	34.72	34.61	37.56	37.19	37.99	38.66	38.96	40.37	41.17	43.48	45.48	47.53	50.38	53.01	55.62	35.35	35.17	34.61	34.24	33.89	33.89	33.93		34.61	38.72	36.49	37.86	40.78	42.66	44.96	47.39	48.23	50.02	50.65
5. measurement	64.65	36.56	34.52	34.66	34.58	37.42	37.14	37.94	38.62	38.95	40.35	41.13	43.43	45.9	47.51	50.33	52.95	55.57	35.33	35.13	34.61	34.23	33.87	33.87	33.88		34.56	38.63	36.42	37.78	40.65	42.69	45.01	47.4	48.2	50.07	50.66
6. measurement	64.64	36.52	34.5	34.61	34.56	37.29	37.12	37.88	38.59	38.94	40.3	41.11	43.4	45.5	47.51			55.51							33.85		34.51	38.56	36.33		40.58	42.68	45.02	47.39	48.13	50.09	50.69
mean	64.72	36.62	34.55	34.73	34.63	37.56	37.19	38	38.68	38.96	40.39	41.2	43.5	45.51	47.57	50.43	53.05	55.63	35.38	35.23	34.63	34.29	33.95	33.95	33.94		34.63	38.69	36.45	37.83	40.7	42.65	44.93	47.36	48.24	50.03	50.68
2. run
1. measurement	64.15	36.5	34.48	34.56	34.57	36.67	37.06	37.93	38.97	39.06	40.52	41.33	43.3	46.35	48.47	50.18	52.54	55.3	35.39	35.15	34.68	34.25	33.87	33.87	33.81	37.93	34.46	38.41	35.89	37.73	40.31	42.61	45.25	47.52	48.5	50.32	51.16
2.measurement	63.83	36.45	34.45	34.52	34.54	36.69	37.03	37.85	38.81	38.95	40.4	41.23	43.31	45.98	48.34	50.07	52.67	55.21	35.34	35.11	34.64	34.23	33.85	33.85	33.78	38.02	34.45	38.34	35.96	37.63	40.2	42.45	45.12	47.4	48.39	50.18	50.75
3.measurement	63.84	36.41	34.46	34.47	34.53	36.61	37.01	37.8	38.73	38.93	40.32	41.15	43.28	45.87	48.23	50.07	52.67	55.2	35.32	35.09	34.63	34.22	33.84	33.84	33.76	38.02	34.43	38.26	35.98	37.58	40.13	42.37	45.01	47.32	48.32	50.09	50.72
4. measurement	63.88	36.38	34.46	34.44	34.52	36.56	36.98	37.76	38.67	38.9	40.26	41.1	43.23	45.82	48.17	50.07	52.66	55.19	35.3	35.08	34.61	34.2	33.82	33.82	33.73	38.01	34.42	38.2	35.94	37.52	40.08	42.32	44.96	47.28	48.26	50.03	50.65
5. measurement	63.91	36.34	34.45	34.4	34.5	36.5	36.95	37.73	38.62	38.88	40.22	41.07	43.21	45.78	48.12	50.07	52.64	55.17	35.29	35.07	34.6	34.2	33.81	33.81	33.7	37.99	34.39	38.15	35.9	37.45	40.03	42.28	44.92	47.22	48.24	50	50.59
6. measurement	63.93					36.45			38.57		40.19	41.03		45.75	48.09													38.11		37.4	40.02	42.24	44.9	47.21	48.18	49.95	50.58
mean	63.88	36.42	34.46	34.48	34.53	36.56	37	37.81	38.68	38.94	40.28	41.12	43.27	45.84	48.19	50.1	52.64	55.22	35.33	35.1	34.63	34.22	33.84	33.84	33.75	37.99	34.43	38.21	35.94	37.52	40.09	42.33	44.98	47.29	48.28	50.05	50.66
3.run
1. measurement	63.9	36.35	34.49	34.61	34.93	36.53	37.28	37.93	38.83	39.1	40.23	41.3	43.69	45.89	47.86	51.1	53.58	53.58	35.32	35.09	34.63	34.34	34.63	33.93	33.95	38.28	34.27	38.21	35.35	37.67	40.29	42.66	45.14	47.43	48.55	49.68	50.57
2.measurement	63.53	36.31	34.45	34.49	34.82	36.46	37.19	37.87	38.68	39.04	40.11	41.15	43.55	45.63	47.92	51.02	53.47	53.47	35.29	35.05	34.59	34.27	34.59	33.86	33.84	38.01	34.33	38.21	35.7	37.5	40.17	42.53	45.01	47.32	48.15	49.5	50.48
3.measurement	63.51	36.29	34.44	34.44	34.75	36.41	37.12	37.8	38.61	38.99	40.08	41.08	43.47	45.57	47.93	50.94	53.4	53.4	35.27	35.03	34.58	34.24	34.58	33.82	33.79	37.92	34.34	38.15	35.77	37.46	40.09	42.41	44.98	47.26	48.05	49.52	50.43
4. measurement	63.53	36.26	34.43	34.4	34.7	36.37	37.05	37.75	38.55	38.94	40.05	41.02	43.4	45.54	47.92	50.89	53.32	53.32	35.26	35.02	34.56	34.22	34.56	33.8	33.76	37.86	34.33	38.07	35.75	37.37	40.02	42.36	44.92	47.17	48.02	49.5	50.35
5. measurement	63.55	36.24	34.41	34.37	34.68	36.32	37	37.7	38.5	38.89	40.03	40.97	43.36	45.52	47.9	50.84	53.26	53.26	35.25	35.01	34.56	34.22	34.56	33.79	33.73	37.82	34.32	38.04	35.73	37.31	39.98	42.31	44.86	47.14	47.99	49.47	50.3
6. measurement	63.56				34.63		36.96		38.48			40.94	43.31	45.5		50.81	53.21	53.21								37.76		38	35.69	37.28	39.93	42.3	44.81	47.11	47.97		50.28
mean	63.53	36.29	34.45	34.46	34.72	36.42	37.07	37.81	38.57	38.99	40.1	41.03	43.42	45.55	47.91	50.9	53.34	53.34	35.28	35.05	34.59	34.26	34.59	33.84	33.82	37.87	34.32	38.09	35.73	37.38	40.04	42.38	44.92	47.2	48.03	49.53	50.37

## Sheet: soil extract AP
	soil extract AP pure_surface tension [mN m-1]	BAC-C12_8 mM_AP_ surface tension [mN m-1]	BAC-C12_4 mM_AP_ surface tension [mN m-1]	BAC-C12_2 mM_AP_ surface tension [mN m-1]	BAC-C12_1 mM_AP_ surface tension [mN m-1]	BAC-C12_0.5 mM_AP_ surface tension [mN m-1]	BAC-C12_0.25 mM_AP_ surface tension [mN m-1]	BAC-C12_0.125 mM_AP_ surface tension [mN m-1]	BAC-C12_0.0625 mM_AP_ surface tension [mN m-1]	BAC-C12_0.015625 mM_AP_ surface tension [mN m-1]	BAC-C12_0.0078125 mM_AP_ surface tension [mN m-1]	BAC-C12_0.00390625 mM_AP_ surface tension [mN m-1]	BAC-C12_0.00195313 mM_AP_ surface tension [mN m-1]	BAC-C12_0.00097656 mM_AP_ surface tension [mN m-1]	BAC-C12_0.00048828 mM_AP_ surface tension [mN m-1]	BAC-C12_0.00024414 mM_AP_ surface tension [mN m-1]	BAC-C12_0.00012207 mM_AP_ surface tension [mN m-1]	BAC-C16_4 mM_AP_ surface tension [mN m-1]	BAC-C16_2 mM_AP_ surface tension [mN m-1]	BAC-C16_1 mM_AP_ surface tension [mN m-1]	BAC-C16_0.25 mM_AP_ surface tension [mN m-1]	BAC-C16_0.0625 mM_AP_ surface tension [mN m-1]	BAC-C16_0.015625 mM_AP_ surface tension [mN m-1]	BAC-C16_0.00390625 mM_AP_ surface tension [mN m-1]	BAC-C16_0.00097656 mM_AP_ surface tension [mN m-1]	BAC-C16_0.00024414 mM_AP_ surface tension [mN m-1]	BAC-C16_0.000061035 mM_AP_ surface tension [mN m-1]	BAC-C16_0.000015259 mM_AP_ surface tension [mN m-1]
1. run
1. measurement	55.39	35.61	35.12	35.16	35.33	35.96	36.21	36.53	37.09	39.71	42.76	44.88	46.89	48.39	50.23	50.73	51.24	34.59	34.07	34.86	35.73	35.93	35.97	36.12	36.55	37.39	37.87	37.4
2.measurement	55.18	35.5	35.06	35.1	35.23	35.75	36.1	36.41	36.98	40.46	42.67	45.19	47.15	48.67	50.41	50.99	51.4	34.55	34.06	34.75	35.52	35.8	35.78	36.1	36.54	37.63	38.06	37.24
3.measurement	54.98	35.42	35.05	35.09	35.19	35.67	36.03	36.33	36.9	40.58	42.59	45.17	47.16	48.7	50.58	51.09	51.48	34.5	34.05	34.72	35.48	35.73	35.87	36.22	36.63	37.72	38.09	37.39
4. measurement	54.83	35.36	35.03	35.09	35.17	35.6	35.99	36.29	36.84	40.55	42.53	45.09	47.1	48.72	50.58	51.13	51.53	34.46	34.05	34.7	35.46	35.72	35.94	36.34	36.68	37.66	38.11	37.47
5. measurement	54.69	35.31	35.03	35.07	35.15	35.55	35.93	36.24	36.8	40.47	42.48	45.03	47.04	48.71	50.5	51.12	51.57	34.42	34.05	34.68	35.43	35.7	35.89	36.22	36.68	37.69	38.13	37.49
6. measurement	54.58	35.27				35.52	35.88	36.22	36.76	40.39	42.43	44.95	47.01	48.67	50.41	51.13	51.6				35.41					37.68	38.13
mean	54.85	35.37	35.06	35.1	35.21	35.62	35.99	36.3	36.86	40.49	42.54	45.09	47.09	48.69	50.5	51.09	51.52	34.51	34.06	34.74	35.46	35.78	35.89	36.2	36.61	37.68	38.11	37.4
2. run
1. measurement	54.81	35.28	35.06	35.06	35.09	35.39	35.78	36.4	37	40.5	42.67	44.66	46.59	47.94	50.1	51.22	51.14	34.38	34.06	34.67	35.24	35.62	35.6	35.77	35.98	36.26	36.79	36.73
2.measurement	54.72	35.27	35.05	35.05	35.09	35.41	35.78	36.32	36.91	40.34	42.53	44.75	46.86	48.77	50.19	51.22	51.22	34.35	34.06	34.67	35.3	35.63	35.76	35.9	36.13	36.39	37.2	36.82
3.measurement	54.64	35.25	35.04	35.04	35.09	35.4	35.75	36.24	36.84	40.27	42.45	44.7	46.81	48.84	50.14	51.14	51.26	34.32	34.06	34.66	35.3	35.64	35.81	35.98	36.18	36.48	37.33	36.89
4. measurement	54.57	35.23	35.03	35.04	35.08	35.38	35.73	36.18	36.79	40.2	42.38	44.66	46.8	48.78	50.09	51.06	51.29	34.3	34.06	34.65	35.29	35.62	35.78	36.04	36.22	36.51	37.38	36.96
5. measurement	54.53	35.21	35.01	35.03	35.07	35.35	35.69	36.14	36.75	40.17	42.32	44.61	46.76	48.72	50.14	51.03	51.31	34.28	34.06	34.63	35.28	35.61	35.76	36.03	36.21	36.53	37.4	37.01
6. measurement	54.48							36.1	36.7	40.15	42.33		46.73	48.66										36.05		36.54	37.4	36.97
mean	54.59	35.25	35.04	35.05	35.09	35.39	35.75	36.19	36.79	40.22	42.4	44.67	46.79	48.75	50.12	51.13	51.25	34.33	34.06	34.66	35.28	35.62	35.74	36	36.15	36.49	37.34	36.93
3.run
1. measurement	54.3	35.18	34.98	35	35.01	35.71	36.13	36.34	37.25	40.02	42.17	44.28	46.71	48.4	49.94	51.3		34.27	34.08	34.62	35.35	35.31	35.43	35.54	35.44	35.5	36.3	36.93
2.measurement	54.22	35.18	34.99	35.01	35.04	35.64	35.99	36.35	37.14	40.11	42.28	44.96	46.64	48.49	50.06	51.38		34.25	34.07	34.62	35.3	35.48	35.68	35.81	35.66	35.76	36.66	36.61
3.measurement	54.21	35.16	34.99	35.01	35.04	35.6	35.92	36.26	37.05	40.08	42.26	44.97	46.65	48.49	50.01	51.32		34.23	34.07	34.61	35.29	35.48	35.74	35.88	35.74	35.87	36.75	36.63
4. measurement	54.2	35.15	34.98	35	35.03	35.56	35.87	36.19	36.98	40.05	42.25	44.89	46.62	48.47	49.97	51.25		34.22	34.07	34.61	35.28	35.5	35.78	35.9	35.77	35.94	36.8	36.64
5. measurement	54.19	35.14	34.99	35.01	35.03	35.52	35.81	36.12	36.93	40.03	42.25	44.82	46.61	48.44	49.92	51.18		34.22	34.07	34.6	35.27	35.49	35.77	35.89	35.79	35.96	36.77	36.63
6. measurement							35.77		36.89			44.75											35.8	35.89	35.79	35.96	36.78	36.69
mean	54.22	35.16	34.99	35	35.03	35.6	35.87	36.25	37	40.06	42.24	44.87	46.64	48.46	49.98	51.28		34.24	37.07	34.61	35.3	35.45	35.75	35.87	35.75	35.89	36.75	36.64

## Sheet: measurement information
Automatic Tensiometer LAUDA TD 2
speed	2
max. release	20 %
sample density	0.99 g cm³-1
pause	1 min
max. time for each measuerement run	30 min
count for standard deviation	5
standard deviation	0.01 mN m-1
