# Supplementary material for: Soil water solutes reduce the critical micelle concentration of quaternary ammonium compounds
Source: Environ Sci Pollut Res Int. 2020 Aug 12;27(36):45311–23. doi: 10.1007/s11356-020-10188-2 (PMC7686171; doi:10.1007/s11356-020-10188-2)
Supplement: Supplementary file 4 — (XLSX 184 kb) [file 11356_2020_10188_MOESM4_ESM.xlsx]

## Sheet: fitting parameters and results
						fitting to sigmoidal function									graphical determination*
	C-chain length	counterion	background medium	concentration of electrolyte in background medium	fit equation name	fit equation	y1	y2	y3	T1 (fitted cmc)	R2	p-value (Shapiro test)	Shapiro test	cmc	y-value at cmc (surface tension)	concentration value which is nearest to actual cmc (if actual cmc doesn't exist in Data output)	95% ConfidenceBand-Lower Limit	95% ConfidenceBand-Upper limit	Range 95% ConfidenceBand	95% PredictionBand-Lower limit	95% PredictionBand-Upper limit	Range 95% PredictionBand
unit				mol L-1			mN m-1	mN m-1	mN m-1	mM				mM	mN m-1	mM	mN m-1	mN m-1	mN m-1	mN m-1	mN m-1	mN m-1
BAC	10	chloride	DI water		Piecewise; 2 segment linear	t1 = min(t) t2 = max(t) region1(t) = (y1*(T1-t) + y2*(t-t1))/(T1-t1) region2(t) = (y2*(t2-t) + y3*(t-T1))/(t2-T1) f = if(t <= T1; region1(t); region2(t))	56.0334	38.1138	37.79	35.8922	0.9991	0.2921	Passed	35.8922	38.1138		37.5019	38.7256	1.22374	37.2485	38.9791	1.73063
BAC	12	chloride	DI water		Piecewise; 2 segment linear	t1 = min(t) t2 = max(t) region1(t) = (y1*(T1-t) + y2*(t-t1))/(T1-t1) region2(t) = (y2*(t2-t) + y3*(t-T1))/(t2-T1) f = if(t <= T1; region1(t); region2(t))	55.698	38.3424	36.9989	8.1152	0.9953	0.5734	Passed	8.1152	38.3424	8.1395	37.15	39.526	2.376	36.4663	40.2096	3.74337
BAC	14	chloride	DI water		Piecewise; 2 segment linear	t1 = min(t) t2 = max(t) region1(t) = (y1*(T1-t) + y2*(t-t1))/(T1-t1) region2(t) = (y2*(t2-t) + y3*(t-T1))/(t2-T1) f = if(t <= T1; region1(t); region2(t))	52.2896	38.0439	33.172	2.1291	0.9509	0.6887	Passed	2.1291	38.0439	2.1169	35.5096	40.641	5.13137	33.8569	42.2937	8.43679
BAC	16	chloride	DI water		Piecewise; 2 segment linear	t1 = min(t) t2 = max(t) region1(t) = (y1*(T1-t) + y2*(t-t1))/(T1-t1) region2(t) = (y2*(t2-t) + y3*(t-T1))/(t2-T1) f = if(t <= T1; region1(t); region2(t))	48.49	38.8742	32.5308	0.1732	0.9443	0.0359	Passed	0.1732	38.8742	0.1716	35.7164	42.3645	6.64809	34.3396	43.7414	9.40182
BAC	18	chloride	DI water		Piecewise; 2 segment linear	t1 = min(t) t2 = max(t) region1(t) = (y1*(T1-t) + y2*(t-t1))/(T1-t1) region2(t) = (y2*(t2-t) + y3*(t-T1))/(t2-T1) f = if(t <= T1; region1(t); region2(t))	51.39	41.825	37.6486	0.0772	0.995	0.2853	Passed	0.0772	41.825	0.0765	41.1358	42.6757	1.53989	40.8168	42.9946	2.17773
BAC	10	chloride	CaCl2	0,01	Piecewise; 2 segment linear	t1 = min(t) t2 = max(t) region1(t) = (y1*(T1-t) + y2*(t-t1))/(T1-t1) region2(t) = (y2*(t2-t) + y3*(t-T1))/(t2-T1) f = if(t <= T1; region1(t); region2(t))	54.2006	38.1789	37.5504	27.0023	0.9975	0.5447	Passed	27.0023	38.1789	27.1144	37.5633	38.7882	1.2249	37.192	39.1596	1.96761
BAC	12	chloride	CaCl2	0,01	Piecewise; 2 segment linear	t1 = min(t) t2 = max(t) region1(t) = (y1*(T1-t) + y2*(t-t1))/(T1-t1) region2(t) = (y2*(t2-t) + y3*(t-T1))/(t2-T1) f = if(t <= T1; region1(t); region2(t))	48.1651	37.2922	36.696	3.6249	0.9983	0.427	Passed	3.6249	37.2922	3.6325	37.0131	37.5698	0.556722	36.7995	37.7834	0.983882
BAC	14	chloride	CaCl2	0,01	Piecewise; 2 segment linear	t1 = min(t) t2 = max(t) region1(t) = (y1*(T1-t) + y2*(t-t1))/(T1-t1) region2(t) = (y2*(t2-t) + y3*(t-T1))/(t2-T1) f = if(t <= T1; region1(t); region2(t))	51.4894	35.1056	35.5151	0.3063	0.9099	0.107	Passed	0.3063	35.1056	0.3056	32.5656	37.6675	5.10189	29.9902	40.2428	10.2527
BAC	16	chloride	CaCl2	0,01	Piecewise; 2 segment linear	t1 = min(t) t2 = max(t) region1(t) = (y1*(T1-t) + y2*(t-t1))/(T1-t1) region2(t) = (y2*(t2-t) + y3*(t-T1))/(t2-T1) f = if(t <= T1; region1(t); region2(t))	56.1537	35.0396	34.2324	0.0363	0.9899	0.6143	Passed	0.0363	35.0396	0.0365	31.1441	38.9333	7.78919	29.5175	40.5599	11.0424
BAC	10	chloride	soil extract WG		Piecewise; 2 segment linear	t1 = min(t) t2 = max(t) region1(t) = (y1*(T1-t) + y2*(t-t1))/(T1-t1) region2(t) = (y2*(t2-t) + y3*(t-T1))/(t2-T1) f = if(t <= T1; region1(t); region2(t))	53.0151	37.5255	35.7895	15.216	0.9474	0.4835	Passed	15.216	37.5255	15.574	35.3912	39.6507	4.25949	33.7747	41.2672	7.49255
BAC	12	chloride	soil extract WG		Piecewise; 2 segment linear	t1 = min(t) t2 = max(t) region1(t) = (y1*(T1-t) + y2*(t-t1))/(T1-t1) region2(t) = (y2*(t2-t) + y3*(t-T1))/(t2-T1) f = if(t <= T1; region1(t); region2(t))	57.5277	37.6296	35.498	0.4066	0.9935	0.2405	Passed	0.4066	37.6296	0.4029	36.7932	38.5481	1.75489	36.0812	39.2601	3.17887
BAC	14	chloride	soil extract WG		n.d.
BAC	16	chloride	soil extract WG		Piecewise; 2 segment linear	t1 = min(t) t2 = max(t) region1(t) = (y1*(T1-t) + y2*(t-t1))/(T1-t1) region2(t) = (y2*(t2-t) + y3*(t-T1))/(t2-T1) f = if(t <= T1; region1(t); region2(t))	54.1628	35.0658	34.3945	0.1355	0.9657	0.3401	Passed	0.1355	35.0658	0.1359	32.939	37.1914	4.25231	31.4813	38.6491	7.16773
BAC	12	chloride	soil extract OH		Piecewise; 2 segment linear	t1 = min(t) t2 = max(t) region1(t) = (y1*(T1-t) + y2*(t-t1))/(T1-t1) region2(t) = (y2*(t2-t) + y3*(t-T1))/(t2-T1) f = if(t <= T1; region1(t); region2(t))	50.3894	35.1674	34.512	0.7047	0.996	0.8305	Passed	0.7047	35.1674	0.6957	34.5651	35.8444	1.27935	34.0252	36.3843	2.35911
BAC	16	chloride	soil extract OH		Piecewise; 2 segment linear	t1 = min(t) t2 = max(t) region1(t) = (y1*(T1-t) + y2*(t-t1))/(T1-t1) region2(t) = (y2*(t2-t) + y3*(t-T1))/(t2-T1) f = if(t <= T1; region1(t); region2(t))	49.4486	33.4366	34.175	0.946	0.9822	0.3326	Passed	0.946	33.4366	0.9473	31.8364	35.0382	3.20183	31.0628	35.8118	4.74899
BAC	12	chloride	soil extract ISR		Piecewise; 2 segment linear	t1 = min(t) t2 = max(t) region1(t) = (y1*(T1-t) + y2*(t-t1))/(T1-t1) region2(t) = (y2*(t2-t) + y3*(t-T1))/(t2-T1) f = if(t <= T1; region1(t); region2(t))	49.7042	35.0104	34.1219	2.6903	0.9849	0.0099	Passed	2.6903	35.0104	2.6491	34.15	35.9592	1.8092	33.3633	36.7458	3.38247
BAC	16	chloride	soil extract ISR		Piecewise; 2 segment linear	t1 = min(t) t2 = max(t) region1(t) = (y1*(T1-t) + y2*(t-t1))/(T1-t1) region2(t) = (y2*(t2-t) + y3*(t-T1))/(t2-T1) f = if(t <= T1; region1(t); region2(t))	51.7338	33.5646	35.3162	0.0583	0.9643	0.2284	Passed	0.0583	33.5646	0.0579	32.0811	35.086	3.00486	30.5717	36.5954	6.0237
BAC	12	chloride	soil extract AP		Piecewise; 2 segment linear	t1 = min(t) t2 = max(t) region1(t) = (y1*(T1-t) + y2*(t-t1))/(T1-t1) region2(t) = (y2*(t2-t) + y3*(t-T1))/(t2-T1) f = if(t <= T1; region1(t); region2(t))	52.9571	36.0341	34.8936	0.1079	0.9911	0.3011	Passed	0.1079	36.0341	0.1098	35.0079	37.0509	2.04302	34.2153	37.8435	3.62822
BAC	16	chloride	soil extract AP		n.d.
n.d.= not detected; piecewise function not applicable
* see accompanying example on the following worksheet
95%-confidence- and 95%-prediction-values which are determined from different concentration values than actual cmc. For determination concentration values which are nearest to actual cmc were used. This procedure was applied when the cmc-data doesn't appear in data output so confidence- and prediction-values for cmc don't exist as well. Thus the denoted confidence- and prediction-values don't rep…

## Sheet: example fit
Fit Equation Description: [Variables] t = col(15) y = col(16) reciprocal_y = 1/abs(y) reciprocal_ysquare = 1/y^2 reciprocal_x = 1/abs(t) reciprocal_xsquare = 1/t^2 reciprocal_pred = 1/abs(f) reciprocal_predsqr = 1/f^2 weight_Cauchy = 1/(1+4*(y-f)^2) 'Automatic Initial Parameter Estimate Functions xatymin(p;q) = xatymax(p;max(q)-q) yatxmax(p;q) = xatymax(q;p) yatxmin(p;q) = yatxmax(max(p)-p;q) sig…
[Parameters] y1 = if(count(t)<4;yatxmin(t;y);if(count(t)<12;poly3(t;y;min(t));poly10(t;y;min(t)))) ''Auto {{previous: 54,1628}} {{MinRange: -53,9115}} {{MaxRange: 161,735}} y2 = if(count(t)<4;ynth(1;2;t;y);if(count(t)<12;poly3(t;y;xnth(1;2;t));poly10(t;y;xnth(1;2;t)))) ''Auto {{previous: 35,0658}} {{MinRange: -37,44}} {{MaxRange: 112,32}} y3 = if(count(t)<4;yatxmax(t;y);if(count(t)<12;poly3(t;y;m…
[Equation] t1 = min(t) t2 = max(t) region1(t) = (y1*(T1-t) + y2*(t-t1))/(T1-t1) region2(t) = (y2*(t2-t) + y3*(t-T1))/(t2-T1) f = if(t <= T1; region1(t); region2(t)) fit f to y ''fit f to y with weight reciprocal_y ''fit f to y with weight reciprocal_ysquare ''fit f to y with weight reciprocal_x ''fit f to y with weight reciprocal_xsquare ''fit f to y with weight reciprocal_pred ''fit f to y with …
[Constraints] [Options] iterations=200 stepsize=1 tolerance=1e-10 Number of Iterations Performed = 8
